# Supplementary material for: Characterizing the transcriptome and microsatellite markers for almond (Amygdalus communis L.) using the Illumina sequencing platform
Source: Hereditas. 2017 Oct 19;155:14. doi: 10.1186/s41065-017-0049-x (PMC5649074; doi:10.1186/s41065-017-0049-x)
Supplement: Supplementary file 2 — Frequency distribution of SSRs from different motif types. (XLSX 11 kb) [file 41065_2017_49_MOESM2_ESM.xlsx]

## Sheet: amygdalus_communis-Unigene.fa.G
Ontology	Class	number_of_amygdalus_communis-Unigene.fa.GO
Biological Process	reproduction	151
Biological Process	cell killing	3
Biological Process	immune system process	282
Biological Process	metabolic process	11647
Biological Process	cellular process	10967
Biological Process	reproductive process	887
Biological Process	biological adhesion	73
Biological Process	signaling	1013
Biological Process	multicellular organismal process	1262
Biological Process	developmental process	1901
Biological Process	growth	207
Biological Process	locomotion	6
Biological Process	single-organism process	8650
Biological Process	rhythmic process	44
Biological Process	response to stimulus	3498
Biological Process	localization	2998
Biological Process	multi-organism process	542
Biological Process	biological regulation	4614
Biological Process	cellular component organization or biogenesis	2457
Molecular Function	protein binding transcription factor activity	71
Molecular Function	nucleic acid binding transcription factor activity	727
Molecular Function	catalytic activity	10346
Molecular Function	guanyl-nucleotide exchange factor activity	22
Molecular Function	structural molecule activity	468
Molecular Function	transporter activity	963
Molecular Function	binding	11139
Molecular Function	electron carrier activity	34
Molecular Function	antioxidant activity	168
Molecular Function	enzyme regulator activity	163
Molecular Function	molecular transducer activity	197
Molecular Function	molecular function regulator	185
Cellular Component	extracellular region	246
Cellular Component	cell	8581
Cellular Component	nucleoid	13
Cellular Component	membrane	4140
Cellular Component	virion	83
Cellular Component	cell junction	411
Cellular Component	extracellular matrix	9
Cellular Component	membrane-enclosed lumen	172
Cellular Component	macromolecular complex	1912
Cellular Component	organelle	6951
Cellular Component	extracellular region part	7
Cellular Component	organelle part	2819
Cellular Component	virion part	83
Cellular Component	membrane part	3125
Cellular Component	cell part	8581
