# Supplementary material for: Characterizing the transcriptome and microsatellite markers for almond (Amygdalus communis L.) using the Illumina sequencing platform
Source: Hereditas. 2017 Oct 19;155:14. doi: 10.1186/s41065-017-0049-x (PMC5649074; doi:10.1186/s41065-017-0049-x)
Supplement: Supplementary file 3 — The gene ontology classification of assembled unigenes. (XLSX 10 kb) [file 41065_2017_49_MOESM3_ESM.xlsx]

## Sheet: amygdalus_communis-Unigene.fa.k
Code	Functional-Categories	Gene-Number
A	RNA processing and modification	1705
B	Chromatin structure and dynamics	464
C	Energy production and conversion	1074
D	Cell cycle control, cell division, chromosome partitioning	750
E	Amino acid transport and metabolism	814
F	Nucleotide transport and metabolism	251
G	Carbohydrate transport and metabolism	1044
H	Coenzyme transport and metabolism	211
I	Lipid transport and metabolism	962
J	Translation, ribosomal structure and biogenesis	1304
K	Transcription	1638
L	Replication, recombination and repair	861
M	Cell wall/membrane/envelope biogenesis	337
N	Cell motility	11
O	Posttranslational modification, protein turnover, chaperones	3311
P	Inorganic ion transport and metabolism	691
Q	Secondary metabolites biosynthesis, transport and catabolism	866
R	General function prediction only	5895
S	Function unknown	1292
T	Signal transduction mechanisms	3152
U	Intracellular trafficking, secretion, and vesicular transport	1380
V	Defense mechanisms	224
W	Extracellular structures	90
Y	Nuclear structure	110
Z	Cytoskeleton	638
