# Supplementary material for: Characterizing the transcriptome and microsatellite markers for almond (Amygdalus communis L.) using the Illumina sequencing platform
Source: Hereditas. 2017 Oct 19;155:14. doi: 10.1186/s41065-017-0049-x (PMC5649074; doi:10.1186/s41065-017-0049-x)
Supplement: Supplementary file 4 — The details of KOG classifications. (XLSX 14 kb) [file 41065_2017_49_MOESM4_ESM.xlsx]

## Sheet: amygdalus_communis-Unigene.fa.p
KEGG_A_class	KEGG_B_class	Pathway	Count (6047)
Organismal Systems	Environmental adaptation	Plant-pathogen interaction	239
Organismal Systems	Environmental adaptation	Circadian rhythm - plant	46
Metabolism	Global and Overview	Carbon metabolism	320
Metabolism	Global and Overview	Biosynthesis of amino acids	277
Metabolism	Carbohydrate metabolism	Starch and sucrose metabolism	233
Metabolism	Nucleotide metabolism	Purine metabolism	212
Metabolism	Energy metabolism	Oxidative phosphorylation	195
Metabolism	Nucleotide metabolism	Pyrimidine metabolism	166
Metabolism	Biosynthesis of other secondary metabolites	Phenylpropanoid biosynthesis	151
Metabolism	Carbohydrate metabolism	Glycolysis / Gluconeogenesis	148
Metabolism	Carbohydrate metabolism	Amino sugar and nucleotide sugar metabolism	146
Metabolism	Energy metabolism	Photosynthesis	124
Metabolism	Amino acid metabolism	Cysteine and methionine metabolism	122
Metabolism	Lipid metabolism	Glycerophospholipid metabolism	117
Metabolism	Carbohydrate metabolism	Pyruvate metabolism	114
Metabolism	Global and Overview	Fatty acid metabolism	105
Metabolism	Energy metabolism	Carbon fixation in photosynthetic organisms	103
Metabolism	Metabolism of other amino acids	Glutathione metabolism	93
Metabolism	Carbohydrate metabolism	Pentose and glucuronate interconversions	92
Metabolism	Carbohydrate metabolism	Glyoxylate and dicarboxylate metabolism	89
Metabolism	Amino acid metabolism	Glycine, serine and threonine metabolism	82
Metabolism	Carbohydrate metabolism	Galactose metabolism	80
Metabolism	Carbohydrate metabolism	Inositol phosphate metabolism	74
Metabolism	Global and Overview	2-Oxocarboxylic acid metabolism	70
Metabolism	Lipid metabolism	Glycerolipid metabolism	70
Metabolism	Carbohydrate metabolism	Fructose and mannose metabolism	68
Metabolism	Carbohydrate metabolism	Pentose phosphate pathway	64
Metabolism	Carbohydrate metabolism	Citrate cycle (TCA cycle)	63
Metabolism	Amino acid metabolism	Tyrosine metabolism	63
Metabolism	Amino acid metabolism	Valine, leucine and isoleucine degradation	62
Metabolism	Metabolism of terpenoids and polyketides	Terpenoid backbone biosynthesis	62
Metabolism	Amino acid metabolism	Arginine and proline metabolism	60
Metabolism	Metabolism of other amino acids	Cyanoamino acid metabolism	60
Metabolism	Metabolism of cofactors and vitamins	Porphyrin and chlorophyll metabolism	58
Metabolism	Lipid metabolism	Fatty acid biosynthesis	57
Metabolism	Amino acid metabolism	Phenylalanine, tyrosine and tryptophan biosynthesis	55
Metabolism	Carbohydrate metabolism	Ascorbate and aldarate metabolism	54
Metabolism	Lipid metabolism	Biosynthesis of unsaturated fatty acids	53
Metabolism	Lipid metabolism	Fatty acid degradation	53
Metabolism	Glycan biosynthesis and metabolism	N-Glycan biosynthesis	52
Metabolism	Lipid metabolism	alpha-Linolenic acid metabolism	52
Metabolism	Amino acid metabolism	Alanine, aspartate and glutamate metabolism	51
Metabolism	Amino acid metabolism	Phenylalanine metabolism	51
Metabolism	Lipid metabolism	Sphingolipid metabolism	51
Metabolism	Energy metabolism	Sulfur metabolism	47
Metabolism	Metabolism of cofactors and vitamins	Ubiquinone and other terpenoid-quinone biosynthesis	47
Metabolism	Biosynthesis of other secondary metabolites	Flavonoid biosynthesis	46
Metabolism	Metabolism of other amino acids	beta-Alanine metabolism	44
Metabolism	Metabolism of terpenoids and polyketides	Carotenoid biosynthesis	43
Metabolism	Lipid metabolism	Ether lipid metabolism	43
Metabolism	Energy metabolism	Nitrogen metabolism	43
Metabolism	Energy metabolism	Photosynthesis - antenna proteins	42
Metabolism	Amino acid metabolism	Lysine degradation	41
Metabolism	Metabolism of cofactors and vitamins	Pantothenate and CoA biosynthesis	40
Metabolism	Amino acid metabolism	Tryptophan metabolism	40
Metabolism	Amino acid metabolism	Arginine biosynthesis	39
Metabolism	Carbohydrate metabolism	Propanoate metabolism	39
Metabolism	Biosynthesis of other secondary metabolites	Isoquinoline alkaloid biosynthesis	38
Metabolism	Lipid metabolism	Fatty acid elongation	37
Metabolism	Metabolism of terpenoids and polyketides	Brassinosteroid biosynthesis	36
Metabolism	Glycan biosynthesis and metabolism	Glycosylphosphatidylinositol(GPI)-anchor biosynthesis	35
Metabolism	Glycan biosynthesis and metabolism	Other glycan degradation	34
Metabolism	Lipid metabolism	Steroid biosynthesis	31
Metabolism	Metabolism of cofactors and vitamins	Nicotinate and nicotinamide metabolism	28
Metabolism	Biosynthesis of other secondary metabolites	Stilbenoid, diarylheptanoid and gingerol biosynthesis	27
Metabolism	Metabolism of cofactors and vitamins	Biotin metabolism	27
Metabolism	Metabolism of terpenoids and polyketides	Diterpenoid biosynthesis	27
Metabolism	Metabolism of cofactors and vitamins	Riboflavin metabolism	27
Metabolism	Lipid metabolism	Cutin, suberine and wax biosynthesis	26
Metabolism	Biosynthesis of other secondary metabolites	Tropane, piperidine and pyridine alkaloid biosynthesis	26
Metabolism	Amino acid metabolism	Valine, leucine and isoleucine biosynthesis	26
Metabolism	Metabolism of cofactors and vitamins	One carbon pool by folate	26
Metabolism	Metabolism of other amino acids	Selenocompound metabolism	25
Metabolism	Lipid metabolism	Linoleic acid metabolism	24
Metabolism	Lipid metabolism	Arachidonic acid metabolism	22
Metabolism	Glycan biosynthesis and metabolism	Glycosaminoglycan degradation	22
Metabolism	Amino acid metabolism	Lysine biosynthesis	22
Metabolism	Carbohydrate metabolism	Butanoate metabolism	22
Metabolism	Metabolism of terpenoids and polyketides	Sesquiterpenoid and triterpenoid biosynthesis	20
Metabolism	Metabolism of terpenoids and polyketides	Monoterpenoid biosynthesis	20
Metabolism	Metabolism of terpenoids and polyketides	Zeatin biosynthesis	19
Metabolism	Amino acid metabolism	Histidine metabolism	18
Metabolism	Metabolism of cofactors and vitamins	Vitamin B6 metabolism	17
Metabolism	Metabolism of cofactors and vitamins	Folate biosynthesis	17
Metabolism	Global and Overview	Degradation of aromatic compounds	14
Metabolism	Biosynthesis of other secondary metabolites	Monobactam biosynthesis	14
Metabolism	Metabolism of cofactors and vitamins	Thiamine metabolism	14
Metabolism	Glycan biosynthesis and metabolism	Glycosphingolipid biosynthesis - globo series	12
Metabolism	Metabolism of other amino acids	Taurine and hypotaurine metabolism	11
Metabolism	Glycan biosynthesis and metabolism	Other types of O-glycan biosynthesis	8
Metabolism	Carbohydrate metabolism	C5-Branched dibasic acid metabolism	7
Metabolism	Lipid metabolism	Synthesis and degradation of ketone bodies	7
Metabolism	Metabolism of cofactors and vitamins	Lipoic acid metabolism	7
Metabolism	Glycan biosynthesis and metabolism	Glycosphingolipid biosynthesis - ganglio series	6
Metabolism	Biosynthesis of other secondary metabolites	Flavone and flavonol biosynthesis	6
Metabolism	Metabolism of terpenoids and polyketides	Limonene and pinene degradation	5
Metabolism	Biosynthesis of other secondary metabolites	Glucosinolate biosynthesis	5
Metabolism	Biosynthesis of other secondary metabolites	Caffeine metabolism	4
Metabolism	Biosynthesis of other secondary metabolites	Isoflavonoid biosynthesis	1
Metabolism	Biosynthesis of other secondary metabolites	Anthocyanin biosynthesis	1
Metabolism	Biosynthesis of other secondary metabolites	Carbapenem biosynthesis	1
Genetic Information Processing	Translation	Ribosome	443
Genetic Information Processing	Folding, sorting and degradation	Protein processing in endoplasmic reticulum	290
Genetic Information Processing	Transcription	Spliceosome	274
Genetic Information Processing	Translation	RNA transport	240
Genetic Information Processing	Folding, sorting and degradation	Ubiquitin mediated proteolysis	194
Genetic Information Processing	Translation	mRNA surveillance pathway	147
Genetic Information Processing	Folding, sorting and degradation	RNA degradation	142
Genetic Information Processing	Translation	Ribosome biogenesis in eukaryotes	129
Genetic Information Processing	Translation	Aminoacyl-tRNA biosynthesis	94
Genetic Information Processing	Replication and repair	Homologous recombination	85
Genetic Information Processing	Replication and repair	Nucleotide excision repair	72
Genetic Information Processing	Replication and repair	DNA replication	70
Genetic Information Processing	Folding, sorting and degradation	Proteasome	68
Genetic Information Processing	Folding, sorting and degradation	Protein export	66
Genetic Information Processing	Replication and repair	Base excision repair	61
Genetic Information Processing	Transcription	Basal transcription factors	61
Genetic Information Processing	Transcription	RNA polymerase	60
Genetic Information Processing	Folding, sorting and degradation	SNARE interactions in vesicular transport	52
Genetic Information Processing	Replication and repair	Mismatch repair	51
Genetic Information Processing	Replication and repair	Non-homologous end-joining	19
Genetic Information Processing	Folding, sorting and degradation	Sulfur relay system	18
Environmental Information Processing	Signal transduction	Plant hormone signal transduction	249
Environmental Information Processing	Membrane transport	ABC transporters	70
Environmental Information Processing	Signal transduction	Phosphatidylinositol signaling system	70
Cellular Processes	Transport and catabolism	Endocytosis	245
Cellular Processes	Transport and catabolism	Peroxisome	115
Cellular Processes	Transport and catabolism	Phagosome	95
Cellular Processes	Transport and catabolism	Regulation of autophagy	57
