# Supplementary material for: Characterizing the transcriptome and microsatellite markers for almond (Amygdalus communis L.) using the Illumina sequencing platform
Source: Hereditas. 2017 Oct 19;155:14. doi: 10.1186/s41065-017-0049-x (PMC5649074; doi:10.1186/s41065-017-0049-x)
Supplement: Supplementary file 6 — SSR sites developed in this study. (XLSX 1402 kb) [file 41065_2017_49_MOESM6_ESM.xlsx]

## Sheet: amygdalus_communis-Unigene.fa.r
ID	SSR nr.	SSR type	SSR	size	start	end	FORWARD PRIMER1 (5'-3')	Tm	size	REVERSE PRIMER1 (5'-3')	Tm	size	PRODUCT1 size (bp)	start (bp)	end (bp)	FORWARD PRIMER2 (5'-3')	Tm	size	REVERSE PRIMER2 (5'-3')	Tm	size	PRODUCT2 size (bp)	start (bp)	end (bp)	FORWARD PRIMER3 (5'-3')	Tm	size	REVERSE PRIMER3 (5'-3')	Tm	size	PRODUCT3 size (bp)	start (bp)	end (bp)
Unigene0000027	1	p4	(TTGT)4	16	738	753	CTGGTTCCAAGCTTCCAGAG	59.982	20	CAAACATGGAAAAGGAAGCA	58.745	20	125	658	782	CTGGTTCCAAGCTTCCAGAG	59.982	20	CAAACATGGAAAAGGAAGCAG	59.733	21	125	658	782	ATCCTGAACACACAGGAGGC	60.12	20	CAAACATGGAAAAGGAAGCA	58.745	20	241	542	782
Unigene0000038	1	p2	(TC)7	14	110	123	TCTGACTTAAGCCCTCTCGG	59.569	20	TGAACGAACCCAATTTGACA	59.941	20	180	55	234	CTGACTTAAGCCCTCTCGGA	59.569	20	TGAACGAACCCAATTTGACA	59.941	20	179	56	234	TAAGTCTACCCACCCAGCCA	60.508	20	TGAACGAACCCAATTTGACA	59.941	20	217	18	234
Unigene0000041	1	p5	(AATAT)5	25	183	207	CGAAAGAGGAAGAGAAAGAGAATG	60.018	24	GAGCCATCTAGGGACCAGTG	59.679	20	256	14	269	CGAAAGAGGAAGAGAAAGAGAATG	60.018	24	CCATCTAGGGACCAGTGTGG	60.377	20	253	14	266	CGAAAGAGGAAGAGAAAGAGAATG	60.018	24	GGAGCCATCTAGGGACCAGT	60.477	20	257	14	270
Unigene0000053	1	p4	(GCAA)4	16	257	272	TAAACAAAGCAAGTGCACCG	59.911	20	CTGACAGACAGTTACCCGCA	59.897	20	130	181	310	TTGGAAAATTGCACCCAAAT	60.167	20	CTGACAGACAGTTACCCGCA	59.897	20	149	162	310	CCTTGTGATCTCTTCCCTGC	59.803	20	CTGACAGACAGTTACCCGCA	59.897	20	214	97	310
Unigene0000064	1	p2	(TG)6	12	232	243
Unigene0000075	1	p2	(CT)17	34	56	89	CTCCCCCTTCCATTTCTCTC	60.008	20	CAACATCCTTCTGAGGCTCC	59.803	20	217	4	220	TCTCCCCCTTCCATTTCTCT	60.008	20	CAACATCCTTCTGAGGCTCC	59.803	20	218	3	220	CTCCCCCTTCCATTTCTCTC	60.008	20	ACGTTGCTCTCCCTGTTGTT	59.769	20	158	4	161
Unigene0000080	1	p3	(CTC)5	15	1994	2008	AAACTTGACATCCACGCCTC	60.119	20	AATGAGGGAATTGGAGAGGG	60.264	20	190	1858	2047	AAACTTGACATCCACGCCTC	60.119	20	GTTGAAGATTGAAAAGGCGG	59.685	20	229	1858	2086	AAACTTGACATCCACGCCTC	60.119	20	TGAAGATTGAAAAGGCGGAG	60.323	20	227	1858	2084
Unigene0000081	1	p3	(CTC)5	15	383	397	AAACTTGACATCCACGCCTC	60.119	20	AATGAGGGAATTGGAGAGGG	60.264	20	190	247	436	AAACTTGACATCCACGCCTC	60.119	20	GTTGAAGATTGAAAAGGCGG	59.685	20	229	247	475	AAACTTGACATCCACGCCTC	60.119	20	TGAAGATTGAAAAGGCGGAG	60.323	20	227	247	473
Unigene0000089	1	p2	(TG)10	20	829	848	TCTCTATGCAAACACCAGCG	60.011	20	CAAAACAGTCCAAAGCATCTG	58.418	21	251	624	874	ATACGGACGGCAGATACGAC	59.985	20	CAAAACAGTCCAAAGCATCTG	58.418	21	189	686	874	TCTCTATGCAAACACCAGCG	60.011	20	ACAAAACAGTCCAAAGCATCTG	59.286	22	252	624	875
Unigene0000090	1	p2	(TG)10	20	828	847	TCTCTATGCAAACACCAGCG	60.011	20	CAAAACAGTCCAAAGCATCTG	58.418	21	250	624	873	ATACGGACGGCAGATACGAC	59.985	20	CAAAACAGTCCAAAGCATCTG	58.418	21	189	685	873	TCTCTATGCAAACACCAGCG	60.011	20	ACAAAACAGTCCAAAGCATCTG	59.286	22	251	624	874
Unigene0000109	1	c	(TC)7ttcctctcattttctgaccccacaaactcacaccctctcctccctcctcctg(CCT)7	87	40	126	GCCTCACTCGGATCTCAAC	58.306	19	AATGAAGGAATGAACGGTGG	59.79	20	215	18	232	CGCCTCACTCGGATCTCA	61.117	18	AATGAAGGAATGAACGGTGG	59.79	20	216	17	232	GCCTCACTCGGATCTCAAC	58.306	19	TTCATGACACGAGGAGGAGA	59.34	20	271	18	288
Unigene0000119	1	p3	(AGG)5	15	495	509	TCAGCAGAAAAATTCCCCAC	60.051	20	CCCAGAAATCACCTCCTTCA	60.042	20	259	349	607	CAGAAAAATTCCCCACCAGA	59.903	20	CCCAGAAATCACCTCCTTCA	60.042	20	255	353	607	TCAGCAGAAAAATTCCCCAC	60.051	20	CACATGATCATCCAAACCCA	60.177	20	241	349	589
Unigene0000127	1	p3	(GAA)8	24	20	43
Unigene0000128	1	p3	(GAA)8	24	20	43
Unigene0000130	1	p3	(TTC)7	21	680	700	GGTCGTGCCTTTGTCTCAGT	60.307	20	TGTTTGTGCATAATCCACTTCA	59.087	22	254	491	744	GGAGATGGAGGAGGTGACTG	59.638	20	TGTTTGTGCATAATCCACTTCA	59.087	22	222	523	744	AGGTCGTGCCTTTGTCTCAG	60.444	20	TGTTTGTGCATAATCCACTTCA	59.087	22	255	490	744
Unigene0000133	1	c	(CAT)6(CAG)5	33	50	82	TCCATCCTCATTGCAACAAA	60.049	20	CACTGAATGCAGATGGCTTG	60.413	20	161	5	165	TCCATCCTCATTGCAACAAA	60.049	20	TGCTGCAGAAGATGAAGCTG	60.436	20	112	5	116	TCTCCATCCTCATTGCAACA	60.201	20	CACTGAATGCAGATGGCTTG	60.413	20	163	3	165
Unigene0000146	1	p2	(TC)9	18	249	266	GTCCGTCCTCAGTGAAGCTC	59.993	20	GGAAGAGAATGCAACGAAGC	59.962	20	205	220	424	CTCGCTCACTAACTCCGTCC	60.012	20	GGAAGAGAATGCAACGAAGC	59.962	20	221	204	424	GAGGGAAAGACAGCATCAGC	59.957	20	CCCAAGGAATCTCAGAGCAG	59.943	20	258	42	299
Unigene0000147	1	p2	(TC)9	18	249	266	GTCCGTCCTCAGTGAAGCTC	59.993	20	GGAAGAGAATGCAACGAAGC	59.962	20	205	220	424	CTCGCTCACTAACTCCGTCC	60.012	20	GGAAGAGAATGCAACGAAGC	59.962	20	221	204	424	GAGGGAAAGACAGCATCAGC	59.957	20	CCCAAGGAATCTCAGAGCAG	59.943	20	258	42	299
Unigene0000158	1	p4	(CTTT)4	16	161	176	ATTGCTTTGGAAGCGAAGAA	59.96	20	GCACTGGGCATCGTTAAAAT	59.967	20	142	69	210	TTGCTTTGGAAGCGAAGAAT	59.96	20	GCACTGGGCATCGTTAAAAT	59.967	20	141	70	210	TTGCTTTGGAAGCGAAGAAT	59.96	20	GAGAAGAACAAGGCACTGGG	59.844	20	153	70	222
Unigene0000159	1	p4	(CTTT)4	16	143	158	ATTGCTTTGGAAGCGAAGAA	59.96	20	GCACTGGGCATCGTTAAAAT	59.967	20	142	51	192	TTGCTTTGGAAGCGAAGAAT	59.96	20	GCACTGGGCATCGTTAAAAT	59.967	20	141	52	192	TTGCTTTGGAAGCGAAGAAT	59.96	20	GAGAAGAACAAGGCACTGGG	59.844	20	153	52	204
Unigene0000162	1	p3	(CAA)6	18	487	504	TTCTTCAACATGCCTCCCTC	60.195	20	GCCTTTCTCAATCCAATCCA	60.014	20	268	455	722	TTCTTCAACATGCCTCCCTC	60.195	20	TTTCTCAATCCAATCCAGCC	60.014	20	265	455	719	TTCTTCAACATGCCTCCCTC	60.195	20	TCCAATCCAGCCACCTTTAC	59.933	20	257	455	711
Unigene0000168	1	p6	(GAGGTA)4	24	16	39
Unigene0000169	1	p6	(GAGGTA)4	24	16	39
Unigene0000174	1	p3	(TTC)5	15	1974	1988	TAGCAGCTCATCAGGTGTGG	60.008	20	CCAAGCAGTGATTGATTCCA	59.648	20	193	1835	2027	GCCATTTTGTAAGCCAAGGA	60.074	20	CCAAGCAGTGATTGATTCCA	59.648	20	241	1787	2027	TCCCTTGCCATTTTGTAAGC	60.074	20	CCAAGCAGTGATTGATTCCA	59.648	20	247	1781	2027
Unigene0000197	1	p2	(AG)6	12	1685	1696	GCAGAAGGAAGCAAAGGATG	59.955	20	CGGTCTCTCTCCCTGTTCTG	59.978	20	131	1590	1720	CAGAAGGAAGCAAAGGATGG	59.807	20	CGGTCTCTCTCCCTGTTCTG	59.978	20	130	1591	1720	ACACATAGAAAAGCGCGGAT	59.736	20	CGGTCTCTCTCCCTGTTCTG	59.978	20	157	1564	1720
Unigene0000198	1	p2	(AG)6	12	1676	1687	GCAGAAGGAAGCAAAGGATG	59.955	20	CGGTCTCTCTCCCTGTTCTG	59.978	20	131	1581	1711	CAGAAGGAAGCAAAGGATGG	59.807	20	CGGTCTCTCTCCCTGTTCTG	59.978	20	130	1582	1711	ATTGTACATCACCGACAGCG	59.596	20	CGGTCTCTCTCCCTGTTCTG	59.978	20	162	1550	1711
Unigene0000247	1	p2	(GT)6	12	329	340
Unigene0000248	1	p2	(GT)6	12	329	340
Unigene0000249	1	p2	(TA)6	12	78	89	CCTCAGATTTGAACCTCTCCA	59.269	21	AGTGTGGGTCCCTCTTGTTG	60.002	20	183	33	215	CCTCAGATTTGAACCTCTCCA	59.269	21	GAACCAGCAATCACAGCAGA	59.992	20	247	33	279	CCTCAGATTTGAACCTCTCCA	59.269	21	TCAGAACCAGCAATCACAGC	59.992	20	250	33	282
Unigene0000249	2	p3	(TGT)5	15	620	634	TCACATGCTCTTGACCTTGC	59.992	20	AACTTACATGCCCCAACAGC	60	20	263	503	765	TCACATGCTCTTGACCTTGC	59.992	20	CGTACACCATGTCTCCGATG	59.984	20	210	503	712	TCACATGCTCTTGACCTTGC	59.992	20	ATTCTTCAGCCACCACCAAC	59.973	20	280	503	782
Unigene0000249	3	p2	(CT)6	12	1222	1233	CAATCAACTGGGGCCTTTTA	59.931	20	CTGTTGGGATCCTGGAAGAA	60.042	20	196	1147	1342	CAATCAACTGGGGCCTTTTA	59.931	20	TTCTGTTGGGATCCTGGAAG	60.042	20	198	1147	1344	CAATCAACTGGGGCCTTTTA	59.931	20	CTTCTGTTGGGATCCTGGAA	60.042	20	199	1147	1345
Unigene0000250	1	p2	(TA)6	12	78	89	CCTCAGATTTGAACCTCTCCA	59.269	21	AGTGTGGGTCCCTCTTGTTG	60.002	20	183	33	215	CCTCAGATTTGAACCTCTCCA	59.269	21	GAACCAGCAATCACAGCAGA	59.992	20	247	33	279	CCTCAGATTTGAACCTCTCCA	59.269	21	TCAGAACCAGCAATCACAGC	59.992	20	250	33	282
Unigene0000250	2	p3	(TGT)5	15	620	634	TCACATGCTCTTGACCTTGC	59.992	20	AACTTACATGCCCCAACAGC	60	20	263	503	765	TCACATGCTCTTGACCTTGC	59.992	20	CGTACACCATGTCTCCGATG	59.984	20	210	503	712	TCACATGCTCTTGACCTTGC	59.992	20	ATTCTTCAGCCACCACCAAC	59.973	20	280	503	782
Unigene0000250	3	p2	(CT)6	12	1208	1219	AGGTTGCTCGGTTCACAGTC	60.307	20	CTGTTGGGATCCTGGAAGAA	60.042	20	154	1175	1328	AGGTTGCTCGGTTCACAGTC	60.307	20	TTCTGTTGGGATCCTGGAAG	60.042	20	156	1175	1330	AGGTTGCTCGGTTCACAGTC	60.307	20	CTTCTGTTGGGATCCTGGAA	60.042	20	157	1175	1331
Unigene0000259	1	p3	(TCA)5	15	80	94	ACCAAACCCCAAAATCTCCT	59.668	20	GCCACTAGGGTTTGTTGCAT	60	20	207	21	227	CCCAAAATCTCCTCCTCCTT	59.508	20	GCCACTAGGGTTTGTTGCAT	60	20	200	28	227	ACCAAACCCCAAAATCTCCT	59.668	20	CGCTGCTACTACTTCCTCCG	60.168	20	253	21	273
Unigene0000259	2	p3	(GGA)6	18	277	294	ATGCAACAAACCCTAGTGGC	60	20	AATATGCAACCCAGCACACA	59.995	20	142	208	349	ATGCAACAAACCCTAGTGGC	60	20	CAGCACACACTTCCTCCTCA	60.022	20	131	208	338	ATGCAACAAACCCTAGTGGC	60	20	GACCGGGATGTGAAGAAGAA	60.05	20	245	208	452
Unigene0000259	3	p2	(AT)7	14	1055	1068
Unigene0000260	1	p4	(TAAA)4	16	166	181	GTAGAAAATGCCTTTCGCGT	59.365	20	AGGATGACGATGATGTGGAAG	59.942	21	107	121	227	GTAGAAAATGCCTTTCGCGT	59.365	20	AAGGATGACGATGATGTGGA	58.881	20	108	121	228	GTAGAAAATGCCTTTCGCGT	59.365	20	AGGATGACGATGATGTGGAA	58.881	20	107	121	227
Unigene0000282	1	p4	(TTCT)4	16	1330	1345
Unigene0000294	1	c	(AG)7cggc(AG)10	38	1	38
Unigene0000295	1	c	(AG)7cggc(AG)10	38	1	38
Unigene0000310	1	p2	(GA)19	38	407	444
Unigene0000321	1	p2	(AG)16	32	69	100	AAAATGCACAGTGGACTGGA	59.139	20	TAGCTCAAACCCCGAAGCTA	59.975	20	116	19	134	AAAATGCACAGTGGACTGGA	59.139	20	TAGCTAGCTCAAACCCCGAA	59.975	20	120	19	138	AAAATGCACAGTGGACTGGA	59.139	20	ACCCCGAAGCTAATCCTCTC	59.674	20	108	19	126
Unigene0000322	1	p2	(AG)17	34	69	102	AAAATGCACAGTGGACTGGA	59.139	20	TAGCTCAAACCCCGAAGCTA	59.975	20	118	19	136	AAAATGCACAGTGGACTGGA	59.139	20	TAGCTAGCTCAAACCCCGAA	59.975	20	122	19	140	AAAATGCACAGTGGACTGGA	59.139	20	ACCCCGAAGCTAATCCTCTC	59.674	20	110	19	128
Unigene0000327	1	p5	(GTGAG)4	20	1897	1916	TATTGTCCTGCCCACATGAA	59.924	20	GATTTAGGGTTTGCGTTGGA	59.938	20	151	1809	1959	ATTGTCCTGCCCACATGAAT	60.203	20	GATTTAGGGTTTGCGTTGGA	59.938	20	150	1810	1959	TATTGTCCTGCCCACATGAA	59.924	20	TCGGGTTGCTTAAAATGCTC	60.209	20	204	1809	2012
Unigene0000329	1	p2	(AG)6	12	2232	2243	GTAGCTCCCTGCAGACAAGG	60.012	20	AAAGACCCGTCACCAGACAC	60.009	20	212	2103	2314	CAAGGAGGAAGCTCTGGTTG	59.982	20	AAAGACCCGTCACCAGACAC	60.009	20	197	2118	2314	GTAGCTCCCTGCAGACAAGG	60.012	20	GCAGCAGCGCTTTTCTACTT	59.933	20	187	2103	2289
Unigene0000332	1	p2	(CT)7	14	49	62	TTTTGTATTTCCATTTTGGCTTC	59.408	23	AACCATTGCCTTCCTCTCCT	60.074	20	266	22	287	TTTTGTATTTCCATTTTGGCTTC	59.408	23	TTCACAAAGTTCGCCACTTG	59.881	20	145	22	166	TTTTGTATTTCCATTTTGGCTTC	59.408	23	TCAACCATTGCCTTCCTCTC	60.195	20	268	22	289
Unigene0000334	1	p2	(CT)7	14	49	62	TTTTGTATTTCCATTTTGGCTTC	59.408	23	AACCATTGCCTTCCTCTCCT	60.074	20	266	22	287	TTTTGTATTTCCATTTTGGCTTC	59.408	23	TTCACAAAGTTCGCCACTTG	59.881	20	145	22	166	TTTTGTATTTCCATTTTGGCTTC	59.408	23	TCAACCATTGCCTTCCTCTC	60.195	20	268	22	289
Unigene0000342	1	p2	(GA)6	12	1000	1011	CGCCCTTCAGAGTAGAAACG	60.008	20	TCTCACTCTCTCATACAACTGATACA	57.289	26	172	870	1041	CGCCCTTCAGAGTAGAAACG	60.008	20	CTCTCACTCTCTCATACAACTGATACA	58.26	27	173	870	1042	CAGCAGAGAGGAAGGACCTG	60.127	20	TCTCACTCTCTCATACAACTGATACA	57.289	26	138	904	1041
Unigene0000343	1	p2	(GA)6	12	1000	1011	CGCCCTTCAGAGTAGAAACG	60.008	20	TCTCACTCTCTCATACAACTGATACA	57.289	26	172	870	1041	CGCCCTTCAGAGTAGAAACG	60.008	20	CTCTCACTCTCTCATACAACTGATACA	58.26	27	173	870	1042	CAGCAGAGAGGAAGGACCTG	60.127	20	TCTCACTCTCTCATACAACTGATACA	57.289	26	138	904	1041
Unigene0000350	1	p2	(CT)9	18	3045	3062
Unigene0000351	1	p2	(CT)9	18	3025	3042
Unigene0000359	1	p6	(TTTTGA)5	30	890	919
Unigene0000361	1	c	(GAA)7gagaaggaaagaatggttacgttgggatcctacaaaggtatggttaggctgctgagggtgaaagcagaacaagaggag(GAA)6	117	138	254	CGTAGTCATGGCCACAGAAG	59.314	20	AATGCGTTTGGTTTGGAGAG	60.11	20	237	106	342	GGCCTCTAGTCCCGTAGTCA	59.308	20	AATGCGTTTGGTTTGGAGAG	60.11	20	249	94	342	TGGGGGCTGTAAAAGTTGTT	59.471	20	CAGCAGCATTGTCTCCTCTG	59.726	20	275	27	301
Unigene0000368	1	p3	(GGT)5	15	416	430	AAGAATTGCCCCACAGATTG	59.933	20	TTGGAGCTCATGGATGTCAA	60.201	20	256	385	640	AAGAATTGCCCCACAGATTG	59.933	20	TGGAGCTCATGGATGTCAAG	59.787	20	255	385	639	ATACCTGGAAGAATTGCCCC	60.152	20	TTGGAGCTCATGGATGTCAA	60.201	20	264	377	640
Unigene0000369	1	p3	(GGT)5	15	416	430	AAGAATTGCCCCACAGATTG	59.933	20	TTGGAGCTCATGGATGTCAA	60.201	20	256	385	640	AAGAATTGCCCCACAGATTG	59.933	20	TGGAGCTCATGGATGTCAAG	59.787	20	255	385	639	ATACCTGGAAGAATTGCCCC	60.152	20	TTGGAGCTCATGGATGTCAA	60.201	20	264	377	640
Unigene0000369	2	p3	(CTT)5	15	1247	1261	TTTGAGCCTCTCCGCTACAT	59.978	20	GAGGGTCGTCGTCATCATCT	60.08	20	102	1190	1291	TTTGAGCCTCTCCGCTACAT	59.978	20	AGAGGGTCGTCGTCATCATC	60.08	20	103	1190	1292	TTTGAGCCTCTCCGCTACAT	59.978	20	GAGAGGGTCGTCGTCATCAT	60.08	20	104	1190	1293
Unigene0000374	1	p2	(GA)6	12	1140	1151	TTAAATCGGAGTGGGGTTTG	59.795	20	CCAGTTTGGCCAATAGTCGTA	60.004	21	155	1028	1182	TTAAATCGGAGTGGGGTTTG	59.795	20	TATCCCTCCTTCCAGTTTGG	58.978	20	166	1028	1193	GATCAGAGGCCAGGAACAAC	59.661	20	CCAGTTTGGCCAATAGTCGTA	60.004	21	276	907	1182
Unigene0000375	1	p2	(GA)6	12	3222	3233	TTAAATCGGAGTGGGGTTTG	59.795	20	CCAGTTTGGCCAATAGTCGTA	60.004	21	155	3110	3264	TTAAATCGGAGTGGGGTTTG	59.795	20	TATCCCTCCTTCCAGTTTGG	58.978	20	166	3110	3275	GATCAGAGGCCAGGAACAAC	59.661	20	CCAGTTTGGCCAATAGTCGTA	60.004	21	276	2989	3264
Unigene0000380	1	p2	(TC)6	12	103	114	GGCTTTTGTCGTCCTCGTAA	60.249	20	CAAAGAGAGGGCGAGAGAGA	59.82	20	268	69	336	GGCTTTTGTCGTCCTCGTAA	60.249	20	TCAAAGAGAGGGCGAGAGAG	59.82	20	269	69	337	GGCTTTGCACTTTTGCTCAT	60.395	20	CTGAGCATAGGGACCCAAAA	60.066	20	266	34	299
Unigene0000381	1	p2	(GA)10	20	1931	1950	TTCAGCCTAGGCAGCATTTT	59.982	20	ACGTCCATTTCTTCCTCCCT	59.935	20	160	1817	1976	TTCAGCCTAGGCAGCATTTT	59.982	20	TCAAGGCTAGCGTGTCAAGA	59.74	20	214	1817	2030	TTCAGCCTAGGCAGCATTTT	59.982	20	AACGTCCATTTCTTCCTCCC	60.306	20	161	1817	1977
Unigene0000385	1	p2	(CT)8	16	12	27
Unigene0000402	1	c	(TG)6cgctatggatggttttttttaaaataatcagaagttgtttgtagagatggcagtgttgaattctctaaaaataatctgaagttt(TG)6	108	397	504
Unigene0000403	1	c	(TG)6cgcgctatggatggtttttttgaaaataatcagaagttgtttgtagagatggcagtgttgaattctctaaaaataatctgaagttt(TG)6	110	397	506
Unigene0000408	1	p2	(TA)7	14	48	61	ATAAAGAATAAGGGCGGGCT	59.104	20	AGCATCACACAAAGCAAACG	59.911	20	237	22	258	ATAAAGAATAAGGGCGGGCT	59.104	20	GCACACCAAACAAGCACACT	59.801	20	120	22	141	ATAAAGAATAAGGGCGGGCT	59.104	20	GCAAACGAAACAGAGCCAAT	60.257	20	224	22	245
Unigene0000438	1	p2	(CT)8	16	138	153	TTTTGTTGAGCTCTGAACTGATG	59.548	23	CTAAGACCAAAAGGGGAGGG	59.927	20	115	77	191	TTTAGCATTTTGTTGAGCTCTGA	59.197	23	CTAAGACCAAAAGGGGAGGG	59.927	20	122	70	191	TTTGTTGAGCTCTGAACTGATG	58.16	22	CTAAGACCAAAAGGGGAGGG	59.927	20	114	78	191
Unigene0000465	1	p2	(TC)30	60	828	887
Unigene0000477	1	p2	(CT)6	12	189	200	CTTGCTGGTCTTGTGCTTTG	59.634	20	GAAGATAGCGCAAAAGTCGG	59.982	20	238	27	264	AGTTTCTGGTTGGCTTGCTG	60.431	20	GAAGATAGCGCAAAAGTCGG	59.982	20	251	14	264	TTGCTGGTCTTGTGCTTTGT	59.49	20	GAAGATAGCGCAAAAGTCGG	59.982	20	237	28	264
Unigene0000487	1	p3	(TAT)6	18	56	73	GGTAGGTTCGTATCACAAGTTGG	59.812	23	AGGCTATCCACATGTTTGGC	59.962	20	231	15	245	GGTAGGTTCGTATCACAAGTTGG	59.812	23	CACATCGAGAAATGGCCTCT	60.218	20	145	15	159	GGTAGGTTCGTATCACAAGTTGG	59.812	23	TTCCACGTCACCCAATATGA	59.774	20	192	15	206
Unigene0000489	1	p3	(GAG)6	18	1487	1504	TCCTCCATAGACAACCTGGG	59.92	20	CAAACTGACCAAGCAGACCA	59.873	20	267	1403	1669	TGAAGACCATGGCGTAATCA	60.073	20	ATTACATCGGACATGGCCTC	59.78	20	279	1318	1596	TCCTCCATAGACAACCTGGG	59.92	20	ATTACATCGGACATGGCCTC	59.78	20	194	1403	1596
Unigene0000504	1	p2	(TC)6	12	217	228	ACTGAGTGAGCGAGGCAAGT	60.205	20	GCGCTTTCCATTTCGAGTAG	59.982	20	271	39	309	ACTGAGTGAGCGAGGCAAGT	60.205	20	AACTCAAAACCCAAAATGCG	59.975	20	230	39	268	TCTGCAACGACTGAGTGAGC	60.343	20	GCGCTTTCCATTTCGAGTAG	59.982	20	280	30	309
Unigene0000511	1	p2	(CT)19	38	657	694
Unigene0000525	1	p2	(TC)6	12	1	12
Unigene0000537	1	p3	(GAA)5	15	397	411	TCGGCCTTGGTTGTAGAAGT	59.734	20	ACTCATCCCACATTGCCTTC	59.934	20	190	296	485	CATGTTTGTGCGGAAGACTG	60.301	20	ACTCATCCCACATTGCCTTC	59.934	20	250	236	485	TGAAGAAATCGTATCGGCCT	59.668	20	ACTCATCCCACATTGCCTTC	59.934	20	203	283	485
Unigene0000553	1	p5	(CAACT)4	20	138	157	GCATGGAGACTCGGCACTAT	60.249	20	CGTTCCTGAGGTGCATTAAA	58.771	20	140	70	209	GCATGGAGACTCGGCACTAT	60.249	20	TGAGGTGCATTAAAGGCGAG	61.292	20	134	70	203	GCATGGAGACTCGGCACTAT	60.249	20	CTGAGGTGCATTAAAGGCGA	61.292	20	135	70	204
Unigene0000554	1	p2	(AT)9	18	405	422
Unigene0000565	1	p2	(TA)8	16	448	463
Unigene0000572	1	p2	(GA)11	22	1	22
Unigene0000587	1	p2	(AG)15	30	674	703	TCTCAATTTCACCCTGACCC	59.903	20	TCAAACAATCACACTTACTCTCCC	59.565	24	259	475	733	TCTCAATTTCACCCTGACCC	59.903	20	CAAACAATCACACTTACTCTCCCA	60.436	24	258	475	732	CATCTGCAGTCCAAAGCTCA	60.136	20	TCAAACAATCACACTTACTCTCCC	59.565	24	209	525	733
Unigene0000646	1	p2	(AC)6	12	175	186	TTCCTTTTGGTGCTGTTTCC	60.088	20	AACGGCTAAACCATGTCCAA	60.365	20	221	123	343	TTCCTTTTGGTGCTGTTTCC	60.088	20	ACGGCTAAACCATGTCCAAT	59.316	20	220	123	342	TTCCTTTTGGTGCTGTTTCC	60.088	20	AAACCATGTCCAATTTGGCT	59.292	20	214	123	336
Unigene0000651	1	p4	(GCTT)4	16	28	43	AAACCAGAGCCCGTCTCTTC	60.766	20	ATTCAAGGTTGTGTTGGGGA	60.21	20	277	5	281	AAACCAGAGCCCGTCTCTTC	60.766	20	TTCTCACCAATGAGTGGGGT	60.363	20	114	5	118	AAACCAGAGCCCGTCTCTTC	60.766	20	CGGAGAAATCAACGGTGTTC	60.495	20	231	5	235
Unigene0000651	2	c	(AG)8(ACAG)4	32	1331	1362
Unigene0000707	1	p5	(CCAAC)4	20	173	192	AGGTAAAAGCCGAAAGGGAA	60.068	20	TTATTGGACATAGGGGTGGG	59.5	20	185	31	215	CACAGGTAAAAGCCGAAAGG	59.741	20	TTATTGGACATAGGGGTGGG	59.5	20	188	28	215	GGCAGCTTCAGCTTTCATCT	59.723	20	TTATTGGACATAGGGGTGGG	59.5	20	157	59	215
Unigene0000724	1	p3	(GAT)5	15	1320	1334	GAAAAGCCCACAAACCAGAA	60.088	20	ATCCTCTTCCGGGAATGACT	59.896	20	242	1188	1429	CGGAGGAACCTAGGAAGGAG	60.196	20	CGGCCTTCTGCTTCTACATC	59.978	20	247	1245	1491	CGGAGGAACCTAGGAAGGAG	60.196	20	ATCCTCTTCCGGGAATGACT	59.896	20	185	1245	1429
Unigene0000725	1	p3	(GAT)5	15	1320	1334	GAAAAGCCCACAAACCAGAA	60.088	20	ATCCTCTTCCGGGAATGACT	59.896	20	242	1188	1429	CGGAGGAACCTAGGAAGGAG	60.196	20	CGGCCTTCTGCTTCTACATC	59.978	20	247	1245	1491	CGGAGGAACCTAGGAAGGAG	60.196	20	ATCCTCTTCCGGGAATGACT	59.896	20	185	1245	1429
Unigene0000756	1	c	(GA)7gtttgagaatagtggcagctaagctaagggactagcgactaggag(GA)7gtttgagaatagtggcagctaagctaagggactagcgactaggag(GA)7gtttgagaatagtggcagctaagctaagggactagcgactaggag(GA)7	191	1	191
Unigene0000757	1	c	(GA)7gtttgagaatagtggcagctaagctaagggactagcgactaggag(GA)7gtttgagaatagtggcagctaagctaagggactagcgactaggag(GA)7	132	393	524
Unigene0000769	1	p2	(TA)8	16	490	505	AGGGCCAGCTAACCATTTTT	59.966	20	GACGACGAAAAGGCTAAGGG	61.107	20	162	377	538	GGCCAGCTAACCATTTTTGA	60.074	20	GACGACGAAAAGGCTAAGGG	61.107	20	160	379	538	GTGGAAAGAGGGGATAGGGA	60.264	20	GACGACGAAAAGGCTAAGGG	61.107	20	240	299	538
Unigene0000794	1	p2	(TA)9	18	405	422
Unigene0000795	1	p2	(AG)11	22	1084	1105
Unigene0000804	1	p3	(GGT)8	24	489	512	GAGCCAACTGAGCCTGATTC	59.957	20	TGCTACCTTGCACTCCACAG	60.049	20	162	464	625	GAGCCAACTGAGCCTGATTC	59.957	20	GTGCTACCTTGCACTCCACA	59.905	20	163	464	626	GAGCCAACTGAGCCTGATTC	59.957	20	ATGCCACTGAGGAACAGTCC	60.12	20	228	464	691
Unigene0000831	1	p2	(CT)11	22	68	89	TCTTCTTCCACCTCCTTCCA	59.773	20	GCTGTGGGATATGGCTGTCT	60.104	20	191	18	208	TCTTCTTCCACCTCCTTCCA	59.773	20	AGCTGTGGGATATGGCTGTC	60.104	20	192	18	209	TCTTCTTCCACCTCCTTCCA	59.773	20	AAGCTGTGGGATATGGCTGT	59.579	20	193	18	210
Unigene0000832	1	p2	(CT)11	22	68	89	TCTTCTTCCACCTCCTTCCA	59.773	20	GCTGTGGGATATGGCTGTCT	60.104	20	191	18	208	TCTTCTTCCACCTCCTTCCA	59.773	20	AGCTGTGGGATATGGCTGTC	60.104	20	192	18	209	TCTTCTTCCACCTCCTTCCA	59.773	20	AAGCTGTGGGATATGGCTGT	59.579	20	193	18	210
Unigene0000833	1	p2	(AG)11	22	4	25
Unigene0000833	2	p3	(GGT)5	15	476	490	ATCTTCCTCGAGGCTTCACA	59.95	20	GTGATCAGTCTTGAACCGCA	59.837	20	202	342	543	ATCTTCCTCGAGGCTTCACA	59.95	20	CATGTTCTTGCTGGGACTCA	59.831	20	181	342	522	ATTTGGGCTCAATGACAAGG	59.933	20	GTGATCAGTCTTGAACCGCA	59.837	20	181	363	543
Unigene0000834	1	p2	(AG)11	22	4	25
Unigene0000834	2	p3	(GGT)5	15	476	490	ATCTTCCTCGAGGCTTCACA	59.95	20	GTGATCAGTCTTGAACCGCA	59.837	20	202	342	543	ATCTTCCTCGAGGCTTCACA	59.95	20	CATGTTCTTGCTGGGACTCA	59.831	20	181	342	522	ATTTGGGCTCAATGACAAGG	59.933	20	GTGATCAGTCTTGAACCGCA	59.837	20	181	363	543
Unigene0000839	1	p2	(AG)11	22	1	22
Unigene0000875	1	p2	(AG)7	14	53	66	ACCCACACCTTCATACACCC	59.555	20	CTTTTGCTTCGATCCTTTCG	59.953	20	115	19	133	ACCCACACCTTCATACACCC	59.555	20	GCCTGCCCAATATGTATGCT	59.951	20	152	19	170	ACCCACACCTTCATACACCC	59.555	20	AGCCTGCCCAATATGTATGC	59.951	20	153	19	171
Unigene0000878	1	p2	(AG)8	16	1	16
Unigene0000885	1	p2	(GA)6	12	195	206
Unigene0000886	1	p3	(CGA)5	15	433	447	CAGACTGAGCCTTACCCTCG	60.005	20	CAGATCAAACCAAAGCAGCA	59.988	20	221	290	510	CAGACTGAGCCTTACCCTCG	60.005	20	CAAACCAAAGCAGCAGATCA	59.988	20	216	290	505	CACGGCTTCTCATCATCTCA	59.942	20	CAGATCAAACCAAAGCAGCA	59.988	20	116	395	510
Unigene0000887	1	p3	(CGA)5	15	433	447	CAGACTGAGCCTTACCCTCG	60.005	20	CAGATCAAACCAAAGCAGCA	59.988	20	221	290	510	CAGACTGAGCCTTACCCTCG	60.005	20	CAAACCAAAGCAGCAGATCA	59.988	20	216	290	505	CACGGCTTCTCATCATCTCA	59.942	20	CAGATCAAACCAAAGCAGCA	59.988	20	116	395	510
Unigene0000897	1	p5	(AATAA)4	20	383	402	TGGACACATGTTCGATGAGAA	60.104	21	GCCCATTTCAAAGGTAATCG	59.411	20	187	254	440	TGGACACATGTTCGATGAGA	58.56	20	GCCCATTTCAAAGGTAATCG	59.411	20	187	254	440	TGGACACATGTTCGATGAGAA	60.104	21	CCCATTTCAAAGGTAATCGGT	60.061	21	186	254	439
Unigene0000902	1	p2	(AG)9	18	398	415
Unigene0000947	1	p2	(AT)9	18	2084	2101
Unigene0000958	1	p3	(GAT)5	15	984	998	TTTGGGAGAGGGTGAGTGTC	60.088	20	AGAAAGAGCCGCTCATGGTA	59.978	20	261	847	1107	GAGTGGGTCCTCTTGTTCCA	60.088	20	AGAAAGAGCCGCTCATGGTA	59.978	20	190	918	1107	ATCAATGTCGCTGTTGGTGA	60.12	20	AGAAAGAGCCGCTCATGGTA	59.978	20	234	874	1107
Unigene0000963	1	c	(TC)8cgtgtcttgaagaggatcagttcaattcccgaggatttgctttgctcttc(TTGT)5	86	251	336	AGCTAGCCTCGAACTTTCCC	59.983	20	TGGTTGTGAAATCCCACTGA	59.935	20	232	178	409	GCTAGCCTCGAACTTTCCCT	59.983	20	TGGTTGTGAAATCCCACTGA	59.935	20	231	179	409	CCCTTTCCTTTTCCCTTCAC	59.912	20	TGGTTGTGAAATCCCACTGA	59.935	20	215	195	409
Unigene0000968	1	c*	(GAA)7(AAATC)4*	39	129	167	CGGACAGAACAGAAGAGTCCA	60.428	21	GATCCGAATTCGTCGTTGAC	60.47	20	252	0	251	CGGACAGAACAGAAGAGTCCA	60.428	21	TCGTTGACACCACCATCTTC	59.525	20	240	0	239	CGGACAGAACAGAAGAGTCCA	60.428	21	AGATCCGAATTCGTCGTTGA	60.603	20	253	0	252
Unigene0000968	2	p3	(CAC)8	24	365	388	CAAATCAGAGCGGGTAGAGC	59.978	20	TCCGCATGATGATGATTGTT	59.89	20	263	161	423	TTCGAAGATGGTGGTGTCAA	60.088	20	TCCGCATGATGATGATTGTT	59.89	20	207	217	423	CTTCGAAGATGGTGGTGTCA	59.676	20	TCCGCATGATGATGATTGTT	59.89	20	208	216	423
Unigene0000993	1	p3	(GAA)7	21	731	751	CGCCGACTTGGTTAGAAGAG	60.008	20	ATCAAAACAATGGCAGCCTC	60.081	20	195	672	866	CGTATCATCAGGTTTGGCCT	59.955	20	TCACAGAACCTTCAAACCCC	59.943	20	201	600	800	CGCCGACTTGGTTAGAAGAG	60.008	20	CTCTTTGTTCGCAACCCATT	60.11	20	157	672	828
Unigene0001016	1	p2	(CT)19	38	481	518
Unigene0001021	1	p3	(GAG)7	21	1	21
Unigene0001041	1	p2	(TC)7	14	77	90	GCTTTGGTGTTTTCTTTGACTG	58.927	22	CCTTTCAAGAAACGGAGCAG	59.986	20	275	46	320	AGCTTTGGTGTTTTCTTTGACTG	59.848	23	CCTTTCAAGAAACGGAGCAG	59.986	20	276	45	320	GCTTTGGTGTTTTCTTTGACTG	58.927	22	ACCTTTCAAGAAACGGAGCA	59.853	20	276	46	321
Unigene0001042	1	p2	(TC)7	14	77	90	GCTTTGGTGTTTTCTTTGACTG	58.927	22	CCTTTCAAGAAACGGAGCAG	59.986	20	275	46	320	AGCTTTGGTGTTTTCTTTGACTG	59.848	23	CCTTTCAAGAAACGGAGCAG	59.986	20	276	45	320	GCTTTGGTGTTTTCTTTGACTG	58.927	22	ACCTTTCAAGAAACGGAGCA	59.853	20	276	46	321
Unigene0001055	1	p3	(TCT)5	15	500	514	GTCGGTACTTTCGCTGTGGT	60.179	20	GTTCTGAGCAAACCCAGCTC	59.997	20	195	434	628	CGGTACTTTCGCTGTGGTTT	60.168	20	GTGAGATCCTCGAAGCGAAC	59.957	20	222	436	657	GTCGGTACTTTCGCTGTGGT	60.179	20	GTGAGATCCTCGAAGCGAAC	59.957	20	224	434	657
Unigene0001062	1	p2	(CT)8	16	785	800	AACAGAGTGGGAGAGAGCGA	60.135	20	GTCCCAGATTCGATCCACAG	60.475	20	237	646	882	AGAGACGACCGCCATAGAAA	59.836	20	GTCCCAGATTCGATCCACAG	60.475	20	206	677	882	ACAGAGTGGGAGAGAGCGAG	59.732	20	GTCCCAGATTCGATCCACAG	60.475	20	236	647	882
Unigene0001068	1	p4	(AGGA)4	16	12	27
Unigene0001068	2	p4	(TTTA)4	16	496	511
Unigene0001069	1	p4	(AGGA)4	16	12	27
Unigene0001091	1	p3	(TCT)5	15	809	823	GCCCAGGTACAAAACCAGAA	59.971	20	TCATCAGGAGGGTCTTCAGC	60.349	20	166	758	923	GCAACCAAGCAGCTTCTCTT	59.763	20	GGTCTTCAGCTGGTGGTGTT	60.159	20	239	675	913	GCAACCAAGCAGCTTCTCTT	59.763	20	AGCTGGTGGTGTTGTGAGTG	59.782	20	232	675	906
Unigene0001091	2	p2	(TC)16	32	939	970
Unigene0001121	1	p2	(TC)7	14	2418	2431	GACATTCTCCCCCTCCTCTC	60.012	20	TTCCCTCTGCTTCTTCTCCA	60.065	20	170	2391	2560	GACATTCTCCCCCTCCTCTC	60.012	20	GGAGCTTTCCCTCTGCTTCT	60.096	20	176	2391	2566	GACATTCTCCCCCTCCTCTC	60.012	20	TCTGACGAACAGTACGGACG	59.897	20	272	2391	2662
Unigene0001122	1	p4	(ATTT)4	16	97	112	CGCCATTGAATTCATCCTCT	60.036	20	AGCAGGCTCTGATAGTGGGA	59.973	20	220	74	293	TTTCCCTGAGCCGATAAATG	60.031	20	GAATCTTAAGCCCCGGTCTC	60.039	20	236	13	248	CGCCATTGAATTCATCCTCT	60.036	20	GAATCTTAAGCCCCGGTCTC	60.039	20	175	74	248
Unigene0001122	2	p2	(TC)7	14	1503	1516	GACATTCTCCCCCTCCTCTC	60.012	20	TTCCCTCTGCTTCTTCTCCA	60.065	20	170	1476	1645	GACATTCTCCCCCTCCTCTC	60.012	20	GGAGCTTTCCCTCTGCTTCT	60.096	20	176	1476	1651	GACATTCTCCCCCTCCTCTC	60.012	20	TCTGACGAACAGTACGGACG	59.897	20	272	1476	1747
Unigene0001126	1	p4	(TTGT)5	20	2494	2513
Unigene0001146	1	p3	(GAA)6	18	1501	1518	TGGAGAATTCCTGAAGGTGG	60.042	20	GCACAGTACCGAGCCTTTTC	59.882	20	175	1376	1550	GCCGGGAAATTAAACAGTCA	59.938	20	GCACAGTACCGAGCCTTTTC	59.882	20	120	1431	1550	CTTGTTAGCCAAGTGCTCCC	59.875	20	GCACAGTACCGAGCCTTTTC	59.882	20	280	1271	1550
Unigene0001147	1	p3	(GAA)6	18	1305	1322	TGGAGAATTCCTGAAGGTGG	60.042	20	GCACAGTACCGAGCCTTTTC	59.882	20	175	1180	1354	GCCGGGAAATTAAACAGTCA	59.938	20	GCACAGTACCGAGCCTTTTC	59.882	20	120	1235	1354	CTTGTTAGCCAAGTGCTCCC	59.875	20	GCACAGTACCGAGCCTTTTC	59.882	20	280	1075	1354
Unigene0001149	1	c	(TC)7tgagatttgaatgggaaatgaactggtgcaagattcagagggaa(AG)6	70	1192	1261	CTCTGCTTCTTCTTCGTCCG	60.269	20	GGCAACTCTCCTCTACGACG	60.012	20	227	1154	1380	CTCTGCTTCTTCTTCGTCCG	60.269	20	GCAACTCTCCTCTACGACGC	60.164	20	226	1154	1379	CTCTGCTTCTTCTTCGTCCG	60.269	20	AGTCCGTTGATTTTTGTGGG	59.83	20	186	1154	1339
Unigene0001150	1	c	(TC)7tgagatttgaatgggaaatgaactggtgcaagattcagagggaa(AG)6	70	1230	1299	CTCTGCTTCTTCTTCGTCCG	60.269	20	GGCAACTCTCCTCTACGACG	60.012	20	227	1192	1418	CTCTGCTTCTTCTTCGTCCG	60.269	20	GCAACTCTCCTCTACGACGC	60.164	20	226	1192	1417	CTCTGCTTCTTCTTCGTCCG	60.269	20	AGTCCGTTGATTTTTGTGGG	59.83	20	186	1192	1377
Unigene0001156	1	p2	(GA)20	40	919	958
Unigene0001157	1	p2	(GA)14	28	919	946
Unigene0001159	1	p4	(AATA)4	16	401	416	CACAAAGGCTAAGCCATGC	59.435	19	TGAACATGATCCGTAGGCAA	60.073	20	138	368	505	CACAAAGGCTAAGCCATGC	59.435	19	TTGAACATGATCCGTAGGCA	60.073	20	139	368	506	TCCCATTTTGTCATTTTCACA	58.855	21	TGAACATGATCCGTAGGCAA	60.073	20	177	329	505
Unigene0001160	1	p5	(AAACA)4	20	122	141	CCCTTTAGTAAAATCTGCATTCG	59.221	23	ATTTAGGGTGGAAGGAGGGA	59.761	20	157	61	217	TTCCAATCCTATGTGGAAAAA	57.096	21	ATTTAGGGTGGAAGGAGGGA	59.761	20	203	15	217	CCCTTTAGTAAAATCTGCATTCG	59.221	23	TTTAGGGTGGAAGGAGGGAG	60.426	20	156	61	216
Unigene0001164	1	p2	(CT)10	20	1662	1681
Unigene0001167	1	p2	(CT)6	12	327	338	TGACCCAATTTCAAAGCTCC	60.051	20	TACCTAATTTGCTCTCGCCC	59.32	20	175	267	441	CAGGTGCCTCTTTGGAACAT	60.111	20	TACCTAATTTGCTCTCGCCC	59.32	20	251	191	441	CCTCTTTGGAACATCCCCTT	60.298	20	TACCTAATTTGCTCTCGCCC	59.32	20	245	197	441
Unigene0001170	1	p2	(CT)8	16	259	274	TTGATTATGACCCAGCTCCC	59.894	20	GCAAGACAAGGGAAAGTGGA	60.232	20	164	150	313	TCAAATGGGTCTGAGCTGTG	59.831	20	GCAAGACAAGGGAAAGTGGA	60.232	20	202	112	313	GTGCCAATTCAAATGGGTCT	59.797	20	GCAAGACAAGGGAAAGTGGA	60.232	20	210	104	313
Unigene0001171	1	p2	(CT)8	16	227	242	TTGATTATGACCCAGCTCCC	59.894	20	GCAAGACAAGGGAAAGTGGA	60.232	20	164	118	281	TCAAATGGGTCTGAGCTGTG	59.831	20	GCAAGACAAGGGAAAGTGGA	60.232	20	202	80	281	GTGCCAATTCAAATGGGTCT	59.797	20	GCAAGACAAGGGAAAGTGGA	60.232	20	210	72	281
Unigene0001172	1	p3	(TGG)5	15	158	172	GGGAAAAGCCACAATCTTTG	59.546	20	TTGAAGGAGGCTGAGGAAGA	60.065	20	196	101	296	GGGAAAAGCCACAATCTTTG	59.546	20	TCTTGAAGGAGGCTGAGGAA	60.065	20	198	101	298	TCAAACCCTAAAGCACCCAA	60.472	20	TTGAAGGAGGCTGAGGAAGA	60.065	20	168	129	296
Unigene0001173	1	p4	(TAAA)5	20	554	573	TGCAATAGGCATTGGACAAA	60.073	20	CTTTCTCTTCCCCAACCTCC	60.045	20	159	474	632	TGCAATAGGCATTGGACAAA	60.073	20	CCTTTCTCTTCCCCAACCTC	60.045	20	160	474	633	TGCAATAGGCATTGGACAAA	60.073	20	TCCTTTCTCTTCCCCAACCT	60.045	20	161	474	634
Unigene0001174	1	p4	(TAAA)5	20	582	601	TGCAATAGGCATTGGACAAA	60.073	20	CTTTCTCTTCCCCAACCTCC	60.045	20	159	502	660	TGCAATAGGCATTGGACAAA	60.073	20	CCTTTCTCTTCCCCAACCTC	60.045	20	160	502	661	TGCAATAGGCATTGGACAAA	60.073	20	TCCTTTCTCTTCCCCAACCT	60.045	20	161	502	662
Unigene0001180	1	p3	(AGA)5	15	181	195	TTGAGCACATTGAGAGGCAG	60.136	20	TTCCTTCTTCCTTCTTCGTCC	59.813	21	123	98	220	TGAGCACATTGAGAGGCAGT	59.577	20	TTCCTTCTTCCTTCTTCGTCC	59.813	21	122	99	220	TTGAGCACATTGAGAGGCAG	60.136	20	TCCTTCTTCCTTCTTCGTCC	58.446	20	122	98	219
Unigene0001199	1	p2	(GA)19	38	534	571
Unigene0001200	1	p2	(AG)18	36	839	874
Unigene0001210	1	p2	(GA)23	46	164	209	GAATTCAAAAATCCCAAACCAA	60.036	22	TTGATGTGTTTGATGTCAATGG	59.297	22	101	136	236	GAATTCAAAAATCCCAAACCA	58.772	21	TTGATGTGTTTGATGTCAATGG	59.297	22	101	136	236	AGAATTCAAAAATCCCAAACCA	59.695	22	TTGATGTGTTTGATGTCAATGG	59.297	22	102	135	236
Unigene0001211	1	p2	(GA)25	50	164	213	TTCAAAAATCCCAAACCAAAA	59.305	21	TTGATGTGTTTGATGTCAATGG	59.297	22	102	139	240	TCAAAAATCCCAAACCAAAA	57.965	20	TTGATGTGTTTGATGTCAATGG	59.297	22	101	140	240	TTCAAAAATCCCAAACCAAA	57.965	20	TTGATGTGTTTGATGTCAATGG	59.297	22	102	139	240
Unigene0001221	1	p2	(AG)10	20	209	228
Unigene0001222	1	p2	(AG)10	20	361	380
Unigene0001246	1	p4	(CACT)7	28	53	80	TATAATGGCCAGGAGGCAGT	59.551	20	CCTTTTTCATGCCGATTGTT	59.938	20	165	11	175	TATAATGGCCAGGAGGCAGT	59.551	20	GCAGCGATTGGCCTAGTATC	59.835	20	238	11	248	TATAATGGCCAGGAGGCAGT	59.551	20	GGGGTGGCTTTTATTGTTGA	59.801	20	213	11	223
Unigene0001253	1	p2	(CT)6	12	106	117	GCTGAGCTTTTGGGATCATT	59.273	20	TGCTCTGGTTGCTGAATTTG	59.988	20	176	65	240	GCTGAGCTTTTGGGATCATT	59.273	20	CAATTGCTCTGGTTGCTGAA	59.988	20	180	65	244	GCTGAGCTTTTGGGATCATT	59.273	20	AGACCGCTATCAAGAAGCCA	59.978	20	145	65	209
Unigene0001254	1	p2	(AG)10	20	564	583
Unigene0001265	1	p2	(CT)19	38	305	342
Unigene0001266	1	p6	(AAAAAT)4	24	97	120	ACGGATCAGATTAGCAACGC	60.243	20	TGGACCACTTGCTCAAATCA	60.24	20	241	43	283	ACGGATCAGATTAGCAACGC	60.243	20	TGTCAGCAACCATAACCTGC	59.722	20	202	43	244	ACGGATCAGATTAGCAACGC	60.243	20	CTTGGCCTCCTTTTCACAAC	59.711	20	163	43	205
Unigene0001273	1	p3	(GAA)5	15	365	379	CAGCAACACAATGACTGCCT	59.905	20	TCAGGTTTAGCAAACGACCC	60.11	20	102	324	425	ATGCCAAGTTCAACCTCCAG	60.111	20	CCAAGTCCCAAGAATGGAAA	59.903	20	212	193	404	ATGCCAAGTTCAACCTCCAG	60.111	20	TCAGGTTTAGCAAACGACCC	60.11	20	233	193	425
Unigene0001274	1	p3	(GAA)5	15	365	379	CAGCAACACAATGACTGCCT	59.905	20	TCAGGTTTAGCAAACGACCC	60.11	20	102	324	425	ATGCCAAGTTCAACCTCCAG	60.111	20	CCAAGTCCCAAGAATGGAAA	59.903	20	212	193	404	ATGCCAAGTTCAACCTCCAG	60.111	20	TCAGGTTTAGCAAACGACCC	60.11	20	233	193	425
Unigene0001281	1	p2	(AG)16	32	649	680
Unigene0001282	1	p4	(GCTG)4	16	256	271
Unigene0001300	1	p2	(TA)7	14	108	121	AGGTAAAAGACAATTACAATCCATCT	57.82	26	GACTGGTTTCCGTTTTCCAA	59.948	20	203	0	202	AGGTAAAAGACAATTACAATCCATCT	57.82	26	GCCTATGAGGACTTTCGTCG	59.836	20	250	0	249	AGGTAAAAGACAATTACAATCCATCT	57.82	26	GTTACGCTTTCGGCCTATGA	60.23	20	262	0	261
Unigene0001301	1	p2	(TA)7	14	108	121	AGGTAAAAGACAATTACAATCCATCT	57.82	26	GACTGGTTTCCGTTTTCCAA	59.948	20	203	0	202	AGGTAAAAGACAATTACAATCCATCT	57.82	26	GCCTATGAGGACTTTCGTCG	59.836	20	250	0	249	AGGTAAAAGACAATTACAATCCATCT	57.82	26	GTTACGCTTTCGGCCTATGA	60.23	20	262	0	261
Unigene0001302	1	p3	(GAT)11	33	384	416
Unigene0001303	1	p3	(ATG)10	30	1	30
Unigene0001308	1	p2	(TC)10	20	217	236
Unigene0001347	1	p2	(CT)15	30	3708	3737	GCTTCAGAGGCGAGAGAGAA	59.973	20	CACAGGCACAGCATAAATATATAGAA	58.78	26	144	3639	3782	TTCAGAGGCGAGAGAGAAGG	59.82	20	CACAGGCACAGCATAAATATATAGAA	58.78	26	142	3641	3782	AGTGGTTGCTTTTGGTGCTT	59.78	20	CACAGGCACAGCATAAATATATAGAA	58.78	26	160	3623	3782
Unigene0001348	1	p2	(CT)15	30	3605	3634	GCTTCAGAGGCGAGAGAGAA	59.973	20	CACAGGCACAGCATAAATATATAGAA	58.78	26	144	3536	3679	TTCAGAGGCGAGAGAGAAGG	59.82	20	CACAGGCACAGCATAAATATATAGAA	58.78	26	142	3538	3679	AGTGGTTGCTTTTGGTGCTT	59.78	20	CACAGGCACAGCATAAATATATAGAA	58.78	26	160	3520	3679
Unigene0001364	1	p2	(AT)9	18	69	86	CGGTCTTGATCCTCGGAAT	60.019	19	ATTTGCTAAAGGAACCGCCT	60.095	20	117	15	131	AATGGCGGTCTTGATCCTC	60.026	19	ATTTGCTAAAGGAACCGCCT	60.095	20	122	10	131	CGGTCTTGATCCTCGGAAT	60.019	19	TTCCTGTCTTTGTTACGGGC	60.11	20	244	15	258
Unigene0001376	1	p3	(AAG)5	15	1591	1605	GCTGCAGCTAATGGTGATGA	59.979	20	TGGCAGCCTGTAGATCCTCT	59.973	20	232	1509	1740	GCTGCAGCTAATGGTGATGA	59.979	20	CTGGCAGCCTGTAGATCCTC	59.973	20	233	1509	1741	TACCGAAGCTTCAGGGAAGA	59.948	20	CTGGCAGCCTGTAGATCCTC	59.973	20	276	1466	1741
Unigene0001379	1	p2	(TC)22	44	520	563
Unigene0001384	1	p2	(TC)6	12	1190	1201	CTCCACTCCCTTGACGTTGT	60.151	20	CCAGAGAAAATTCCTCACCG	59.665	20	108	1120	1227	CTCCACTCCCTTGACGTTGT	60.151	20	AGAAAACCAAACCTACCCGC	60.352	20	166	1120	1285	GAGATCGTTGATCGGAGCAT	60.189	20	CCAGAGAAAATTCCTCACCG	59.665	20	273	955	1227
Unigene0001385	1	p2	(TC)6	12	1040	1051	CTCCACTCCCTTGACGTTGT	60.151	20	CCAGAGAAAATTCCTCACCG	59.665	20	108	970	1077	CTCCACTCCCTTGACGTTGT	60.151	20	AGAAAACCAAACCTACCCGC	60.352	20	166	970	1135	GAGATCGTTGATCGGAGCAT	60.189	20	CCAGAGAAAATTCCTCACCG	59.665	20	273	805	1077
Unigene0001390	1	p2	(TC)10	20	366	385	GAGCTTGTGGGTTGTTGGTT	60.012	20	CCTGAAACTCAACCGGAGAA	60.224	20	259	303	561	AGCAAAAGGGAAAGGTGGTT	59.976	20	AACCCATATCCAAAATCCCC	59.718	20	150	277	426	GGGTTGTTGGTCGAAGGTTA	59.83	20	TAGTCATGGCCTTCCTTTGC	60.214	20	270	334	603
Unigene0001392	1	p2	(TC)6	12	114	125	CAAATGATAAATCTCTCGTTCGTT	58.759	24	ACACACCCTTGTTACAGCCC	59.891	20	260	86	345	CAAATGATAAATCTCTCGTTCGTT	58.759	24	TGCTAACCAGCATTCCATGA	60.22	20	218	86	303	CAAATGATAAATCTCTCGTTCGTTC	60.357	25	ACACACCCTTGTTACAGCCC	59.891	20	260	86	345
Unigene0001396	1	p2	(TC)6	12	75	86	CACCAAACCAACTTCAGCAA	59.734	20	CTTTGGTTGGGACACTTCGT	60.005	20	184	32	215	TCACCAAACCAACTTCAGCA	60.278	20	CTTTGGTTGGGACACTTCGT	60.005	20	185	31	215	CACCAAACCAACTTCAGCAA	59.734	20	GCCTGGAATGAGATAGCTGC	59.946	20	243	32	274
Unigene0001397	1	p2	(TC)6	12	75	86	CACCAAACCAACTTCAGCAA	59.734	20	CTTTGGTTGGGACACTTCGT	60.005	20	184	32	215	TCACCAAACCAACTTCAGCA	60.278	20	CTTTGGTTGGGACACTTCGT	60.005	20	185	31	215	CACCAAACCAACTTCAGCAA	59.734	20	GCCTGGAATGAGATAGCTGC	59.946	20	243	32	274
Unigene0001406	1	p2	(AG)14	28	196	223
Unigene0001411	1	p2	(TA)6	12	282	293
Unigene0001413	1	p2	(CT)9	18	154	171	GCACCTCATCACATGTACCG	59.992	20	GGGAGGAAGGAGGTCTTGAG	60.186	20	220	1	220	GCACCTCATCACATGTACCG	59.992	20	GGTCTTGAGAAGGTGAGCCA	60.386	20	209	1	209	ACCCACAAAACAACACCTCC	59.721	20	GCCCTCAGTCATGGTAGAGC	59.834	20	263	94	356
Unigene0001428	1	p2	(AG)9	18	43	60	GGAATCTTGATAGACTCTTTGGTCTC	60.033	26	TGGCAGGAGAAAGGAAGAAA	59.926	20	162	13	174	GAATCTTGATAGACTCTTTGGTCTCC	60.033	26	TGGCAGGAGAAAGGAAGAAA	59.926	20	161	14	174	GAATCTTGATAGACTCTTTGGTCTCC	60.033	26	TTTCACACCAAAAACGCAAA	60.125	20	275	14	288
Unigene0001445	1	p2	(TC)16	32	224	255	CAGACGACTTCAAGATCGCA	60.136	20	GCAGCGTATGCAACAAGAAA	60.021	20	177	104	280	TACACTTCACCAAGCCACCA	60.152	20	GCAAACAACCAGGGACTTGT	60.012	20	246	192	437	TACACTTCACCAAGCCACCA	60.152	20	TTGTCATCTTTCGACCCTCC	60.05	20	230	192	421
Unigene0001452	1	p3	(TGC)5	15	141	155	TGACTGCAAATCACAGGCTC	59.992	20	TTCACAATCCTCCTCCCTTG	60.042	20	254	31	284	GCAAATCACAGGCTCGAAAT	60.221	20	TTCACAATCCTCCTCCCTTG	60.042	20	249	36	284	TGACTGCAAATCACAGGCTC	59.992	20	ATGCATATCTCTGGGATGGG	59.733	20	219	31	249
Unigene0001452	2	p3	(AGG)6	18	355	372
Unigene0001489	1	p3	(CAA)5	15	42	56
Unigene0001489	2	p3	(GTG)7	21	601	621	AGCTGAACTCGTACTCCCGA	60.012	20	TGGCCAAGAAAATATGGAGC	60.038	20	231	533	763	GCAGCTGAACTCGTACTCCC	60.02	20	TGGCCAAGAAAATATGGAGC	60.038	20	233	531	763	GTGTAGTTGGGGGTGTTGCT	59.891	20	TGGCCAAGAAAATATGGAGC	60.038	20	253	511	763
Unigene0001489	3	p2	(GA)23	46	824	869
Unigene0001496	1	p2	(AG)24	48	1	48
Unigene0001501	1	p4	(AATC)4	16	193	208	AACCATACCTCAACCTCCGA	59.405	20	AAGCCCAAGAGTGGGAAGAT	60.074	20	217	169	385	AACCATACCTCAACCTCCGA	59.405	20	GATCAGAAGCCCAAGAGTGG	59.803	20	223	169	391	AACCATACCTCAACCTCCGA	59.405	20	TAGGTGGACTGGCATTGGAT	60.34	20	153	169	321
Unigene0001502	1	p4	(AATC)4	16	193	208	AACCATACCTCAACCTCCGA	59.405	20	AAGCCCAAGAGTGGGAAGAT	60.074	20	217	169	385	AACCATACCTCAACCTCCGA	59.405	20	GATCAGAAGCCCAAGAGTGG	59.803	20	223	169	391	AACCATACCTCAACCTCCGA	59.405	20	TAGGTGGACTGGCATTGGAT	60.34	20	153	169	321
Unigene0001502	2	p3	(CGG)5	15	567	581	ACGGATCGGAATACGAGTTG	59.955	20	CAGGGTAAGATCCGCGTAAA	60.089	20	235	538	772	CGGATCGGAATACGAGTTGT	59.955	20	CAGGGTAAGATCCGCGTAAA	60.089	20	234	539	772	ATCTTCCCACTCTTGGGCTT	60.074	20	TCTCTACAAGCTTCGGCTCC	59.717	20	254	366	619
Unigene0001508	1	p2	(TA)12	24	398	421	ATACGATGTAAAGCCGTGCC	59.988	20	GCCAAAGTTCGATTTGTGTG	59.174	20	170	282	451	AACTGCTCCTTGTTGTTGGG	60.149	20	GCCAAAGTTCGATTTGTGTG	59.174	20	101	351	451	ATACGATGTAAAGCCGTGCC	59.988	20	GCCAAAGTTCGATTTGTGTGT	60.03	21	170	282	451
Unigene0001510	1	p2	(TC)6	12	39	50	CTGAAACGCTCTGGCAAAGT	60.571	20	GGGAATTGTCAACATGGGTC	60.034	20	267	15	281	CTGAAACGCTCTGGCAAAGT	60.571	20	GGAATTGTCAACATGGGTCC	60.034	20	266	15	280	CTGCTCACCTGAAACGCTCT	60.733	20	GGGAATTGTCAACATGGGTC	60.034	20	275	7	281
Unigene0001539	1	p3	(CCG)5	15	309	323	CTACGTCACCTCTTCCTCCG	59.861	20	TACTGAACCCTCCAATCCCA	60.309	20	261	138	398	ACTACTCCTTCTCCTCCGGC	59.84	20	TACTGAACCCTCCAATCCCA	60.309	20	160	239	398	TCTTCCTCCGGTGACTAACG	60.246	20	TACTGAACCCTCCAATCCCA	60.309	20	251	148	398
Unigene0001552	1	p3	(AGT)8	24	40	63	TTAGCCTGTAGTACAAAAGATACAAAA	57.157	27	GCAAAAAGCAATCCCATGAC	60.457	20	209	0	208	TTAGCCTGTAGTACAAAAGATACAAAA	57.157	27	AGCAAAAAGCAATCCCATGA	60.585	20	210	0	209	TTAGCCTGTAGTACAAAAGATACAAAA	57.157	27	TGAGGTCTGTGTCACTGTTGC	59.931	21	234	0	233
Unigene0001561	1	p3	(TAT)5	15	958	972
Unigene0001595	1	p3	(TCA)6	18	71	88	AAACAAACCAAACAACTTTCTTAAA	57.634	25	CTCCTCCATTGATGCCATTT	59.894	20	149	5	153	AAAAACAAAAGTTCAAATCTCAAAGTC	59.582	27	CTCCTCCATTGATGCCATTT	59.894	20	114	40	153	AAACAAACCAAACAACTTTCTTAAA	57.634	25	CATTCCCACTTGTTCCCAGT	59.82	20	252	5	256
Unigene0001617	1	p2	(TC)18	36	577	612
Unigene0001638	1	p6	(TTTGTT)5	30	161	190	TCCCGACCACGTTAAGATTC	59.933	20	CCGTGCAAAAGGGAAATAAG	59.581	20	212	26	237	CCAATCTTTCCACTTGCCAT	59.933	20	CCGTGCAAAAGGGAAATAAG	59.581	20	148	90	237	AACAGACAGCCAGCCAATCT	59.874	20	CCGTGCAAAAGGGAAATAAG	59.581	20	161	77	237
Unigene0001645	1	p2	(GA)11	22	920	941
Unigene0001646	1	p2	(GA)11	22	920	941
Unigene0001660	1	p3	(AGA)5	15	118	132	TCAATAAGGACCCCAACAGC	59.933	20	TGTGCAACAAGAGGAGCTTG	60.175	20	264	21	284	GGACCCCAACAGCTCAAGTA	60.111	20	TGTGCAACAAGAGGAGCTTG	60.175	20	257	28	284	TCAATAAGGACCCCAACAGC	59.933	20	CCAGCATGCCAAGAACAATA	59.688	20	160	21	180
Unigene0001662	1	p2	(AG)10	20	1316	1335	GCAGAGAGGAAAAGGTCGTG	59.989	20	GAAAAGCCCTCCTCGAATCT	59.789	20	162	1254	1415	GCAGAGAGGAAAAGGTCGTG	59.989	20	AGAAAAGCCCTCCTCGAATC	59.789	20	163	1254	1416	GCAGAGAGGAAAAGGTCGTG	59.989	20	TGGTCCACCCAATCTTTAGG	59.784	20	235	1254	1488
Unigene0001681	1	p4	(TAGG)4	16	617	632	TGCTACATGTCAGGAAAGCG	60.011	20	AGGCTGAAAATGACATGGCT	59.7	20	232	546	777	TGCTACATGTCAGGAAAGCG	60.011	20	GAAAATGACATGGCTGGGAC	60.326	20	227	546	772	TGCTACATGTCAGGAAAGCG	60.011	20	GGTCAATTTTTCCAACCCAA	59.64	20	138	546	683
Unigene0001681	2	c	(TG)17(AG)19	72	951	1022
Unigene0001682	1	p4	(TAGG)4	16	617	632	TGCTACATGTCAGGAAAGCG	60.011	20	AGGCTGAAAATGACATGGCT	59.7	20	232	546	777	TGCTACATGTCAGGAAAGCG	60.011	20	GAAAATGACATGGCTGGGAC	60.326	20	227	546	772	TGCTACATGTCAGGAAAGCG	60.011	20	GGTCAATTTTTCCAACCCAA	59.64	20	138	546	683
Unigene0001682	2	c	(TG)16(AG)20	72	951	1022
Unigene0001696	1	p2	(GT)6	12	540	551
Unigene0001697	1	p3	(ATC)5	15	520	534	CCCCTCCACAAAGAAGATCA	60.042	20	CCGGCTGAGTTGACTACCAT	60.134	20	131	475	605	TGATCTCCATGCTCGTCTTG	59.942	20	CCGGCTGAGTTGACTACCAT	60.134	20	276	330	605	CCCCTCCACAAAGAAGATCA	60.042	20	TTCTGGTGGTGAGCTTGATG	59.831	20	168	475	642
Unigene0001698	1	p3	(CTT)6	18	173	190	TACAATGTGAAGCCCAACGA	60.111	20	GACAACGTCTCTGTCAGGCA	60.03	20	258	120	377	TAGCCTTCCCTGTTTGCACT	59.875	20	AGGGAATTTAAAGCTGGGGA	59.903	20	186	29	214	CTAGCCTTCCCTGTTTGCAC	59.875	20	AGGGAATTTAAAGCTGGGGA	59.903	20	187	28	214
Unigene0001738	1	p2	(GA)16	32	8	39
Unigene0001752	1	p4	(CACG)6	24	685	708	GACGGTGAATCCCGAAGATA	59.894	20	CCCCCATTACAGCAAGAGAA	60.066	20	140	650	789	GAAGGGCCCACTTAAGGAGT	59.576	20	CCCCCATTACAGCAAGAGAA	60.066	20	250	540	789	GCTCAGAAATCGTTAGCCGA	60.49	20	CCCCCATTACAGCAAGAGAA	60.066	20	158	632	789
Unigene0001755	1	p2	(CT)7	14	742	755	TTATCACCACCACCACGAGA	59.96	20	TTCCTCGTCTGGTCCAATTC	60.05	20	124	670	793	TATCACCACCACCACGAGAA	59.96	20	TTCCTCGTCTGGTCCAATTC	60.05	20	123	671	793	TTATCACCACCACCACGAGA	59.96	20	GAAACTTCCCCTCGTTCCTC	60.052	20	138	670	807
Unigene0001760	1	p2	(AG)6	12	456	467	ACGTTGACCTGTGGAAGACC	60.009	20	CCATTTCTCTCTCCCTCGCT	60.862	20	275	238	512	ACGTTGACCTGTGGAAGACC	60.009	20	CATTTCTCTCTCCCTCGCTC	59.116	20	274	238	511	ACGTTGACCTGTGGAAGACC	60.009	20	TCTCTCCCTCGCTCTCTCTCT	59.983	21	268	238	505
Unigene0001761	1	p2	(AG)6	12	456	467	ACGTTGACCTGTGGAAGACC	60.009	20	ATTTCTCTCTCCCTCGCTCC	59.919	20	273	238	510	GAGAGAGCCAGTTGAGACGG	60.135	20	TCCCAAACCTTAAAAACCCC	60.027	20	276	299	574	GTCGATGACGTTGACCTGTG	60.162	20	ATTTCTCTCTCCCTCGCTCC	59.919	20	280	231	510
Unigene0001770	1	p3	(CAT)5	15	81	95	AGGGTCTTGAGGGGTTGTCT	59.968	20	CTGGCTTTCTTCCTCCTCCT	59.95	20	217	3	219	AGGGTCTTGAGGGGTTGTCT	59.968	20	GCCCTCCTGCTTCTTCTTCT	60.096	20	277	3	279	AGGGTCTTGAGGGGTTGTCT	59.968	20	AGCTGGCTTTCTTCCTCCTC	60.096	20	219	3	221
Unigene0001772	1	p2	(GA)10	20	948	967
Unigene0001785	1	p2	(TA)14	28	1	28
Unigene0001786	1	p2	(AT)15	30	190	219
Unigene0001787	1	p2	(CT)6	12	1	12
Unigene0001787	2	p2	(AT)15	30	1091	1120
Unigene0001795	1	p2	(AT)8	16	379	394
Unigene0001802	1	p3	(CTT)5	15	272	286	TTGATAGTTTGGGTAGGGCG	59.953	20	CCAAAACCACTCATTTTTCTATTACTG	60.493	27	203	125	327	TTTCTCCCGGTGGTTGATAG	59.926	20	CCAAAACCACTCATTTTTCTATTACTG	60.493	27	216	112	327	GCCATGGAATGAGATGGAGT	59.893	20	CCAAAACCACTCATTTTTCTATTACTG	60.493	27	151	177	327
Unigene0001806	1	c	(CT)7g(TC)6	27	117	143	CTTCATTTTTCACGCGCTTT	60.376	20	TCAAGTTTACCTTGGACGGG	59.964	20	185	5	189	GACTTCATTTTTCACGCGCT	60.395	20	TCAAGTTTACCTTGGACGGG	59.964	20	187	3	189	CTTCATTTTTCACGCGCTTT	60.376	20	TTGCGAGCAATCAAGACAAG	60.134	20	250	5	254
Unigene0001808	1	c	(CT)7g(TC)6	27	117	143	CTTCATTTTTCACGCGCTTT	60.376	20	GCACCCGTAGATCACCACTT	59.997	20	261	5	265	CTTCATTTTTCACGCGCTTT	60.376	20	AAGCACCCGTAGATCACCAC	59.997	20	263	5	267	CTTCATTTTTCACGCGCTTT	60.376	20	TCCAATTAGCTGCGAGTGTG	60.011	20	242	5	246
Unigene0001819	1	p4	(TCAC)4	16	72	87	TTCTGTGTGGCCCCTACATT	60.375	20	AGAAGCAGCTGAAACCCAAA	59.993	20	276	49	324	TTCTGTGTGGCCCCTACATT	60.375	20	AAGAAGCAGCTGAAACCCAA	59.993	20	277	49	325	TTCTGTGTGGCCCCTACATT	60.375	20	AAAGAAGCAGCTGAAACCCA	59.993	20	278	49	326
Unigene0001842	1	p2	(TG)8	16	287	302	TGTTGGTCACTGACTGATGTTTC	60.066	23	CCCAAGCAATCTAACTCCCA	60.066	20	242	115	356	TCATGATAATTGACCGAGAATGA	59.424	23	CCCAAGCAATCTAACTCCCA	60.066	20	161	196	356	TGAATCATGATAATTGACCGAGA	59.424	23	CCCAAGCAATCTAACTCCCA	60.066	20	165	192	356
Unigene0001843	1	p2	(TG)8	16	276	291	CGCGACAGTCACACATACAG	58.896	20	AACTAAGCCTTCATCCCAACC	59.473	21	280	38	317	CGCGACAGTCACACATACAG	58.896	20	CTAAGCCTTCATCCCAACCG	61.861	20	278	38	315	CGCGACAGTCACACATACAG	58.896	20	ACTAAGCCTTCATCCCAACC	58.121	20	279	38	316
Unigene0001851	1	p2	(GA)16	32	143	174	CTTCTGCAACATGCCACATC	60.272	20	GATTATCGACTGCCCATCGT	59.923	20	225	30	254	CTTCTGCAACATGCCACATC	60.272	20	GGGAGGCTCAACATGGATTA	59.894	20	272	30	301	CCTTCTTCCACCTTCTGCAA	60.366	20	GATTATCGACTGCCCATCGT	59.923	20	236	19	254
Unigene0001854	1	p3	(ATC)7	21	23	43
Unigene0001855	1	p3	(ATC)5	15	75	89	CGCAGATCTTTCGTAAAGCC	59.982	20	TAGAAGAAGCAGGGGAAGCA	60.088	20	122	18	139	CAGCGTCAAGAATACGCAGA	60.157	20	TAGAAGAAGCAGGGGAAGCA	60.088	20	136	4	139	CGCAGATCTTTCGTAAAGCC	59.982	20	TCGCAGATCGATTGATGAAC	59.763	20	100	18	117
Unigene0001856	1	p2	(GA)6	12	96	107	TAATTGAGTGGCCTCAGCCT	59.836	20	GCCCAACTTTATTCACCCAA	59.801	20	243	67	309	CCGAAGTCGCAACTCTCTCT	59.745	20	GCCCAACTTTATTCACCCAA	59.801	20	279	31	309	GTAATTGAGTGGCCTCAGCC	59.7	20	GCCCAACTTTATTCACCCAA	59.801	20	244	66	309
Unigene0001857	1	p2	(GA)6	12	96	107	TAATTGAGTGGCCTCAGCCT	59.836	20	GCCCAACTTTATTCACCCAA	59.801	20	243	67	309	CCGAAGTCGCAACTCTCTCT	59.745	20	GCCCAACTTTATTCACCCAA	59.801	20	279	31	309	GTAATTGAGTGGCCTCAGCC	59.7	20	GCCCAACTTTATTCACCCAA	59.801	20	244	66	309
Unigene0001871	1	p3	(GAA)6	18	70	87	GCTAACCTCGCTCAGGAGAA	59.717	20	CGAGGGTTCGATTCAAACAT	59.933	20	226	0	225	GCTAACCTCGCTCAGGAGAA	59.717	20	ATTACGAGTGCCATTGGAGC	60.103	20	164	0	163	GCTAACCTCGCTCAGGAGAA	59.717	20	TAGCAAAGATGCGAGCAATG	60.118	20	262	0	261
Unigene0001872	1	c	(TGG)6agttgatgatcttgatcacctccttccatgatcgcatgggaaagagaattatgatcagcttgtgtgaagggttttattatgagaggag(GA)9	124	1497	1620	AGGGTAGTGGGAGGTCGAGT	59.991	20	GCCCCACCAAAACCAATTAT	60.783	20	276	1381	1656	GAAGTTTGGACGGTGGTGAT	59.827	20	GCCCCACCAAAACCAATTAT	60.783	20	201	1456	1656	AGTTTGGACGGTGGTGATGT	60.284	20	GCCCCACCAAAACCAATTAT	60.783	20	199	1458	1656
Unigene0001874	1	p3	(GAA)5	15	265	279	TGCAAACTCAGCAACTCCAC	60.032	20	GAAGTTCGGTTACGATCCCA	59.933	20	183	222	404	TGCAAACTCAGCAACTCCAC	60.032	20	AAGCCGACCGCTACTGTAAA	59.904	20	109	222	330	TGCAAACTCAGCAACTCCAC	60.032	20	AAAGCCGACCGCTACTGTAA	59.904	20	110	222	331
Unigene0001874	2	p3	(CTT)6	18	576	593	GGCACTACATCAAGGTCGGT	59.997	20	CCGTTCGAGAGAGTGAAAGC	60.134	20	173	507	679	GGCACTACATCAAGGTCGGT	59.997	20	GGCTGACCTTCAAAGATGGA	60.195	20	148	507	654	GGCCATCGTCGTTAGGATTA	59.923	20	CCGTTCGAGAGAGTGAAAGC	60.134	20	136	544	679
Unigene0001881	1	p4	(CTAC)5	20	96	115	ACGCATAGATGTGTTCACGG	59.596	20	GCACAAACCCTTCCTACTCAA	59.228	21	220	14	233	CGCATAGATGTGTTCACGGA	60.687	20	GCACAAACCCTTCCTACTCAA	59.228	21	219	15	233	ACGCATAGATGTGTTCACGG	59.596	20	AGCACAAACCCTTCCTACTCA	58.851	21	221	14	234
Unigene0001914	1	p2	(AG)10	20	1	20
Unigene0001914	2	p5	(CTTTT)4	20	162	181	GATCTGAAAGCAGCGAGGAG	60.24	20	AAAAATCAAAAGCAGCGCAC	60.384	20	280	42	321	GATCTGAAAGCAGCGAGGAG	60.24	20	AAAAGCAGCGCACTTTGAAC	60.564	20	273	42	314	CGAGGAGGAGAAGCAACAAA	60.508	20	AAAAATCAAAAGCAGCGCAC	60.384	20	267	55	321
Unigene0001932	1	p3	(AGC)5	15	579	593	CAAACCTTTGCCACTTTGGT	60.008	20	CAAGAAATCAGCTCCGAAGG	59.948	20	123	534	656	AAACCTTTGCCACTTTGGTG	60.008	20	CAAGAAATCAGCTCCGAAGG	59.948	20	122	535	656	TCCTTTGAGCATGCACAGTC	59.992	20	CAAGAAATCAGCTCCGAAGG	59.948	20	101	556	656
Unigene0001954	1	p2	(TC)18	36	363	398
Unigene0001962	1	p2	(CT)16	32	52	83	ACAGAGCATTTCTCCCCTCC	60.596	20	TGAGGGTTATGGCGTAAAGG	59.953	20	224	5	228	ACAGAGCATTTCTCCCCTCC	60.596	20	ATGGTCAGAAATCTGGGTGC	59.934	20	246	5	250	ACAGAGCATTTCTCCCCTCC	60.596	20	GCGTAAAGGGTAAGGCACAA	60.131	20	213	5	217
Unigene0001963	1	p2	(CT)18	36	52	87	ACAGAGCATTTCTCCCCTCC	60.596	20	TGAGGGTTATGGCGTAAAGG	59.953	20	228	5	232	ACAGAGCATTTCTCCCCTCC	60.596	20	ATGGTCAGAAATCTGGGTGC	59.934	20	250	5	254	ACAGAGCATTTCTCCCCTCC	60.596	20	GCGTAAAGGGTAAGGCACAA	60.131	20	217	5	221
Unigene0001970	1	p2	(GA)15	30	357	386
Unigene0001971	1	p2	(CT)21	42	298	339
Unigene0001995	1	p3	(TCC)5	15	1707	1721	CTGCCTACTCTAAAGGCCCC	60.221	20	AAAAGGCATCGATTGAGGTG	60.074	20	267	1617	1883	CTGCCTACTCTAAAGGCCCC	60.221	20	CAAAAGGCATCGATTGAGGT	60.074	20	268	1617	1884	CTGCCTACTCTAAAGGCCCC	60.221	20	ACCAAAAGGCATCGATTGAG	60.074	20	270	1617	1886
Unigene0002014	1	p2	(TA)9	18	3	20
Unigene0002014	2	p2	(AT)10	20	409	428	CAGAAATGCATGTCAGGGTG	60.112	20	AAGCATCCAAAAGAAGCATCA	59.837	21	237	232	468	ATAGCTGCCTCCCTCAACCT	60.233	20	AAGCATCCAAAAGAAGCATCA	59.837	21	150	319	468	AAATGCATGTCAGGGTGGTT	60.24	20	AAGCATCCAAAAGAAGCATCA	59.837	21	234	235	468
Unigene0002061	1	p4	(AATA)5	20	101	120	GAAAGGCAGTGTGAAGAGGC	59.997	20	AAGCTGCCAATGAGCAAAAT	59.851	20	106	50	155	GAAAGGCAGTGTGAAGAGGC	59.997	20	TGCCAATGAGCAAAATTTCA	60.193	20	102	50	151	GAAAGGCAGTGTGAAGAGGC	59.997	20	TAAAGACCACCAAAGCTGCC	60.249	20	118	50	167
Unigene0002075	1	p2	(AT)9	18	271	288	GAAGGCTCCTACAACCGACA	60.255	20	TGTGGATTCGACACCTCAAC	59.525	20	271	205	475	GCTCCTACAACCGACACTCC	59.727	20	TGTGGATTCGACACCTCAAC	59.525	20	267	209	475	GGCTCCTACAACCGACACTC	59.727	20	TGTGGATTCGACACCTCAAC	59.525	20	268	208	475
Unigene0002096	1	p2	(GA)17	34	38	71	AACTGCCCATCAACTTCCAA	60.495	20	TCTGCTTCTCCTAAGCTCGC	60	20	254	12	265	AACTGCCCATCAACTTCCAA	60.495	20	CCATCGCTTCCACCATATCT	59.917	20	222	12	233	AACTGCCCATCAACTTCCAA	60.495	20	GACCTGCTTCTGCTTCTGCT	59.898	20	268	12	279
Unigene0002098	1	p6	(CCGCCT)4	24	423	446
Unigene0002099	1	p6	(CCGCCT)4	24	1153	1176
Unigene0002101	1	p2	(GA)20	40	3099	3138
Unigene0002103	1	p2	(AG)6	12	1636	1647	CTCGCCTTTCATCTCCTCAA	60.474	20	TTCATTTTCTCTGTTTCCCTTCA	60.095	23	227	1496	1722	CTCGCCTTTCATCTCCTCAA	60.474	20	TCATTTTCTCTGTTTCCCTTCAA	60.095	23	226	1496	1721	GATACCCCGATTATCAGCCC	60.499	20	TTCATTTTCTCTGTTTCCCTTCA	60.095	23	253	1470	1722
Unigene0002122	1	p2	(AC)11	22	1	22
Unigene0002123	1	p5	(CCCAC)4	20	224	243	ACCTAGGCTCTCCTCCGTTC	59.84	20	AGGTCCTTGTCGTTGGTGAC	60.009	20	250	201	450	ACCTAGGCTCTCCTCCGTTC	59.84	20	ACAGAGCGCTTGATGTTGTG	60.056	20	132	201	332	ACCTAGGCTCTCCTCCGTTC	59.84	20	GTTGAGGGCATCGAGATGTT	60.081	20	227	201	427
Unigene0002125	1	p3	(CCT)5	15	151	165	TAAGCAGGACTGTGCTGTGC	60.207	20	ATTTTGGGCGGAAGACTTTT	59.945	20	223	20	242	TAAGCAGGACTGTGCTGTGC	60.207	20	ATGGATGGGAGCTGTTTCAG	60.073	20	175	20	194	TCCATTCTTAGCCTTTCCCA	59.64	20	TGAAGAAGAGCAAGCAGCAA	60.011	20	216	97	312
Unigene0002126	1	p5	(TTTAA)4	20	438	457	TTTTGTGTGGCAGAATTGGA	60.088	20	TGTCAGCAACGAAATAGAGACA	58.58	22	209	300	508	TTTTGTGTGGCAGAATTGGA	60.088	20	TCAGCAACGAAATAGAGACACA	58.58	22	207	300	506	TTTTGTGTGGCAGAATTGGA	60.088	20	CAGCAACGAAATAGAGACACAGA	59.571	23	206	300	505
Unigene0002129	1	p3	(ACA)7	21	820	840	ACGCCTTTCATCTTCAATCG	60.214	20	ATGATCTTGGCTTTGATGGC	60.043	20	265	702	966	CATGGCCATCACAAATTTCA	60.321	20	ATGATCTTGGCTTTGATGGC	60.043	20	170	797	966	ACGCCTTTCATCTTCAATCG	60.214	20	GCTTTGATGGCTTCCACTTC	59.82	20	256	702	957
Unigene0002130	1	p4	(AACC)4	16	190	205	CTGCAATCTGCAAAACCAAA	59.849	20	GGAGTCTGCCAAGGCTACTG	60.012	20	148	160	307	CTGCAATCTGCAAAACCAAA	59.849	20	AGATAAGAGGGCACGGGAGT	60.096	20	163	160	322	CTGCAATCTGCAAAACCAAA	59.849	20	ATAAGAGGGCACGGGAGTCT	60.096	20	161	160	320
Unigene0002130	2	p3	(GGT)6	18	1430	1447	ACAGGAGGAGAGAGAAGGGG	59.801	20	ACAACAGTCAACCCCAAAGC	60.012	20	257	1279	1535	AGGGAGGAGAGACAGGAGGA	60.336	20	ACAACAGTCAACCCCAAAGC	60.012	20	268	1268	1535	GGGAGGAGAGACAGGAGGAG	60.336	20	ACAACAGTCAACCCCAAAGC	60.012	20	267	1269	1535
Unigene0002130	3	p2	(GA)25	50	1562	1611
Unigene0002131	1	p4	(AAAT)4	16	255	270	TAGGTGGTTAAATGGCTGGG	59.817	20	TTTTGACCACATGCCACAAT	59.823	20	276	39	314	TAGGTGGTTAAATGGCTGGG	59.817	20	CTTTTGACCACATGCCACAA	60.552	20	277	39	315	GGGCAGCTTGATGTAGGTCT	59.313	20	TTTTGACCACATGCCACAAT	59.823	20	258	57	314
Unigene0002132	1	p4	(AAAT)4	16	300	315	TAGGTGGTTAAATGGCTGGG	59.817	20	TTTTGACCACATGCCACAAT	59.823	20	276	84	359	TAGGTGGTTAAATGGCTGGG	59.817	20	CTTTTGACCACATGCCACAA	60.552	20	277	84	360	GGGCAGCTTGATGTAGGTCT	59.313	20	TTTTGACCACATGCCACAAT	59.823	20	258	102	359
Unigene0002144	1	p4	(ATTA)4	16	38	53	GCTTATTATTACAAATTGGGCATTG	60.014	25	TGCCCTTTATCTTGCCTTGT	59.708	20	100	0	99	GCTTATTATTACAAATTGGGCATTG	60.014	25	GTGCTTGCCAAAAATCAGTG	59.322	20	255	0	254	GCTTATTATTACAAATTGGGCATTG	60.014	25	ATGCCCTTTATCTTGCCTTG	59.182	20	101	0	100
Unigene0002154	1	p2	(GA)9	18	484	501
Unigene0002159	1	p4	(TAGC)4	16	25	40	GCAGCACTGGTGTAAGCAGA	60.207	20	CAGGAGATGCTGAGGAGGAC	59.945	20	100	2	101	GCAGCACTGGTGTAAGCAGA	60.207	20	CAAGGTTGCAGTGTCCTTCA	59.873	20	183	2	184	GCAGCACTGGTGTAAGCAGA	60.207	20	GAGACAGGCTCAACACCACA	59.872	20	140	2	141
Unigene0002160	1	p4	(TAGC)4	16	25	40	GCAGCACTGGTGTAAGCAGA	60.207	20	CAGGAGATGCTGAGGAGGAC	59.945	20	100	2	101	GCAGCACTGGTGTAAGCAGA	60.207	20	CAAGGTTGCAGTGTCCTTCA	59.873	20	183	2	184	GCAGCACTGGTGTAAGCAGA	60.207	20	GAGACAGGCTCAACACCACA	59.872	20	140	2	141
Unigene0002162	1	p2	(GA)6	12	99	110	ATGCTTCAACCTTTGTGGCT	59.74	20	GAATCACCATCACCATTCCC	59.995	20	129	53	181	TCATGCTTCAACCTTTGTGG	59.691	20	GAATCACCATCACCATTCCC	59.995	20	131	51	181	ATGCTTCAACCTTTGTGGCT	59.74	20	CACCTGAGCAAGAATCACCA	59.831	20	140	53	192
Unigene0002174	1	p2	(TA)9	18	21	38
Unigene0002174	2	p2	(AG)6	12	983	994
Unigene0002186	1	p4	(TAAA)4	16	175	190	ACGGTAATCACCTAGGCTTGT	57.764	21	CCTGCACGTAAGGAGGCTAC	59.898	20	265	14	278	ACGGTAATCACCTAGGCTTGT	57.764	21	ACCTGCACGTAAGGAGGCTA	59.898	20	266	14	279	ACGGTAATCACCTAGGCTTGT	57.764	21	TACCTGCACGTAAGGAGGCT	59.898	20	267	14	280
Unigene0002196	1	p2	(AT)7	14	248	261	CACCCTTTTATGGCTTGCAG	60.628	20	CAATCTAGGTCACGTGTGTTCAA	60.081	23	197	102	298	CCCTTTTATGGCTTGCAGTT	59.225	20	CAATCTAGGTCACGTGTGTTCAA	60.081	23	195	104	298	CACCCTTTTATGGCTTGCAG	60.628	20	CAATCTAGGTCACGTGTGTTCA	58.701	22	197	102	298
Unigene0002201	1	p2	(GA)10	20	3079	3098	AATCAAATCCAACCACGCTC	59.939	20	CGCAACCTCCTCTGTTTGTT	60.291	20	167	2994	3160	AAGCACAACGTCAATACCCC	59.859	20	CGCAACCTCCTCTGTTTGTT	60.291	20	226	2935	3160	AAAATCAAATCCAACCACGC	59.807	20	CGCAACCTCCTCTGTTTGTT	60.291	20	169	2992	3160
Unigene0002202	1	p2	(GA)10	20	3009	3028	AATCAAATCCAACCACGCTC	59.939	20	CGCAACCTCCTCTGTTTGTT	60.291	20	167	2924	3090	AAGCACAACGTCAATACCCC	59.859	20	CGCAACCTCCTCTGTTTGTT	60.291	20	226	2865	3090	AAAATCAAATCCAACCACGC	59.807	20	CGCAACCTCCTCTGTTTGTT	60.291	20	169	2922	3090
Unigene0002223	1	p3	(CTT)10	30	43	72	CGTCTCTTCTTCAAAACCCC	58.764	20	ACTGGCATTTGGTGACATGA	59.967	20	218	9	226	CGTCTCTTCTTCAAAACCCC	58.764	20	TCAGCTGAAGAGGGTCGATT	59.95	20	196	9	204	CGTCTCTTCTTCAAAACCCCT	59.737	21	ACTGGCATTTGGTGACATGA	59.967	20	218	9	226
Unigene0002223	2	p4	(CCAT)4	16	1290	1305	ATCATCATCAGCCTCAACCC	59.893	20	TGGATCCAGACCAGCATCTT	60.622	20	140	1254	1393	CCGTATGATCAGCATCTCCA	59.629	20	TGGATCCAGACCAGCATCTT	60.622	20	244	1150	1393	CAGGATCCGTATGATCAGCA	59.629	20	TGGATCCAGACCAGCATCTT	60.622	20	250	1144	1393
Unigene0002224	1	p3	(CTT)10	30	43	72	CGTCTCTTCTTCAAAACCCC	58.764	20	ACTGGCATTTGGTGACATGA	59.967	20	218	9	226	CGTCTCTTCTTCAAAACCCC	58.764	20	TCAGCTGAAGAGGGTCGATT	59.95	20	196	9	204	CGTCTCTTCTTCAAAACCCCT	59.737	21	ACTGGCATTTGGTGACATGA	59.967	20	218	9	226
Unigene0002224	2	p4	(CCAT)4	16	1183	1198	ATCATCATCAGCCTCAACCC	59.893	20	TGGATCCAGACCAGCATCTT	60.622	20	140	1147	1286	CCGTATGATCAGCATCTCCA	59.629	20	TGGATCCAGACCAGCATCTT	60.622	20	244	1043	1286	CAGGATCCGTATGATCAGCA	59.629	20	TGGATCCAGACCAGCATCTT	60.622	20	250	1037	1286
Unigene0002245	1	p2	(CA)12	24	6	29
Unigene0002245	2	p3	(CTT)5	15	332	346
Unigene0002246	1	p3	(CTT)5	15	1635	1649
Unigene0002263	1	p2	(GA)9	18	1	18
Unigene0002280	1	p3	(CTG)5	15	839	853	TAGAGCTCCCCTGCAAGAAA	60.088	20	GGGGCCTTTGATTGATTCTA	58.974	20	228	717	944	TAGAGCTCCCCTGCAAGAAA	60.088	20	GTTGGGGCCTTTGATTGATT	61.053	20	231	717	947	ATCCTCCTCACACCTTGCAC	60.12	20	GGGGCCTTTGATTGATTCTA	58.974	20	135	810	944
Unigene0002280	2	p2	(AG)17	34	982	1015
Unigene0002286	1	c	(AGC)7(AAC)12	57	515	571
Unigene0002330	1	c	(AG)7ggggagagcttggggttggggtgttttggc(TG)7	58	20	77
Unigene0002331	1	c	(AG)7ggggagagcttggggttggggtgttttggc(TG)7	58	20	77
Unigene0002345	1	p2	(GT)6	12	169	180	CGATTTATCGAACAGGCTGC	60.742	20	TCGTTGTCTGTTCGACCTTG	59.873	20	141	133	273	CGATTTATCGAACAGGCTGC	60.742	20	CGTTGTCTGTTCGACCTTGA	59.873	20	140	133	272	CGATTTATCGAACAGGCTGC	60.742	20	TCTCGTTGTCTGTTCGACCTT	59.899	21	143	133	275
Unigene0002377	1	p3	(GCT)6	18	122	139	ACCCAGAAACCGTGTCAAAG	60.005	20	TTTTCTACCGGAGGCTGAGA	59.948	20	258	96	353	AAAGGCATCACAAAACCCAG	59.971	20	TTTTCTACCGGAGGCTGAGA	59.948	20	272	82	353	ACCCAGAAACCGTGTCAAAG	60.005	20	CGAAAACGTAGGGCAAGAAG	59.876	20	141	96	236
Unigene0002391	1	p2	(AT)11	22	7	28
Unigene0002410	1	c	(TC)9tt(TC)9	38	173	210	GCATGGTGATAAATGGGGTC	60.021	20	TAGAAATGGTCGTGGCTGTG	59.716	20	231	49	279	TACATTGCAAGGGAAAAGCC	60.074	20	TAGAAATGGTCGTGGCTGTG	59.716	20	148	132	279	GCATGGTGATAAATGGGGTC	60.021	20	ACTGCTTGGAGGCGTGATAG	60.419	20	194	49	242
Unigene0002432	1	p2	(TG)9	18	765	782	CCAGGGCAAGTAAGGCTATG	59.724	20	GCTCCGATCCTTTTCGTGTA	60.214	20	258	646	903	CATCAGCTGGAAAACAACCA	59.691	20	GCTCCGATCCTTTTCGTGTA	60.214	20	275	629	903	CCAGGGCAAGTAAGGCTATG	59.724	20	CGATCCTTTTCGTGTATCCG	60.46	20	254	646	899
Unigene0002442	1	p2	(GA)7	14	513	526	CTAAGTGGGCGATCTTGAGC	59.978	20	AAAGTCCATTTCCCTCTCCC	59.373	20	150	417	566	TTGTCGTTGTTGTCGTTGGT	60.049	20	AAAGTCCATTTCCCTCTCCC	59.373	20	100	467	566	AGCCTTGAGTCTCCTGCAAA	60.134	20	AAAGTCCATTTCCCTCTCCC	59.373	20	259	308	566
Unigene0002471	1	p3	(TCT)7	21	552	572	CCTCACCATCAACATCAACG	59.96	20	AGCTCATGGAGAGCTTGGAG	59.703	20	135	510	644	CTATTCACAATCGTGGGCCT	59.955	20	AGCTCATGGAGAGCTTGGAG	59.703	20	208	437	644	CTCACCATCAACATCAACGC	60.12	20	AGCTCATGGAGAGCTTGGAG	59.703	20	134	511	644
Unigene0002477	1	p2	(AG)27	54	188	241
Unigene0002493	1	p2	(TC)7	14	66	79	CAGTGTCTCCCCCATGAATC	60.326	20	GTTGGTGCAGAGCAAGTTGA	60.032	20	252	32	283	CAGTGTCTCCCCCATGAATC	60.326	20	TGCAGAGCAAGTTGAACGTC	60.183	20	247	32	278	CAGTGTCTCCCCCATGAATC	60.326	20	TTGGTGCAGAGCAAGTTGAA	60.574	20	251	32	282
Unigene0002494	1	p2	(GT)6	12	201	212
Unigene0002495	1	p2	(GT)6	12	1	12
Unigene0002506	1	p2	(GA)9	18	1	18
Unigene0002512	1	p2	(AG)18	36	776	811
Unigene0002547	1	p6	(TTTGGG)4	24	116	139	CCATGAATGAGGAAGACGGT	59.927	20	GCTCGCTTCTTTGAAACTGG	60.132	20	202	59	260	CCATGAATGAGGAAGACGGT	59.927	20	GGCTCGCTTCTTTGAAACTG	60.132	20	203	59	261	CCATGAATGAGGAAGACGGT	59.927	20	CTCGCTTCTTTGAAACTGGC	60.132	20	201	59	259
Unigene0002563	1	p2	(AG)10	20	1301	1320
Unigene0002564	1	p2	(AG)10	20	1298	1317
Unigene0002574	1	p5	(TTGAT)5	25	160	184	TACTCGGTAACAGCAGCACG	60.073	20	GCCAGAGCCTTTAGGAGGAG	60.476	20	274	88	361	TACTCGGTAACAGCAGCACG	60.073	20	CCAGAGCCTTTAGGAGGAGC	60.476	20	273	88	360	ACAGCAGCACGACGAGTAGA	59.801	20	GCCAGAGCCTTTAGGAGGAG	60.476	20	265	97	361
Unigene0002575	1	p5	(TTGAT)5	25	160	184	TACTCGGTAACAGCAGCACG	60.073	20	GCCAGAGCCTTTAGGAGGAG	60.476	20	274	88	361	TACTCGGTAACAGCAGCACG	60.073	20	CCAGAGCCTTTAGGAGGAGC	60.476	20	273	88	360	ACAGCAGCACGACGAGTAGA	59.801	20	GCCAGAGCCTTTAGGAGGAG	60.476	20	265	97	361
Unigene0002611	1	p2	(CT)10	20	4	23
Unigene0002656	1	p2	(AT)11	22	285	306	GGGGACTAGCTCGTCAACAA	60.255	20	TATTGCAGGCTCTGTCTGCC	61.488	20	183	151	333	AATGCTTCCAATTTGTGGCT	59.574	20	TATTGCAGGCTCTGTCTGCC	61.488	20	263	71	333	AAGAAAGACCACTGTGGGGA	59.549	20	TATTGCAGGCTCTGTCTGCC	61.488	20	198	136	333
Unigene0002679	1	p2	(AT)7	14	92	105	TGTCATGTAGTGTCATGTCCGA	60.032	22	TGTGTGTCACCCTCAATCGT	60.005	20	179	10	188	TGTCATGTAGTGTCATGTCCGA	60.032	22	GTGTGTGTCACCCTCAATCG	60.005	20	180	10	189	TGTCATGTAGTGTCATGTCCGA	60.032	22	GCATGCAAATGCAATGAAAC	60.088	20	276	10	285
Unigene0002683	1	p3	(AAT)5	15	62	76	GGTGGAGAATTTGCACATCA	59.502	20	ACTGCGTTTTGTTATGCACG	59.799	20	229	24	252	GGTGGAGAATTTGCACATCA	59.502	20	GCCACATCCCCCGTATATTA	59.507	20	200	24	223	GGTGGAGAATTTGCACATCA	59.502	20	GCGTTTTGTTATGCACGAAG	59.373	20	226	24	249
Unigene0002702	1	p4	(TTGT)6	24	515	538
Unigene0002704	1	p2	(AC)6	12	499	510	TGTCGGATATTTTCTTGCCC	59.901	20	CCTTCTCACCTGCCATGTCT	60.261	20	185	370	554	CGACGACAAATCCAGCACTA	59.864	20	CCTTCTCACCTGCCATGTCT	60.261	20	219	336	554	TCTCATCGACGACAAATCCA	60.201	20	CCTTCTCACCTGCCATGTCT	60.261	20	225	330	554
Unigene0002730	1	p2	(AG)10	20	16	35
Unigene0002733	1	p4	(TTTA)4	16	143	158	AAGATGGAAGATGGGGAAGC	60.41	20	CATCCTCCATTGTTGCTGAG	59.241	20	249	69	317	AAGATGGAAGATGGGGAAGC	60.41	20	CCATTGTTGCTGAGATTTGG	59.123	20	243	69	311	GGGAAAGGGAGATGAGGAGA	60.532	20	CATCCTCCATTGTTGCTGAG	59.241	20	271	47	317
Unigene0002734	1	p4	(TTTA)4	16	118	133	AGATGAAAGATGGGGAAGCC	60.41	20	CATCCTCCATTGTTGCTGAG	59.241	20	248	45	292	AGATGAAAGATGGGGAAGCC	60.41	20	CCATTGTTGCTGAGATTTGG	59.123	20	242	45	286	AGATGAAAGATGGGGAAGCC	60.41	20	CCATCCTCCATTGTTGCTG	60.056	19	249	45	293
Unigene0002743	1	p3	(CTC)7	21	1347	1367	CTCTGAAACCCAACGCTCTC	59.989	20	GCTCATGGGTCGAATGATTT	59.9	20	225	1276	1500	CTCTGAAACCCAACGCTCTC	59.989	20	CAGCAGAGTGAATGAACCCA	59.831	20	126	1276	1401	GAGAGCGTCCAGAGCAGACT	59.89	20	GCTCATGGGTCGAATGATTT	59.9	20	253	1248	1500
Unigene0002743	2	p2	(AG)9	18	1951	1968
Unigene0002776	1	p2	(GA)17	34	73	106	CCAAAGGCAGAAAAACAAGC	59.861	20	CCCTGGTGTGAGTTTGGATT	59.82	20	148	35	182	CAAAGGCAGAAAAACAAGCA	59.083	20	CCCTGGTGTGAGTTTGGATT	59.82	20	147	36	182	CCAAAGGCAGAAAAACAAGC	59.861	20	ATTGAGCCCACCACTGTGTA	59.01	20	131	35	165
Unigene0002777	1	p2	(AG)29	58	1	58
Unigene0002786	1	p3	(GAG)5	15	328	342	GAAGGCGAGGGAGTAGGAAG	60.34	20	TCACCTGCACCACCAACATA	61.001	20	143	224	366	GAAGGCGAGGGAGTAGGAAG	60.34	20	CTTCACCTGCACCACCAAC	60.146	19	145	224	368	TTGGAGATGGAGTTGAGGGT	59.505	20	TCACCTGCACCACCAACATA	61.001	20	100	267	366
Unigene0002787	1	c	(GA)7ttcctgtcctcctgtaatttga(GGAG)6	60	55	114	TTTTGAATACCAAACAGAGGAGAA	59.203	24	TCTCTGCCCTGCTTCCTTTA	60.088	20	184	25	208	TTTGAATACCAAACAGAGGAGAA	57.928	23	TCTCTGCCCTGCTTCCTTTA	60.088	20	183	26	208	TGAATACCAAACAGAGGAGAAAGA	59.304	24	TACTGCTGCTAGTCCCCTCC	59.454	20	135	28	162
Unigene0002788	1	p2	(CT)10	20	1	20
Unigene0002788	2	c	(AG)7attcctgtcctataatttga(GGAG)5	54	235	288
Unigene0002805	1	p2	(CT)15	30	21	50
Unigene0002808	1	p2	(TC)17	34	14	47
Unigene0002818	1	p2	(GT)7	14	386	399	TTGCAAACTCGTGGTCTTTG	59.881	20	GAGGGCGTCGTGTGATTATT	59.962	20	191	339	529	TGACTTGCAAACTCGTGGTC	59.88	20	GAGGGCGTCGTGTGATTATT	59.962	20	195	335	529	GCAAACTCGTGGTCTTTGGT	60.156	20	GAGGGCGTCGTGTGATTATT	59.962	20	189	341	529
Unigene0002827	1	p3	(GAA)5	15	959	973	AGTGCGGGAACACCTTCTTA	59.734	20	GACAACAACAACAACGCCAC	60.056	20	248	785	1032	TAAAAGTGCGGGAACACCTT	59.609	20	GACAACAACAACAACGCCAC	60.056	20	252	781	1032	CCCCTCTGAACCCCAATAAC	60.549	20	ACCCTCTGGTGATCGTGAAC	59.969	20	211	901	1111
Unigene0002856	1	p3	(ACC)6	18	42	59	GAATCAGAGAAACCAAACACCA	59.077	22	GCCACAGGTAGAAGCAGAGG	60.012	20	237	16	252	GAATCAGAGAAACCAAACACCA	59.077	22	GCGATCAGGAGAGTACGGAG	59.973	20	279	16	294	GAATCAGAGAAACCAAACACCA	59.077	22	ATTGCAAGGGAGAGAAGGGT	60.074	20	111	16	126
Unigene0002859	1	p2	(TC)8	16	1	16
Unigene0002866	1	p5	(TAAAT)4	20	891	910	GAATTTGTTGCGTTCGAGGT	60.118	20	TGGTTGTGTCTGCGTTAGGA	60.301	20	272	760	1031	AATTTGTTGCGTTCGAGGTT	59.615	20	TGGTTGTGTCTGCGTTAGGA	60.301	20	271	761	1031	GCGTTCGAGGTTAGACGAAA	60.386	20	TGGTTGTGTCTGCGTTAGGA	60.301	20	263	769	1031
Unigene0002867	1	p3	(GAT)5	15	151	165	CGAAGAGTGAGCCTGTTGAA	59.161	20	GCATTTTCCCAAAAGCAAGA	60.188	20	273	100	372	CGCCTCAAGGAGTCTGAGAT	59.555	20	CAAAACCTGCTGATCCACTG	59.288	20	213	6	218	CGAAGAGTGAGCCTGTTGAA	59.161	20	CCCAAAAGCAAGATCCAAAG	59.679	20	266	100	365
Unigene0002872	1	p3	(GAG)5	15	725	739	GCAAGAGGAAGCAGACCAAG	60.134	20	GCCTCCTCCAATACCCTCAT	60.293	20	192	574	765	AGCAAGAGGAAGCAGACCAA	60.134	20	GCCTCCTCCAATACCCTCAT	60.293	20	193	573	765	AACCAGAGCAAGAGGAAGCA	60.134	20	GCCTCCTCCAATACCCTCAT	60.293	20	199	567	765
Unigene0002876	1	p2	(AT)7	14	358	371
Unigene0002877	1	p2	(AT)7	14	357	370
Unigene0002883	1	p2	(GA)6	12	441	452
Unigene0002889	1	c	(TTC)5(TTTA)4	31	699	729	TGTCTTGCTGTCCCTTGTTG	59.873	20	TGCAGGATTTTACATAGTTGATGG	60.251	24	194	602	795	GGAAGCCTCTCTCCAACTCC	60.336	20	TGCAGGATTTTACATAGTTGATGG	60.251	24	247	549	795	TGTCTTGCTGTCCCTTGTTG	59.873	20	GCAGGATTTTACATAGTTGATGGA	59.42	24	193	602	794
Unigene0002906	1	p2	(TC)20	40	190	229
Unigene0002907	1	p2	(TC)17	34	190	223
Unigene0002913	1	p2	(AT)10	20	211	230	TTTGAGTGTCAAATCGGTGC	59.697	20	CCCCTTAAGTTCACAATTTAACAGA	59.835	25	243	26	268	GGCTTTGAGTGTCAAATCGG	60.636	20	CCCCTTAAGTTCACAATTTAACAGA	59.835	25	246	23	268	TCCCTCTCAACCCTTCTTTG	59.255	20	CCCCTTAAGTTCACAATTTAACAGA	59.835	25	178	91	268
Unigene0002914	1	p2	(TC)23	46	7	52
Unigene0002915	1	p2	(TC)22	44	7	50
Unigene0002944	1	p2	(AG)6	12	1021	1032	GAAATGGGCTTTGATGGAGA	60.014	20	CCAACCCATGACCTCACTCT	59.962	20	144	916	1059	GTTTTCACGGGTTTGAGGAA	59.948	20	CCAACCCATGACCTCACTCT	59.962	20	250	810	1059	TTGAGGAAAAGGGCAAGAGA	59.926	20	CCAACCCATGACCTCACTCT	59.962	20	238	822	1059
Unigene0002945	1	p2	(AG)6	12	695	706	GAAATGGGCTTTGATGGAGA	60.014	20	CCAACCCATGACCTCACTCT	59.962	20	144	590	733	GTTTTCACGGGTTTGAGGAA	59.948	20	CCAACCCATGACCTCACTCT	59.962	20	250	484	733	TTGAGGAAAAGGGCAAGAGA	59.926	20	CCAACCCATGACCTCACTCT	59.962	20	238	496	733
Unigene0002948	1	p3	(AGC)5	15	320	334	TTCTCTTCTTCTTCGCCTGC	59.836	20	TGCCACGTACACACCAATTT	59.888	20	277	108	384	TTCTCTTCTTCTTCGCCTGC	59.836	20	AATTGCCACGTACACACCAA	59.888	20	280	108	387	CATCACCAATTTCACCATGC	59.781	20	AATTGCCACGTACACACCAA	59.888	20	148	240	387
Unigene0002957	1	p4	(TAAA)4	16	183	198	TCTTTCGCAAGTGGATTTCA	59.395	20	AAACCAAAGAAACCGTGGGT	60.621	20	121	142	262	TCTTTCGCAAGTGGATTTCA	59.395	20	ACCAAAGAAACCGTGGGTCT	60.776	20	119	142	260	TCTTTCGCAAGTGGATTTCA	59.395	20	AGAAACCAAAGAAACCGTGG	59.073	20	123	142	264
Unigene0002958	1	p2	(TC)8	16	877	892	ACTTGGGTTAGTGCGGATTG	59.993	20	CAACCATTTTCTGAGAGAGCG	60.001	21	155	764	918	CATGTGCGGTGGTGATTAAG	59.988	20	CAACCATTTTCTGAGAGAGCG	60.001	21	220	699	918	AGTGCGGATTGGATTGAGTC	60.081	20	CAACCATTTTCTGAGAGAGCG	60.001	21	146	773	918
Unigene0002965	1	p3	(CTT)5	15	201	215	CGCTCTCTCTGTCCTCGTCT	59.883	20	AGTCCTGCACATCTCGGTCT	59.866	20	120	177	296	CGCTCTCTCTGTCCTCGTCT	59.883	20	GTCCTGCACATCTCGGTCTT	60.269	20	119	177	295	ACGCTCTCTCTGTCCTCGTC	59.738	20	AGTCCTGCACATCTCGGTCT	59.866	20	121	176	296
Unigene0002967	1	p2	(AC)10	20	464	483	TTCTTGTTGTCTGCTGGTGG	59.873	20	TTGACATTCACTAGCTTGGAGC	59.522	22	220	298	517	GCGACCAACACAAGACAAAA	59.74	20	TTGACATTCACTAGCTTGGAGC	59.522	22	177	341	517	CTTGTTGTCTGCTGGTGGTG	60.348	20	TTGACATTCACTAGCTTGGAGC	59.522	22	218	300	517
Unigene0003004	1	p2	(GA)6	12	1294	1305	AAGACGATGACGTGGAGGAG	60.261	20	ATTCATCATCCCCACCAAAA	59.991	20	235	1161	1395	AAGACGATGACGTGGAGGAG	60.261	20	CATCATCCCCACCAAAAATC	59.991	20	232	1161	1392	AAGACGATGACGTGGAGGAG	60.261	20	TCATCATCCCCACCAAAAAT	59.991	20	233	1161	1393
Unigene0003004	2	p2	(GA)8	16	1756	1771	AGGGCTCTTACCAGCTCACA	60.012	20	AGGCACATGACACCTAACCC	59.851	20	158	1667	1824	AGGGCTCTTACCAGCTCACA	60.012	20	GGCACATGACACCTAACCCT	59.851	20	157	1667	1823	TACCAGCTCACATGGGATGA	60.072	20	GGCACATGACACCTAACCCT	59.851	20	149	1675	1823
Unigene0003005	1	p2	(GA)6	12	51	62	TTGTAGAAGAGCTGGTCGGC	60.538	20	CATCATCCCCACCAAAAATC	59.991	20	149	1	149	TTGTAGAAGAGCTGGTCGGC	60.538	20	ATTCATCATCCCCACCAAAA	59.991	20	152	1	152	TTGTAGAAGAGCTGGTCGGC	60.538	20	TCATCATCCCCACCAAAAAT	59.991	20	150	1	150
Unigene0003005	2	p2	(GA)8	16	513	528	AGGGCTCTTACCAGCTCACA	60.012	20	AGGCACATGACACCTAACCC	59.851	20	158	424	581	AGGGCTCTTACCAGCTCACA	60.012	20	GGCACATGACACCTAACCCT	59.851	20	157	424	580	TACCAGCTCACATGGGATGA	60.072	20	GGCACATGACACCTAACCCT	59.851	20	149	432	580
Unigene0003011	1	p3	(GGA)5	15	801	815	CGAGATGGGATGAGTTGGTT	59.927	20	GTTTCCTGCCCTCTCTCCTC	60.336	20	111	728	838	CGAGATGGGATGAGTTGGTT	59.927	20	ATCAAAACGATGCGTTTCCT	59.574	20	124	728	851	CGAGATGGGATGAGTTGGTT	59.927	20	TCTCGCTCCCTGTCTACCTC	59.555	20	164	728	891
Unigene0003024	1	p2	(TC)8	16	9	24
Unigene0003032	1	p2	(GA)25	50	729	778
Unigene0003043	1	p3	(TGA)7	21	439	459	AAACAATAACCAGCCGATGC	59.967	20	CCAGCAGTATTACGGCACCT	60.154	20	274	332	605	CCAGTGACCGTTTGGTATCC	60.232	20	ACCAGCAGAGCCAGCAGTAT	60.043	20	205	411	615	AAACAATAACCAGCCGATGC	59.967	20	AGCCAGCAGTATTACGGCAC	60.3	20	276	332	607
Unigene0003051	1	p5	(GAAAA)5	25	25	49	TTGTTCGCCGAGAAAAAC	57.381	18	ACGTGTTGAAATAGGCCCAG	59.993	20	263	4	266	TTGTTCGCCGAGAAAAAC	57.381	18	GCTCGCAGTACGTGTTGAAA	60.058	20	272	4	275	TTGTTCGCCGAGAAAAAC	57.381	18	GAGCTCGCAGTACGTGTTGA	60.207	20	274	4	277
Unigene0003059	1	p3	(TCA)6	18	573	590	ATGTGGCTGTTGCACCATTA	59.995	20	CCGCGTAATGTAGATGCTGA	59.856	20	235	420	654	GCTCTTGTCGTTCCTTTCGT	59.478	20	CCGCGTAATGTAGATGCTGA	59.856	20	160	495	654	ATGTGGCTGTTGCACCATTA	59.995	20	TGTGCCGCGTAATGTAGATG	60.687	20	239	420	658
Unigene0003068	1	p2	(AG)27	54	45	98	GCTCAAGATCTGCCCAGAAA	60.483	20	GTGAAAAGAAAGCCAGCCAC	59.859	20	124	16	139	GCTCAAGATCTGCCCAGAAA	60.483	20	ATGTGAAAAGAAAGCCAGCC	59.316	20	126	16	141	CAAGATCTGCCCAGAAAACAG	59.861	21	GTGAAAAGAAAGCCAGCCAC	59.859	20	121	19	139
Unigene0003069	1	p2	(AG)22	44	45	88	GCTCAAGATCTGCCCAGAAA	60.483	20	GTGAAAAGAAAGCCAGCCAC	59.859	20	114	16	129	GCTCAAGATCTGCCCAGAAA	60.483	20	ATGTGAAAAGAAAGCCAGCC	59.316	20	116	16	131	CAAGATCTGCCCAGAAAACAG	59.861	21	GTGAAAAGAAAGCCAGCCAC	59.859	20	111	19	129
Unigene0003070	1	p2	(AG)19	38	45	82	GCTCAAGATCTGCCCAGAAA	60.483	20	GTGAAAAGAAAGCCAGCCAC	59.859	20	108	16	123	GCTCAAGATCTGCCCAGAAA	60.483	20	ATGTGAAAAGAAAGCCAGCC	59.316	20	110	16	125	CAAGATCTGCCCAGAAAACAG	59.861	21	GTGAAAAGAAAGCCAGCCAC	59.859	20	105	19	123
Unigene0003071	1	p2	(AG)23	46	45	90	GCTCAAGATCTGCCCAGAAA	60.483	20	GTGAAAAGAAAGCCAGCCAC	59.859	20	116	16	131	GCTCAAGATCTGCCCAGAAA	60.483	20	ATGTGAAAAGAAAGCCAGCC	59.316	20	118	16	133	CAAGATCTGCCCAGAAAACAG	59.861	21	GTGAAAAGAAAGCCAGCCAC	59.859	20	113	19	131
Unigene0003092	1	p2	(CT)20	40	600	639
Unigene0003096	1	p2	(CT)9	18	177	194	AAAACCTCCATTAATCCCCG	60.013	20	GGTATCGGTGGGTTTGACAC	60.096	20	191	82	272	ATTAATCCCCGCAACTCCTT	59.799	20	GCTTTGTCGCTGTGATTGAA	59.995	20	161	91	251	AAAACCTCCATTAATCCCCG	60.013	20	GCTTCGTCCATTGATTGCTT	60.221	20	251	82	332
Unigene0003100	1	p2	(AG)9	18	83	100	AAGGGCCCTAGTGTCAGTCA	59.721	20	AGCAGAGAAGCAAACCCAGA	60.134	20	265	49	313	AAGGGCCCTAGTGTCAGTCA	59.721	20	AAGCAGAGAAGCAAACCCAG	59.615	20	266	49	314	AAGGGCCCTAGTGTCAGTCA	59.721	20	AGCTGCCATATCCACAGAGC	60.393	20	167	49	215
Unigene0003100	2	c	(CTG)6(CTT)6	36	260	295	AGCTCTGTGGATATGGCAGC	60.393	20	CTGTTGACCCTTCTCCCTTG	59.691	20	146	195	340	AGCTCTGTGGATATGGCAGC	60.393	20	TGTTGACCCTTCTCCCTTGA	60.624	20	145	195	339	TGTGGATATGGCAGCTAGGA	59.251	20	CTGTTGACCCTTCTCCCTTG	59.691	20	141	200	340
Unigene0003101	1	p2	(AG)9	18	83	100	AAGGGCCCTAGTGTCAGTCA	59.721	20	AGCAGAGAAGCAAACCCAGA	60.134	20	265	49	313	AAGGGCCCTAGTGTCAGTCA	59.721	20	AAGCAGAGAAGCAAACCCAG	59.615	20	266	49	314	AAGGGCCCTAGTGTCAGTCA	59.721	20	AGCTGCCATATCCACAGAGC	60.393	20	167	49	215
Unigene0003101	2	c	(CTG)6(CTT)6	36	260	295	AGCTCTGTGGATATGGCAGC	60.393	20	CTGTTGACCCTTCTCCCTTG	59.691	20	146	195	340	AGCTCTGTGGATATGGCAGC	60.393	20	TGTTGACCCTTCTCCCTTGA	60.624	20	145	195	339	TGTGGATATGGCAGCTAGGA	59.251	20	CTGTTGACCCTTCTCCCTTG	59.691	20	141	200	340
Unigene0003116	1	p2	(GA)8	16	1995	2010	GGGAAAGAGATTGAGGGAGG	60.008	20	CCTTTCATTTTCTCCCCACA	59.903	20	136	1901	2036	GGGAGGGAAAGAGATTGAGG	60.008	20	CCTTTCATTTTCTCCCCACA	59.903	20	140	1897	2036	GGGGAGGGAAAGAGATTGAG	60.008	20	CCTTTCATTTTCTCCCCACA	59.903	20	141	1896	2036
Unigene0003127	1	p2	(AG)6	12	241	252	GGTTCAGAAATGCAGGTGGT	59.973	20	GTGCTCTGTGTCCCTTGGTT	60.159	20	232	80	311	AGGTTCAGAAATGCAGGTGG	60.111	20	GTGCTCTGTGTCCCTTGGTT	60.159	20	233	79	311	AAATGCAGGTGGTGGTGTTT	60.277	20	GTGCTCTGTGTCCCTTGGTT	60.159	20	225	87	311
Unigene0003127	2	p2	(GA)10	20	378	397
Unigene0003128	1	p2	(GA)6	12	1176	1187	CTGAACCTTCCTCTGCAAGC	60.134	20	CGTGAGCCTTTCCCACTTTA	60.241	20	221	1101	1321	AGCTGAACCTTCCTCTGCAA	60.134	20	CGTGAGCCTTTCCCACTTTA	60.241	20	223	1099	1321	CTGAACCTTCCTCTGCAAGC	60.134	20	ATTAACCCCGTGAGCCTTTC	60.32	20	229	1101	1329
Unigene0003128	2	p2	(AG)6	12	1574	1585	GGTTCAGAAATGCAGGTGGT	59.973	20	GTGCTCTGTGTCCCTTGGTT	60.159	20	232	1413	1644	AGGTTCAGAAATGCAGGTGG	60.111	20	GTGCTCTGTGTCCCTTGGTT	60.159	20	233	1412	1644	AAATGCAGGTGGTGGTGTTT	60.277	20	GTGCTCTGTGTCCCTTGGTT	60.159	20	225	1420	1644
Unigene0003128	3	p2	(GA)10	20	1711	1730
Unigene0003130	1	p4	(ATAA)5	20	88	107	AGGGAAATCACAAACCAGCA	60.495	20	TTGAGGCTTGGATCTTGTCC	60.195	20	144	24	167	GCAGGGAAATCACAAACCAG	60.495	20	TTGAGGCTTGGATCTTGTCC	60.195	20	146	22	167	AGCAGGGAAATCACAAACCA	60.495	20	TTGAGGCTTGGATCTTGTCC	60.195	20	147	21	167
Unigene0003134	1	p2	(GA)9	18	557	574
Unigene0003135	1	p2	(GA)6	12	420	431
Unigene0003139	1	p2	(AC)11	22	161	182	CTAATGTTCTTGGCGTGCAA	59.872	20	GAGACACAGAAGGAGGCTGG	59.986	20	224	17	240	ATGCGAAAGGGGAAGTGATA	59.528	20	GAGACACAGAAGGAGGCTGG	59.986	20	133	108	240	ATGCGAAAGGGGAAGTGATA	59.528	20	GCTAAAACATCGGAGGGACA	60.074	20	250	108	357
Unigene0003142	1	c	(TTC)5caagctctgaacttatcatcagcttcttcttctgt(TTC)5	65	139	203	TTGGCTTGAACTTTTCTGCC	60.365	20	TGGATTGGGGTGTATTGGTT	59.91	20	267	22	288	GGCTTGAACTTTTCTGCCAA	60.365	20	TGGATTGGGGTGTATTGGTT	59.91	20	265	24	288	GGCTGAAGTGGCGTTTCTAA	60.386	20	TGGATTGGGGTGTATTGGTT	59.91	20	227	62	288
Unigene0003144	1	p3	(GCC)5	15	506	520	GCCTGGGGTTTGATCAATTA	59.762	20	CAAAGCAGGCAATGCTACAA	60.014	20	211	433	643	GCCTGGGGTTTGATCAATTA	59.762	20	CTCTTCTTGGGGCTCTCCTT	59.95	20	167	433	599	CGGAGGGTTTTTGATTTCCT	60.291	20	CTCTTCTTGGGGCTCTCCTT	59.95	20	191	409	599
Unigene0003155	1	p3	(GAT)5	15	905	919
Unigene0003167	1	p2	(AC)23	46	1	46
Unigene0003177	1	p3	(CAT)5	15	422	436	GAGACGTCGTTGTAGGCTCC	59.874	20	TCAACACTGCTTTCCGTCAG	60.025	20	255	374	628	GATCAGATGGGGGAAGGTCT	60.278	20	TCAACACTGCTTTCCGTCAG	60.025	20	275	354	628	GTGTGATCAGATGGGGGAAG	60.326	20	TCAACACTGCTTTCCGTCAG	60.025	20	279	350	628
Unigene0003181	1	p2	(GA)11	22	1136	1157
Unigene0003194	1	c	(GA)7c(AG)6	27	803	829	GCGTACTTTCCTGCCTTCAA	60.386	20	TCCATTGCTTCTAATTCTTTTCC	58.809	23	208	655	862	GCGTACTTTCCTGCCTTCAA	60.386	20	CCATTGCTTCTAATTCTTTTCCTC	59.663	24	207	655	861	GCGTACTTTCCTGCCTTCAA	60.386	20	CTCCATTGCTTCTAATTCTTTTCC	59.663	24	209	655	863
Unigene0003202	1	p2	(TC)20	40	357	396
Unigene0003219	1	p3	(TCT)11	33	408	440
Unigene0003222	1	p2	(TA)6	12	1188	1199
Unigene0003224	1	p2	(TC)7	14	341	354	AAAGCTGCTGCCTTTTACCA	60.018	20	CAGGCTTTTGCCTTTGTTTC	59.861	20	232	190	421	CAAAGCTGCTGCCTTTTACC	60.018	20	CAGGCTTTTGCCTTTGTTTC	59.861	20	233	189	421	AAAGCTGCTGCCTTTTACCA	60.018	20	GCTTTTGCCTTTGTTTCCAG	59.861	20	229	190	418
Unigene0003224	2	p2	(AG)6	12	1245	1256	TGCTTCTGGGGGAGTTTATG	60.066	20	GTTGCAAAGCAAAAACCCAT	59.982	20	183	1104	1286	GTCACCTCTCACCACCACCT	60.006	20	CTCATTTCAAAGCCAAAGCC	59.823	20	156	1196	1351	GAGGTGAATTCCATTGGTGG	60.173	20	GTTGCAAAGCAAAAACCCAT	59.982	20	118	1169	1286
Unigene0003224	3	p2	(TC)8	16	1422	1437	GTCACCTCTCACCACCACCT	60.006	20	CTGCAGAGAGAGGAAAACATCT	57.817	22	275	1196	1470	CACAACCACTCTGCCTCTGA	60.022	20	CTGCAGAGAGAGGAAAACATCT	57.817	22	254	1217	1470	ATGATGGGTTTTTGCTTTGC	59.945	20	CTGCAGAGAGAGGAAAACATCT	57.817	22	207	1264	1470
Unigene0003238	1	p4	(AAAT)4	16	126	141	GCCTGCCTAATACCTTCCTTC	59.236	21	GGCTCTCATTTCCGGTTACA	60.074	20	233	5	237	GCCTGCCTAATACCTTCCTTC	59.236	21	TGCCTTATCGGCTCTCATTT	59.807	20	242	5	246	GCCTGCCTAATACCTTCCTTC	59.236	21	TTGCCTTATCGGCTCTCATT	59.807	20	243	5	247
Unigene0003239	1	p4	(AAAT)4	16	126	141	GCCTGCCTAATACCTTCCTTC	59.236	21	GGCTCTCATTTCCGGTTACA	60.074	20	233	5	237	GCCTGCCTAATACCTTCCTTC	59.236	21	TGCCTTATCGGCTCTCATTT	59.807	20	242	5	246	GCCTGCCTAATACCTTCCTTC	59.236	21	TTGCCTTATCGGCTCTCATT	59.807	20	243	5	247
Unigene0003242	1	p2	(TC)25	50	781	830
Unigene0003245	1	p2	(GA)8	16	166	181	GGGCACTTGTATTTCTGGGA	59.933	20	TCCAAATCCAGGATCTCCAC	59.862	20	256	84	339	GGGCACTTGTATTTCTGGGA	59.933	20	AACACCCACACTCATCACCA	59.846	20	170	84	253	GGGTTCAGCGGCAACTATTA	60.096	20	TCCAAATCCAGGATCTCCAC	59.862	20	229	111	339
Unigene0003246	1	p2	(GA)8	16	354	369	GGGCACTTGTATTTCTGGGA	59.933	20	TCCAAATCCAGGATCTCCAC	59.862	20	256	272	527	GGGCACTTGTATTTCTGGGA	59.933	20	AACACCCACACTCATCACCA	59.846	20	170	272	441	GGGTTCAGCGGCAACTATTA	60.096	20	TCCAAATCCAGGATCTCCAC	59.862	20	229	299	527
Unigene0003247	1	p2	(AT)9	18	245	262
Unigene0003258	1	p2	(AG)21	42	1920	1961
Unigene0003262	1	p3	(GAG)5	15	71	85	GCAAGTGGTGGTTGTTGTTG	60.049	20	TTATTCCAGGCAGCAGCTTT	59.982	20	235	13	247	TTGTTGTTGCTGTTGGTGGT	60.049	20	TTATTCCAGGCAGCAGCTTT	59.982	20	224	24	247	GGTTGTTGTTGCTGTTGGTG	60.049	20	TTATTCCAGGCAGCAGCTTT	59.982	20	226	22	247
Unigene0003285	1	p3	(TAT)6	18	111	128	ACCCTCCTACCGCTATTCGT	59.983	20	TCACAAGGATCACCACCAAA	59.935	20	233	10	242	ACCCTCCTACCGCTATTCGT	59.983	20	AGCCAGTCACAAGGATCACC	60.12	20	239	10	248	ACCCTCCTACCGCTATTCGT	59.983	20	TAAAACCCACGAGTGCAACA	60.149	20	210	10	219
Unigene0003315	1	p3	(TGT)5	15	75	89	CAAACGATCTATCTTGTTGCTTTC	59.353	24	CGGTGTTGTCTGTGAATTGG	60.001	20	241	41	281	CAAACGATCTATCTTGTTGCTTTC	59.353	24	GCTTCTAAGCCATTTGCCTG	59.982	20	121	41	161	CAAACGATCTATCTTGTTGCTTTC	59.353	24	TGGGACATTTTTCCTTGTCC	59.767	20	170	41	210
Unigene0003315	2	p3	(CAG)7	21	323	343	CCAATTCACAGACAACACCG	60.001	20	CATAGCCAGGGCATGTTTTT	59.96	20	200	262	461	CCAATTCACAGACAACACCG	60.001	20	GAGTCCAATGTGGTGTGCAT	59.399	20	163	262	424	GGACAAGGAAAAATGTCCCA	59.767	20	TCCAATGTGGTGTGCATAGG	60.39	20	231	191	421
Unigene0003327	1	p2	(CA)9	18	31	48	CATCACAGAGAGAGACCAAAACC	60.16	23	GTTGTGTCTGCCGTTTTCCT	60.156	20	105	5	109	CATCACAGAGAGAGACCAAAACC	60.16	23	CTCTTTGATGCCTCCACTCC	59.803	20	156	5	160	CATCACAGAGAGAGACCAAAACC	60.16	23	CCTCTTTGATGCCTCCACTC	59.803	20	157	5	161
Unigene0003350	1	p2	(AG)8	16	990	1005	TCCAAGGCGATAATACAGGG	59.916	20	AGGTTGGCAATCAAATGGAA	60.309	20	238	804	1041	CTCTCTGCAGAATCCAAGGC	60.096	20	AGGTTGGCAATCAAATGGAA	60.309	20	250	792	1041	CCTCTTTCTGCTTGACCTCG	60.126	20	AGGTTGGCAATCAAATGGAA	60.309	20	112	930	1041
Unigene0003351	1	p2	(AG)8	16	691	706	TCCAAGGCGATAATACAGGG	59.916	20	AGGTTGGCAATCAAATGGAA	60.309	20	238	505	742	CTCTCTGCAGAATCCAAGGC	60.096	20	AGGTTGGCAATCAAATGGAA	60.309	20	250	493	742	CCTCTTTCTGCTTGACCTCG	60.126	20	AGGTTGGCAATCAAATGGAA	60.309	20	112	631	742
Unigene0003359	1	p3	(ATT)5	15	51	65	GCAATATGTTGATCCATTGTTAAAT	58.346	25	ATCGGAGACTGATGATTCGG	60.034	20	260	0	259	GCAATATGTTGATCCATTGTTAAAT	58.346	25	CGGAGACTGATGACTCGGAT	60.223	20	243	0	242	GCAATATGTTGATCCATTGTTAAAT	58.346	25	GAGGCTGATGAATCGGAGAC	59.768	20	271	0	270
Unigene0003368	1	p2	(AT)6	12	865	876
Unigene0003369	1	p2	(AT)6	12	1611	1622
Unigene0003371	1	p3	(AGC)5	15	1766	1780	CAAAGGGGAACGAGATGTGT	59.966	20	CTCCGTCGTCATTCCTTTTC	59.67	20	101	1722	1822	AGGTCAAAGGGGAACGAGAT	59.935	20	CTCCGTCGTCATTCCTTTTC	59.67	20	105	1718	1822	GAGAGAGGCCTATGACAGCG	60.119	20	CTCCGTCGTCATTCCTTTTC	59.67	20	204	1619	1822
Unigene0003372	1	p3	(AGC)5	15	1752	1766	CAAAGGGGAACGAGATGTGT	59.966	20	CTCCGTCGTCATTCCTTTTC	59.67	20	101	1708	1808	AGGTCAAAGGGGAACGAGAT	59.935	20	CTCCGTCGTCATTCCTTTTC	59.67	20	105	1704	1808	GAGAGAGGCCTATGACAGCG	60.119	20	CTCCGTCGTCATTCCTTTTC	59.67	20	204	1605	1808
Unigene0003374	1	p2	(GA)8	16	1410	1425	GAGATTAGGGCTTGCTCGTG	59.978	20	AAATCACCCATGGTCTTTGA	57.835	20	192	1286	1477	GAAACCAGGGAGATTAGGGC	59.903	20	AAATCACCCATGGTCTTTGA	57.835	20	201	1277	1477	AGGGAGATTAGGGCTTGCTC	59.811	20	AAATCACCCATGGTCTTTGA	57.835	20	195	1283	1477
Unigene0003383	1	p2	(GA)9	18	146	163	TTCTGCCAACTTGGTGTTTG	59.734	20	TCGAACATTTAGGCTTACCCA	59.595	21	242	33	274	TGCCTTTGTTTTCTTCTGCC	60.365	20	TCGAACATTTAGGCTTACCCA	59.595	21	255	20	274	GCCTTTGTTTTCTTCTGCCA	60.365	20	TCGAACATTTAGGCTTACCCA	59.595	21	254	21	274
Unigene0003384	1	p2	(GA)9	18	146	163	TTCTGCCAACTTGGTGTTTG	59.734	20	TCGAACATTTAGGCTTACCCA	59.595	21	244	33	276	TGCCTTTGTTTTCTTCTGCC	60.365	20	TCGAACATTTAGGCTTACCCA	59.595	21	257	20	276	GCCTTTGTTTTCTTCTGCCA	60.365	20	TCGAACATTTAGGCTTACCCA	59.595	21	256	21	276
Unigene0003389	1	p5	(AAAAC)5	25	164	188	GCAAGAGTGCCTCCAAAGTC	59.997	20	TCCTGCATAGATGAAGTGCG	59.972	20	244	28	271	TGTTCAATTGAGGCAGCAAG	59.988	20	TCCTGCATAGATGAAGTGCG	59.972	20	259	13	271	GCAAGAGTGCCTCCAAAGTC	59.997	20	CAAGCATGGGAAAAACTCGT	60.11	20	278	28	305
Unigene0003390	1	p5	(AAAAC)5	25	164	188	GCAAGAGTGCCTCCAAAGTC	59.997	20	TCCTGCATAGATGAAGTGCG	59.972	20	244	28	271	TGTTCAATTGAGGCAGCAAG	59.988	20	TCCTGCATAGATGAAGTGCG	59.972	20	259	13	271	GCAAGAGTGCCTCCAAAGTC	59.997	20	CAAGCATGGGAAAAACTCGT	60.11	20	278	28	305
Unigene0003390	2	p2	(AG)11	22	827	848
Unigene0003400	1	p3	(CTG)5	15	44	58	TTGTCGCTGTGGTTGTTGTT	60.199	20	TGGGAAAGGCTATCGTGAAC	60.074	20	173	13	185	TTGTTGTCGCTGTGGTTGTT	60.199	20	TGGGAAAGGCTATCGTGAAC	60.074	20	176	10	185	TTGTCGCTGTGGTTGTTGTT	60.199	20	CTGGGAAAGGCTATCGTGAA	60.206	20	174	13	186
Unigene0003415	1	p2	(TA)12	24	237	260
Unigene0003416	1	p2	(TA)12	24	475	498
Unigene0003433	1	p2	(CT)7	14	236	249	GAACTGCTCTCCACCGACTC	59.993	20	CATCTGGGTTTCGTCCAGTT	59.966	20	214	171	384	GAACTGCTCTCCACCGACTC	59.993	20	ATCTGGGTTTCGTCCAGTTG	59.966	20	213	171	383	TTGAGACGTTTGCCACTGAG	60.025	20	CATCTGGGTTTCGTCCAGTT	59.966	20	255	130	384
Unigene0003461	1	p3	(AGC)5	15	73	87	TAGACAGCCCATGATGCAAA	60.22	20	GACATCCTTCCGAAGAGACAA	59.274	21	274	36	309	TAGACAGCCCATGATGCAAA	60.22	20	GGCTTAAAGCATTTCGTTCA	58.044	20	161	36	196	TAGACAGCCCATGATGCAAA	60.22	20	AGGCTTAAAGCATTTCGTTCA	59.023	21	162	36	197
Unigene0003462	1	p3	(AGC)5	15	136	150	TAGACAGCCCATGATGCAAA	60.22	20	GACATCCTTCCGAAGAGACAA	59.274	21	274	99	372	TAGACAGCCCATGATGCAAA	60.22	20	GGCTTAAAGCATTTCGTTCA	58.044	20	161	99	259	TAGACAGCCCATGATGCAAA	60.22	20	AGGCTTAAAGCATTTCGTTCA	59.023	21	162	99	260
Unigene0003483	1	p3	(AAC)5	15	187	201	CTTGCGTTTGCTTAATGGGT	60.131	20	ATCGCCGTTCTTCTTCTCAG	59.574	20	115	113	227	TGAGAGCCAATTCCTCCATC	60.158	20	ATCGCCGTTCTTCTTCTCAG	59.574	20	179	49	227	ATGGCCAAGGTGAGTGAGAG	60.261	20	ATCGCCGTTCTTCTTCTCAG	59.574	20	193	35	227
Unigene0003484	1	p3	(AAC)5	15	187	201	CTTGCGTTTGCTTAATGGGT	60.131	20	ATCGCCGTTCTTCTTCTCAG	59.574	20	115	113	227	TGAGAGCCAATTCCTCCATC	60.158	20	ATCGCCGTTCTTCTTCTCAG	59.574	20	179	49	227	ATGGCCAAGGTGAGTGAGAG	60.261	20	ATCGCCGTTCTTCTTCTCAG	59.574	20	193	35	227
Unigene0003511	1	p2	(CT)6	12	225	236	GCTTTTTAAACCCTCTCCCG	60.068	20	ACCCCCTTCCATAACTTGCT	59.827	20	228	179	406	CTTTTTAAACCCTCTCCCGC	60.068	20	ACCCCCTTCCATAACTTGCT	59.827	20	227	180	406	GCTTTTTAAACCCTCTCCCG	60.068	20	AACCCCCTTCCATAACTTGC	60.187	20	229	179	407
Unigene0003513	1	p2	(CT)6	12	416	427	CCCACAGACCCAGAACAACT	60.002	20	GTTGCGATGTTGGTAGGGTT	59.859	20	172	372	543	CCCACAGACCCAGAACAACT	60.002	20	GGTTTGTCGGAGATCGAGAG	59.803	20	216	372	587	CCCACAGACCCAGAACAACT	60.002	20	AGGTTTGTCGGAGATCGAGA	59.803	20	217	372	588
Unigene0003514	1	p3	(AAG)7	21	329	349	TGGTACGCTCTGGCTTCTTT	60.015	20	GTGCACTCTCAAATGGGGTT	59.973	20	228	283	510	GGTACGCTCTGGCTTCTTTG	60.015	20	GTGCACTCTCAAATGGGGTT	59.973	20	227	284	510	TGGTACGCTCTGGCTTCTTT	60.015	20	TCCATATTCCCAAAATCCCA	59.95	20	254	283	536
Unigene0003518	1	p3	(AGT)6	18	2	19
Unigene0003536	1	c	(AT)7(GT)6	26	1	26
Unigene0003537	1	c	(AT)7(GT)6	26	1	26
Unigene0003541	1	p3	(TTG)5	15	305	319	ATCCAAATTGAACCCCATGA	59.991	20	CAAAGACGTGTGGATGTTGG	60.001	20	272	111	382	TAGCCTTCTTGCTTGCCATT	59.982	20	CAAAGACGTGTGGATGTTGG	60.001	20	103	280	382	TTAGCCTTCTTGCTTGCCAT	59.982	20	CAAAGACGTGTGGATGTTGG	60.001	20	104	279	382
Unigene0003541	2	p2	(AT)10	20	454	473	CCAACATCCACACGTCTTTG	60.001	20	TTTTTCGTTTAGCTCTCTGCTT	57.681	22	137	363	499	TAGCCTTCTTGCTTGCCATT	59.982	20	TTTTTCGTTTAGCTCTCTGCTT	57.681	22	220	280	499	TTAGCCTTCTTGCTTGCCAT	59.982	20	TTTTTCGTTTAGCTCTCTGCTT	57.681	22	221	279	499
Unigene0003548	1	p2	(TA)8	16	44	59	TCTTCCCCGATACTAAACCC	57.993	20	ATGGTTTTGGGGATTGATGA	59.991	20	154	8	161	TCTTCCCCGATACTAAACCCT	58.968	21	ATGGTTTTGGGGATTGATGA	59.991	20	154	8	161	CTCTTCCCCGATACTAAACCC	58.968	21	ATGGTTTTGGGGATTGATGA	59.991	20	155	7	161
Unigene0003580	1	p2	(AG)9	18	869	886
Unigene0003602	1	p2	(TA)11	22	56	77	CCTCAACTGAAGCTCCCTGT	59.45	20	TAAAGCAGCAGCAGCAGGTA	59.918	20	206	29	234	ATCCCTCAACTGAAGCTCCC	60.596	20	TAAAGCAGCAGCAGCAGGTA	59.918	20	209	26	234	CCTCAACTGAAGCTCCCTGT	59.45	20	GCTAGTGTTGCTGCTGTTGC	59.818	20	162	29	190
Unigene0003613	1	p3	(ATT)7	21	57	77	CCTCGTAGGGACACCAGTCT	59.175	20	TTATTTGCAATTGTTGCCCA	59.936	20	134	21	154	CCTCGTAGGGACACCAGTCT	59.175	20	AGTGACCGAGGCTCACAGTT	59.907	20	196	21	216	CCTCGTAGGGACACCAGTCT	59.175	20	AAGTGACCGAGGCTCACAGT	59.907	20	197	21	217
Unigene0003625	1	p2	(AG)7	14	1	14
Unigene0003626	1	p2	(AG)7	14	1	14
Unigene0003627	1	c	(CT)9tcactcta(TC)10	46	1898	1943	TCAGTAGCTTGACTGCCGTG	60.199	20	CCCAAACCAAAGAGAGCTGA	60.366	20	153	1823	1975	AGTAGCTTGACTGCCGTGCT	60.223	20	CCCAAACCAAAGAGAGCTGA	60.366	20	151	1825	1975	TCAGTAGCTTGACTGCCGTG	60.199	20	ACCCAAACCAAAGAGAGCTG	59.328	20	154	1823	1976
Unigene0003628	1	p3	(TCC)5	15	291	305	AGGAGGAACTCCTTGCAACA	59.844	20	ACTGTGGGAGAGCCATTTTG	60.111	20	269	229	497	CAACAAATTGGGTGTCGATG	59.816	20	ACTGTGGGAGAGCCATTTTG	60.111	20	254	244	497	ACTCCTTGCAACAAATTGGG	59.971	20	TGTCCTATCAATGTTTGCGG	59.542	20	222	236	457
Unigene0003631	1	p2	(AG)10	20	41	60
Unigene0003634	1	p2	(CT)24	48	1	48
Unigene0003639	1	p2	(CT)18	36	228	263
Unigene0003640	1	p3	(CAG)5	15	18	32
Unigene0003650	1	p3	(ATA)7	21	516	536	CACCGGTACGGGAAGAAGTA	59.986	20	ACGCAACCACACAATCAAAA	60.011	20	271	326	596	CACCGGTACGGGAAGAAGTA	59.986	20	CGCAACCACACAATCAAAAC	60.011	20	270	326	595	GGCTTGCCTTACACTCTTGC	60.022	20	CGCAACCACACAATCAAAAC	60.011	20	171	425	595
Unigene0003655	1	p3	(CTT)5	15	111	125	CAGTCTTGGTAGGAGGAGCG	60.005	20	AACTTTTCTTCCTCGGGAGC	59.827	20	280	2	281	CAGTCTTGGTAGGAGGAGCG	60.005	20	ACGGTTGAGAAAGCTGATGG	60.255	20	233	2	234	CAGTCTTGGTAGGAGGAGCG	60.005	20	CGACGGTTGAGAAAGCTGAT	60.397	20	235	2	236
Unigene0003665	1	p2	(AG)7	14	598	611
Unigene0003682	1	p2	(GA)22	44	1212	1255
Unigene0003683	1	p2	(AG)15	30	1	30
Unigene0003688	1	p2	(AG)8	16	1	16
Unigene0003688	2	p2	(AG)22	44	294	337
Unigene0003689	1	p2	(GA)15	30	1	30
Unigene0003719	1	p2	(TC)8	16	171	186	ACAGAGCTGCCTCTCTGCAT	60.315	20	CCATGCTCCCTTGTTGACTT	60.111	20	196	120	315	ACAGAGCTGCCTCTCTGCAT	60.315	20	CTTCCCTTTTTGAGCCCTTC	60.18	20	179	120	298	ACAGAGCTGCCTCTCTGCAT	60.315	20	TGGGTCGCTTTGTGTAAGTG	59.758	20	103	120	222
Unigene0003720	1	c	(TG)6(AG)17	46	727	772	AAGAGGACGGTGACGTCTGT	59.756	20	TTTCCCCAAAAACCAGATCA	60.28	20	252	576	827	ACGTCTGTGGTCCATGTGAG	59.577	20	TTTCCCCAAAAACCAGATCA	60.28	20	240	588	827	CTCATGGCACCATCAGTTGT	59.551	20	TTTCCCCAAAAACCAGATCA	60.28	20	213	615	827
Unigene0003722	1	p2	(TG)6	12	351	362	GATGTGGGACGTGTGAGTTG	60.005	20	GCTACATTTGGCAGCAGGAT	60.243	20	152	262	413	TGATGAAACAGGATGTGGGA	59.893	20	GCTACATTTGGCAGCAGGAT	60.243	20	163	251	413	GATGTGGGACGTGTGAGTTG	60.005	20	AAGGCTACATTTGGCAGCAG	60.407	20	155	262	416
Unigene0003736	1	c	(ACA)5atgtcgtagtaaatgaggtcggtggcgttgaccccgttgaccaaatcaaaagcactacttgtgagaatactgttaaggg(CAA)6	112	638	749	GAAGCCACTTCAGCTATCCG	59.978	20	CAGCCACTACTGCCTTCCTC	60.012	20	224	560	783	GAAGCCACTTCAGCTATCCG	59.978	20	ACCAGAGCTAACCCCTCCAT	59.957	20	273	560	832	GAAGCCACTTCAGCTATCCG	59.978	20	CATCTTGGGCCTTCTCTCTG	59.943	20	256	560	815
Unigene0003737	1	p3	(CAA)6	18	729	746	GAAGCCACTTCAGCTATCCG	59.978	20	CAGCCACTACTGCCTTCCTC	60.012	20	221	560	780	GAAGCCACTTCAGCTATCCG	59.978	20	ACCAGAGCTAACCCCTCCAT	59.957	20	270	560	829	GAAGCCACTTCAGCTATCCG	59.978	20	CATCTTGGGCCTTCTCTCTG	59.943	20	253	560	812
Unigene0003748	1	p2	(GA)8	16	215	230
Unigene0003749	1	p2	(GA)8	16	214	229
Unigene0003750	1	p2	(AG)18	36	982	1017
Unigene0003752	1	p2	(TG)7	14	149	162	ATCTGCACATGACCACCAGA	60.121	20	AACAGCACCCTGCAGAATTT	59.74	20	146	89	234	AATCTGCACATGACCACCAG	59.551	20	AACAGCACCCTGCAGAATTT	59.74	20	147	88	234	CTAGCAGTTTCTGCTGGCAA	59.366	20	AACAGCACCCTGCAGAATTT	59.74	20	186	49	234
Unigene0003758	1	p3	(GTT)5	15	415	429	CCGCAAGCATCTCTTTCTTC	60.096	20	GCAAGAAAATGGGGAACTCA	60.051	20	177	305	481	TCCGCAAGCATCTCTTTCTT	60.096	20	GCAAGAAAATGGGGAACTCA	60.051	20	178	304	481	GCTGTTGAAGCAGCAAATCA	60.142	20	GCAAGAAAATGGGGAACTCA	60.051	20	198	284	481
Unigene0003763	1	p2	(GA)19	38	1199	1236
Unigene0003797	1	c	(TA)6aacaacatagaaattagtagtaa(TAGC)4	51	80	130	GGCTTCCATAACAATTACAGGC	59.87	22	GGGCTCACTCTCTTCAGTGG	59.986	20	243	0	242	GGCTTCCATAACAATTACAGGC	59.87	22	TGAAAAGAAGGGCCAAGCTA	59.953	20	165	0	164	GGCTTCCATAACAATTACAGGC	59.87	22	GTCTCTTCTTGACGCTTGGC	60.142	20	200	0	199
Unigene0003798	1	c	(TA)6aacaacatagaaattagtagtaa(TAGC)4	51	80	130	GGCTTCCATAACAATTACAGGC	59.87	22	GGGCTCACTCTCTTCAGTGG	59.986	20	243	0	242	GGCTTCCATAACAATTACAGGC	59.87	22	TGAAAAGAAGGGCCAAGCTA	59.953	20	165	0	164	GGCTTCCATAACAATTACAGGC	59.87	22	GTCTCTTCTTGACGCTTGGC	60.142	20	200	0	199
Unigene0003838	1	p2	(AG)9	18	1	18
Unigene0003842	1	p2	(GA)12	24	1	24
Unigene0003879	1	p2	(AG)8	16	533	548	GTCGTGAGGGTGGAGGTAAA	59.966	20	TGGGTCATTTCCCATCTTCT	59.336	20	208	405	612	TGTTCTTTGGGTTTGGGAAG	59.942	20	TGGGTCATTTCCCATCTTCT	59.336	20	171	442	612	TCGTGAGGGTGGAGGTAAAG	60.103	20	TGGGTCATTTCCCATCTTCT	59.336	20	207	406	612
Unigene0003880	1	p2	(AG)8	16	297	312	GTCGTGAGGGTGGAGGTAAA	59.966	20	TGGGTCATTTCCCATCTTCT	59.336	20	208	169	376	TGTTCTTTGGGTTTGGGAAG	59.942	20	TGGGTCATTTCCCATCTTCT	59.336	20	171	206	376	TCGTGAGGGTGGAGGTAAAG	60.103	20	TGGGTCATTTCCCATCTTCT	59.336	20	207	170	376
Unigene0003894	1	p3	(TTG)5	15	240	254	GAGGACTGAGGCGAAGTGTC	59.993	20	GAGCAGATCAAATGCACGAA	59.955	20	259	183	441	GAGGACTGAGGCGAAGTGTC	59.993	20	GCAGATCAAATGCACGAAGA	59.955	20	257	183	439	GAGGACTGAGGCGAAGTGTC	59.993	20	CAAATGCACGAAGAGGAACA	59.84	20	251	183	433
Unigene0003895	1	p3	(TTG)5	15	145	159	GAGGACTGAGGCGAAGTGTC	59.993	20	GAGCAGATCAAATGCACGAA	59.955	20	259	88	346	GAGGACTGAGGCGAAGTGTC	59.993	20	GCAGATCAAATGCACGAAGA	59.955	20	257	88	344	GAGGACTGAGGCGAAGTGTC	59.993	20	CAAATGCACGAAGAGGAACA	59.84	20	251	88	338
Unigene0003898	1	p2	(AG)6	12	459	470	GGAGCGCCATGATAAGTGAT	60.066	20	TCCTTCAAGTTCCGCTTACG	60.378	20	123	433	555	GCTCTAGAACCACCGACGAC	59.874	20	TCCTTCAAGTTCCGCTTACG	60.378	20	195	361	555	GGTGCTCTAGAACCACCGAC	59.727	20	TCCTTCAAGTTCCGCTTACG	60.378	20	198	358	555
Unigene0003910	1	p4	(TTTA)4	16	247	262	CCGTTTGGTTCCTGAGAAAA	60.081	20	GAGCAGAGGGTCCAAAGAGA	59.53	20	271	36	306	CCGTTTGGTTCCTGAGAAAA	60.081	20	CAGAGCAGAGGGTCCAAAGA	60.523	20	273	36	308	CCGTTTGGTTCCTGAGAAAA	60.081	20	GCAGAGGGTCCAAAGAGAAA	59.405	20	269	36	304
Unigene0003915	1	p2	(TA)8	16	12	27
Unigene0003920	1	p3	(TTC)5	15	195	209	CTCATTGGAGATGGAGGCAT	60.034	20	GATGGCGAGGCTGATAAGAG	59.939	20	143	95	237	CTCATTGGAGATGGAGGCAT	60.034	20	ATGACTTGAAGGGTGATGGC	59.934	20	157	95	251	TTCTCATTGGAGATGGAGGC	60.158	20	GATGGCGAGGCTGATAAGAG	59.939	20	145	93	237
Unigene0003921	1	p3	(TTC)5	15	129	143	CATTCAAAAGTTCGGCCATT	59.938	20	GATGGCGAGGCTGATAAGAG	59.939	20	122	50	171	CATTCAAAAGTTCGGCCATT	59.938	20	GGCGAGGCTGATAAGAGTGA	60.504	20	119	50	168	ACATTCAAAAGTTCGGCCAT	59.434	20	GATGGCGAGGCTGATAAGAG	59.939	20	123	49	171
Unigene0003935	1	c	(CT)10tcc(TCA)9	50	259	308
Unigene0003953	1	p2	(TC)25	50	1	50
Unigene0003953	2	p2	(CT)9	18	169	186	ATGTCTACCCACCGCTTCTG	60.134	20	TTACCAAGCGAAAAACAGGG	60.103	20	153	143	295	ATGTCTACCCACCGCTTCTG	60.134	20	TTGGGACTTTTTACCAAGCG	60.103	20	163	143	305	ATGTCTACCCACCGCTTCTG	60.134	20	AGCGAAAAACAGGGAGACAA	59.853	20	147	143	289
Unigene0003953	3	p3	(CAG)6	18	897	914	GGAAACAACAAAGCCCAGAA	60.088	20	GGAACCCTTTCATTTGCTGA	60.051	20	229	740	968	ACAATGGCAAAGGTGGAAAC	59.836	20	GGAACCCTTTCATTTGCTGA	60.051	20	243	726	968	ATGGCAAAGGTGGAAACAAC	59.836	20	GGAACCCTTTCATTTGCTGA	60.051	20	240	729	968
Unigene0003953	4	p6	(GGAGGC)4	24	1587	1610	AAGGGTGGTCCTAATGCAAA	59.429	20	GCTTCACTCATTCCTCCACC	59.661	20	107	1529	1635	GCAATTAACAAGGGTGGTCC	59.292	20	GCTTCACTCATTCCTCCACC	59.661	20	116	1520	1635	GGGTGGTCCTAATGCAAACA	60.755	20	GCTTCACTCATTCCTCCACC	59.661	20	105	1531	1635
Unigene0003969	1	p3	(GGA)5	15	108	122	ACCCAACTCGCAATTCTGTC	60.119	20	ATGGCCCTGAATGTAACTGC	59.962	20	170	20	189	ACCCAACTCGCAATTCTGTC	60.119	20	CAAAGAAAGGCCATGGAAAA	60.046	20	223	20	242	ACCCAACTCGCAATTCTGTC	60.119	20	CTCTACCCGAACCCTTCTCC	60.067	20	143	20	162
Unigene0003970	1	p3	(GGA)5	15	419	433	GGAGAGAGAAGCAGGAGGGT	59.952	20	ATGGCCCTGAATGTAACTGC	59.962	20	201	300	500	GGAGAGAGAAGCAGGAGGGT	59.952	20	CAAAGAAAGGCCATGGAAAA	60.046	20	254	300	553	GAAGATTCAGCTGTGTGCGA	60.144	20	ATGGCCCTGAATGTAACTGC	59.962	20	238	263	500
Unigene0003975	1	c	(GA)9a(AG)21	61	196	256	CAACATGCTGCATCATCACA	60.282	20	TGGCTTGTGTTGTGTGTCCT	60.203	20	257	141	397	CAACATGCTGCATCATCACA	60.282	20	CTGGCTTGTGTTGTGTGTCC	60.203	20	258	141	398	CCTGGAAATTTTGCATGTTG	59.013	20	TGATCCAGCAGCTTGGTATG	59.823	20	257	173	429
Unigene0003978	1	c	(GA)9a(AG)22	63	196	258
Unigene0003994	1	p2	(GA)6	12	177	188	TTGTGTTTGGCTGCTGACTC	60.032	20	AGGTCAACTCCCCCAAAAA	59.366	19	200	14	213	CCACCGGTCAAGTTGATTCT	59.966	20	AGGTCAACTCCCCCAAAAA	59.366	19	168	46	213	CTCCACCGGTCAAGTTGATT	59.966	20	AGGTCAACTCCCCCAAAAA	59.366	19	170	44	213
Unigene0003999	1	p2	(AG)7	14	192	205	CCATCACCATCACCACAGAG	59.954	20	AAGAAGACTGCTTTTGCCGA	60.132	20	152	167	318	TCATCACCATCACCATCACC	60.189	20	AAGAAGACTGCTTTTGCCGA	60.132	20	158	161	318	ACCATCACCATCACCACAGA	59.801	20	AAGAAGACTGCTTTTGCCGA	60.132	20	153	166	318
Unigene0004006	1	c	(TG)8(TC)18	52	809	860	ACCGCTCTGAGGTTCAAAGA	59.989	20	CATATTTCGTCTTCATCTACTTTTGC	59.636	26	257	648	904	TGTGGAGCTCATCAATCTGC	59.95	20	CATATTTCGTCTTCATCTACTTTTGC	59.636	26	204	701	904	TGCTTCCTTCACCTTCTGCT	60.134	20	CATATTTCGTCTTCATCTACTTTTGC	59.636	26	177	728	904
Unigene0004007	1	c	(TG)8(TC)19	54	809	862	ACCGCTCTGAGGTTCAAAGA	59.989	20	CATATTTCGTCTTCATCTACTTTTGC	59.636	26	259	648	906	TGTGGAGCTCATCAATCTGC	59.95	20	CATATTTCGTCTTCATCTACTTTTGC	59.636	26	206	701	906	TGCTTCCTTCACCTTCTGCT	60.134	20	CATATTTCGTCTTCATCTACTTTTGC	59.636	26	179	728	906
Unigene0004014	1	p2	(AT)6	12	233	244	GCAAGATACAGCACAAAAGCC	59.903	21	TAAGGTGGTGGGTTCAAAGC	59.971	20	258	71	328	GCAAGATACAGCACAAAAGCC	59.903	21	TCAAGAGGGTAAGGTGGTGG	59.959	20	267	71	337	GCAAGATACAGCACAAAAGCC	59.903	21	CGGGTTGAGTCAAGAGGGTA	60.103	20	276	71	346
Unigene0004014	2	p3	(TGC)5	15	603	617	GGCAGAGTACTTGGCTGAGG	60.012	20	TGAAGTTTACCGGGATCAGC	60.074	20	123	536	658	GGCAGAGTACTTGGCTGAGG	60.012	20	CGGATGGGGTCTGAAGTTTA	59.926	20	107	563	669	GGCAGAGTACTTGGCTGAGG	60.012	20	CGGATGGGGTCTGAAGTTTA	59.926	20	134	536	669
Unigene0004014	3	p2	(GA)8	16	1982	1997	AAAGAGGGAGGGTTGGAGAA	60.045	20	TCCAATCCCAGTCAAAACATC	59.782	21	223	1809	2031	GAAGAAAGAGGGAGGGTTGG	60.045	20	TCCAATCCCAGTCAAAACATC	59.782	21	227	1805	2031	GAGGGAGGGTTGGAGAAGAC	60.05	20	TCCAATCCCAGTCAAAACATC	59.782	21	220	1812	2031
Unigene0004042	1	p3	(GCT)5	15	202	216	CTTCTCCAACCCCCTTTCTC	60.045	20	GTGGTGGTCACCGGAGTAGT	59.883	20	264	107	370	TCTTCTCCAACCCCCTTTCT	60.045	20	GTGGTGGTCACCGGAGTAGT	59.883	20	265	106	370	CCTCAAAACCTTTCCATCCA	59.903	20	ATGGAGACCAGGAAGAGGGT	59.929	20	117	152	268
Unigene0004042	2	p3	(TCT)7	21	701	721	CATCCTCCCCTATTTCCCAT	59.974	20	ACCCAAATTGTGACCAGCTC	59.973	20	241	530	770	TCCTCCCCTATTTCCCATTC	60.089	20	ACCCAAATTGTGACCAGCTC	59.973	20	239	532	770	GTGGATATGGTTCTGGTGCC	60.203	20	ACCCAAATTGTGACCAGCTC	59.973	20	278	493	770
Unigene0004047	1	p2	(CT)8	16	99	114	ACACACCCCAACCATCAAAT	59.95	20	GCTCACCCCTCCTTCTTCTC	60.336	20	279	20	298	ACACACCCCAACCATCAAAT	59.95	20	AAAGATCCCAAGCAGATCCA	59.629	20	215	20	234	ACACACCCCAACCATCAAAT	59.95	20	AGGCTCTCAAAGTCTGCACC	59.604	20	127	20	146
Unigene0004056	1	c	(CT)7ataaatattttgaaggcatgattacattctctctttctctctctcccccc(CT)8	80	146	225	CGATTTCAAAATCATCTTCAAGC	60.089	23	TCGCACAGAATCACAACAAA	58.835	20	272	41	312	CGATTTCAAAATCATCTTCAAGC	60.089	23	TCGCACAGAATCACAACAAAT	59.188	21	272	41	312	CAAAATCATCTTCAAGCTCTAGCA	60.043	24	TCGCACAGAATCACAACAAA	58.835	20	266	47	312
Unigene0004057	1	c	(CT)7ataaatattttgaaggcatgattacattctctctttctctctctcccccc(CT)8	80	146	225	CGATTTCAAAATCATCTTCAAGC	60.089	23	CGCACAGAATCACAACAAATG	60.165	21	271	41	311	CGATTTCAAAATCATCTTCAAGC	60.089	23	TCGCACAGAATCACAACAAA	58.835	20	272	41	312	CGATTTCAAAATCATCTTCAAGC	60.089	23	GATCGCACAGAATCACAACAA	59.713	21	274	41	314
Unigene0004084	1	p2	(TA)6	12	134	145	CCAAACAGACAGCTAGGGTTC	58.851	21	ACAAGACGGGCATGTTTCTC	60.119	20	237	3	239	GAACCAAACAGACAGCTAGGG	58.851	21	ACAAGACGGGCATGTTTCTC	60.119	20	240	0	239	TGAATGTTGGAGACCATGAGA	59.074	21	AACAAGACGGGCATGTTTCT	59.598	20	181	60	240
Unigene0004108	1	p2	(CA)7	14	133	146	GCAGTGATCATTCCTTACTCTCAA	59.789	24	CCAAGACACACACAAATCATCA	59.465	22	199	97	295	GCAGTGATCATTCCTTACTCTCA	58.475	23	CCAAGACACACACAAATCATCA	59.465	22	199	97	295	AGCAGTGATCATTCCTTACTCTCA	59.438	24	CCAAGACACACACAAATCATCA	59.465	22	200	96	295
Unigene0004109	1	p5	(TTTTC)4	20	971	990	CCCGTAGAAAACTTGTCGGA	60.103	20	TAATTTTGGTGCAGCGTGAG	59.872	20	178	891	1068	TCCCGTAGAAAACTTGTCGG	60.103	20	TAATTTTGGTGCAGCGTGAG	59.872	20	179	890	1068	ATTCGCCGGGAAATCTCTAT	59.894	20	TAATTTTGGTGCAGCGTGAG	59.872	20	198	871	1068
Unigene0004110	1	p5	(TTTTC)4	20	938	957	CCCGTAGAAAACTTGTCGGA	60.103	20	TAATTTTGGTGCAGCGTGAG	59.872	20	178	858	1035	TCCCGTAGAAAACTTGTCGG	60.103	20	TAATTTTGGTGCAGCGTGAG	59.872	20	179	857	1035	ATTCGCCGGGAAATCTCTAT	59.894	20	TAATTTTGGTGCAGCGTGAG	59.872	20	198	838	1035
Unigene0004150	1	p3	(ATT)5	15	14	28
Unigene0004165	1	p2	(TC)6	12	33	44	ACCCTCTCTCTTCCTCCTCG	59.945	20	CTCTTCTTCTTTGGCGATGG	59.948	20	114	3	116	ACCCTCTCTCTTCCTCCTCG	59.945	20	TCTTCTTCTTTGGCGATGGT	59.813	20	113	3	115	ACCCTCTCTCTTCCTCCTCG	59.945	20	GTTGCCCGGAAGATTTCTCT	60.578	20	130	3	132
Unigene0004171	1	p3	(AAG)7	21	181	201	CAACAAACAGCAGTGCAAGG	60.485	20	TGCCACCACCTCTCTCTTTC	60.386	20	126	104	229	AACAGCAGTGCAAGGCATAA	59.493	20	TGCCACCACCTCTCTCTTTC	60.386	20	121	109	229	AAACAGCAGTGCAAGGCATA	59.493	20	TGCCACCACCTCTCTCTTTC	60.386	20	122	108	229
Unigene0004172	1	p3	(AAG)7	21	478	498	AGCAGGCATACCCAGATCAC	60.104	20	TGCCACCACCTCTCTCTTTC	60.386	20	255	272	526	AGAAAAAGCAGGCATACCCA	59.708	20	TGCCACCACCTCTCTCTTTC	60.386	20	261	266	526	AAAAAGCAGGCATACCCAGA	59.708	20	TGCCACCACCTCTCTCTTTC	60.386	20	259	268	526
Unigene0004219	1	p3	(TAG)5	15	397	411
Unigene0004249	1	p5	(TCAAA)4	20	55	74	ACATCTCCCTTCCCCTCACT	59.929	20	GGGGTTAAGGAGCATTGTGA	59.933	20	249	31	279	ACATCTCCCTTCCCCTCACT	59.929	20	ATTGTGACAAGGGCCTCAAG	60.111	20	236	31	266	ACATCTCCCTTCCCCTCACT	59.929	20	CGATTGCTAAGCCTCCCATA	60.188	20	209	31	239
Unigene0004252	1	p2	(CT)11	22	65	86	CGCAGCTCATTTCTGATACG	59.59	20	AAGCTTGGAAACCAACAACG	60.147	20	193	20	212	CGCAGCTCATTTCTGATACG	59.59	20	CAACGAGAAGCTCGGTAAGC	60.154	20	178	20	197	CGCAGCTCATTTCTGATACG	59.59	20	GGAAACCAACAACGAGAAGC	59.717	20	187	20	206
Unigene0004310	1	p3	(AAT)5	15	638	652	CCCGAACACTGATTCACCTT	59.966	20	TGGCAAAAAGGTTTCCTCAA	60.587	20	255	447	701	CCCGAACACTGATTCACCTT	59.966	20	TTGGCAAAAAGGTTTCCTCA	60.587	20	256	447	702	GGCCTTTGATCGATACCTGA	60.036	20	TTGGCAAAAAGGTTTCCTCA	60.587	20	211	492	702
Unigene0004315	1	p3	(GAA)6	18	1	18
Unigene0004318	1	p3	(TGT)5	15	1987	2001	GAGAGGAAGGAAAGCCAGGT	59.817	20	CGCAAATACCGCTTCTGTCT	60.407	20	243	1880	2122	GAGAGGAAGGAAAGCCAGGT	59.817	20	CAACTGCAATCCAAACCTCC	60.495	20	262	1880	2141	GGTTTGTCTGGGTTGGTGTT	59.721	20	CGCAAATACCGCTTCTGTCT	60.407	20	159	1964	2122
Unigene0004319	1	p2	(GA)21	42	1002	1043
Unigene0004334	1	p2	(AT)7	14	273	286	TCCTCACGATTGAGCATCAG	59.942	20	CATGATGTGAGATGGGATCG	59.875	20	197	215	411	CCTCACGATTGAGCATCAGA	59.942	20	CATGATGTGAGATGGGATCG	59.875	20	196	216	411	TCCTCACGATTGAGCATCAG	59.942	20	CCAGAATTTTGATGACGGGT	59.79	20	264	215	478
Unigene0004334	2	p2	(TC)17	34	750	783
Unigene0004336	1	p6	(CACCGC)4	24	240	263	CGGAACGCTAAATATCCCCT	60.292	20	ACGTCGTGAGGAGGACAAAG	60.298	20	187	107	293	CGGAACGCTAAATATCCCCT	60.292	20	CAAAGCCATCCTCAACTTCC	59.67	20	256	107	362	CGGAACGCTAAATATCCCCT	60.292	20	CCAAAGCCATCCTCAACTTC	59.67	20	257	107	363
Unigene0004357	1	p2	(GA)10	20	24	43
Unigene0004370	1	p3	(TTC)7	21	113	133	AAGAAAGAACAGCCATGGGA	59.67	20	AGGGTTTAACAGTGGCAACG	60.03	20	129	48	176	AAGAAAGAACAGCCATGGGA	59.67	20	TCAAATTGGGAAGGAACAGG	59.903	20	262	48	309	AAGAAAGAACAGCCATGGGA	59.67	20	TGGCAACGTAACTGGATGAA	60.111	20	117	48	164
Unigene0004382	1	p3	(TGA)5	15	49	63	TTGTTTGTTGGGTAGGCACA	60.004	20	AACCTTCCTGCACCAGAAGA	59.844	20	103	4	106	TTGTTTGTTGGGTAGGCACA	60.004	20	TGAGTTCACATCTGGGCAAG	59.831	20	257	4	260	TTGTTTGTTGGGTAGGCACA	60.004	20	CTGAGTTCACATCTGGGCAA	59.831	20	258	4	261
Unigene0004382	2	p3	(GCT)6	18	196	213	TTGTTTGTTGGGTAGGCACA	60.004	20	TGAGTTCACATCTGGGCAAG	59.831	20	257	4	260	TTGTTTGTTGGGTAGGCACA	60.004	20	CTGAGTTCACATCTGGGCAA	59.831	20	258	4	261	TCTTCTGGTGCAGGAAGGTT	59.844	20	CCTGCAATTTCAAGCCAAAT	60.074	20	236	87	322
Unigene0004382	3	p3	(CAC)5	15	734	748	GCAATTTGCCATGTCCTCTT	60.081	20	TGAGCAGTGATCAAGCATCC	59.95	20	242	623	864	TTGCCATGTCCTCTTCTTCC	60.195	20	TGAGCAGTGATCAAGCATCC	59.95	20	237	628	864	TGCCATGTCCTCTTCTTCCT	59.803	20	TGAGCAGTGATCAAGCATCC	59.95	20	236	629	864
Unigene0004397	1	c	(CA)9(CT)12	42	149	190	ACGCAGCCTCGAAAGTAAAA	60.018	20	GACGTCACCGATTCCTTCAT	59.934	20	266	77	342	CGCAGCCTCGAAAGTAAAAG	60.145	20	GACGTCACCGATTCCTTCAT	59.934	20	265	78	342	ACGCAGCCTCGAAAGTAAAA	60.018	20	GTTCTCGATCTTCGACTGGG	59.803	20	207	77	283
Unigene0004407	1	p3	(AGA)5	15	22	36	GGCGCCTGTCTCTCAGAA	60.23	18	CTCCTGGTTCCAATCCAAAA	59.903	20	241	0	240	GGCGCCTGTCTCTCAGAA	60.23	18	CCCACTACAGCAAATCAGCA	59.864	20	121	0	120	GGCGCCTGTCTCTCAGAA	60.23	18	AGAACCCAATTCACAATCCG	59.79	20	155	0	154
Unigene0004408	1	p3	(AGA)5	15	22	36	GGCGCCTGTCTCTCAGAA	60.23	18	CTCCTGGTTCCAATCCAAAA	59.903	20	232	0	231	GGCGCCTGTCTCTCAGAA	60.23	18	CCCACTACAGCAAATCAGCA	59.864	20	112	0	111	GGCGCCTGTCTCTCAGAA	60.23	18	AGAACCCAATTCACAATCCG	59.79	20	146	0	145
Unigene0004422	1	p2	(AT)9	18	20	37
Unigene0004423	1	p2	(AT)9	18	20	37
Unigene0004428	1	p2	(GA)17	34	2191	2224	GGTGAAACAGCTCCATTGCT	60.263	20	TTCTCATCACACACACAACCC	59.43	21	253	2012	2264	AAGAGCAAAACCCAAGTGGA	59.711	20	TTCTCATCACACACACAACCC	59.43	21	149	2116	2264	TTGGTGAAACAGCTCCATTG	59.691	20	TTCTCATCACACACACAACCC	59.43	21	255	2010	2264
Unigene0004431	1	p2	(GA)11	22	26	47	GGTTTTGCGAGGCAGAAAG	60.899	19	ACCACCACAAGTCTCCCAAG	60.002	20	185	4	188	GGTTTTGCGAGGCAGAAAG	60.899	19	CCACCACAAGTCTCCCAAGT	60.002	20	184	4	187	GGTTTTGCGAGGCAGAAAG	60.899	19	CCACACTCACTCACCACCAC	60.045	20	197	4	200
Unigene0004432	1	p2	(GA)11	22	26	47	GGTTTTGCGAGGCAGAAAG	60.899	19	AAGAGAGAGGGCTAGCAGGC	60.255	20	212	4	215	GGTTTTGCGAGGCAGAAAG	60.899	19	ATAGGCAGGGGAGAGAGGAC	59.659	20	188	4	191	GGTTTTGCGAGGCAGAAAG	60.899	19	TTTACTCCCTCCTCCAAGGG	60.426	20	109	4	112
Unigene0004432	2	c	(AGAA)5aaacatagttcaaggattctgaggatatagcaaggaagacctctttgttttgtttggttttgtttgat(TTTG)4	104	269	372	GCCTGCTAGCCCTCTCTCTT	60.255	20	CCACCACAAGTCTCCCAAGT	60.002	20	212	196	407	GCCTGCTAGCCCTCTCTCTT	60.255	20	ACCACCACAAGTCTCCCAAG	60.002	20	213	196	408	GCCTGCTAGCCCTCTCTCTT	60.255	20	CCACACTCACTCACCACCAC	60.045	20	225	196	420
Unigene0004434	1	p2	(GA)8	16	1	16
Unigene0004445	1	p3	(CAC)5	15	571	585
Unigene0004447	1	p3	(TCA)6	18	412	429	GAAACTTCCACCGCAGAGTC	59.851	20	CATCTTCTCCTTCTGCTCCG	60.088	20	272	338	609	GAAACTTCCACCGCAGAGTC	59.851	20	GCCAGCATCTTCTCCTTCTG	60.096	20	277	338	614	GAAACTTCCACCGCAGAGTC	59.851	20	CCAGCATCTTCTCCTTCTGC	60.096	20	276	338	613
Unigene0004447	2	p2	(TC)6	12	820	831	GCAGAAGGAGAAGATGCTGG	60.096	20	GAGTAGTAGTAGACCCATAGAAAAGGC	58.574	27	278	594	871	CAGAAGGAGAAGATGCTGGC	60.096	20	GAGTAGTAGTAGACCCATAGAAAAGGC	58.574	27	277	595	871	GCAGAAGGAGAAGATGCTGG	60.096	20	AGTAGTAGTAGACCCATAGAAAAGGC	57.067	26	277	594	870
Unigene0004453	1	p3	(TCT)6	18	193	210	AAGCTCAAACCAGGCAAAGA	59.993	20	CCAGAGGATGATGATGGGTT	59.737	20	157	118	274	AGCTCAAACCAGGCAAAGAA	59.993	20	CCAGAGGATGATGATGGGTT	59.737	20	156	119	274	GGTGAAAGCGTGTTTGGTTT	60.015	20	CCAGAGGATGATGATGGGTT	59.737	20	241	34	274
Unigene0004455	1	p3	(GAG)5	15	493	507	TGGATAAGGTAGCAAACGGC	60.096	20	GCCATCTCCTCCAAACAAAC	59.532	20	241	373	613	TGGATAAGGTAGCAAACGGC	60.096	20	CATCTCCTCCAAACAAACCG	60.486	20	239	373	611	GGACTTCATGCTCGTTCACA	59.837	20	GCCATCTCCTCCAAACAAAC	59.532	20	186	428	613
Unigene0004456	1	p3	(ACA)5	15	1714	1728	CCTGCCTTTCCTTTAATCCC	59.903	20	GAAGTCGAACGGATCCTCAA	60.195	20	269	1575	1843	CCCTGCCTTTCCTTTAATCC	59.903	20	GAAGTCGAACGGATCCTCAA	60.195	20	270	1574	1843	ATTATCCGCTGACAACCCTG	59.955	20	CCTCAATATGGTGGAAGGGA	59.744	20	271	1559	1829
Unigene0004461	1	p4	(TTTA)4	16	93	108	TTGGCAATTTGATGATTGGA	59.867	20	ATGTAGCTTGTCATTGGGGC	59.962	20	199	39	237	TTTGGCAATTTGATGATTGG	59.353	20	ATGTAGCTTGTCATTGGGGC	59.962	20	200	38	237	TTGGCAATTTGATGATTGGA	59.867	20	TAGCTTGTCATTGGGGCAAC	61.032	20	196	39	234
Unigene0004462	1	p4	(TTTA)4	16	174	189	TTGGCAATTTGATGATTGGA	59.867	20	ATGTAGCTTGTCATTGGGGC	59.962	20	199	120	318	TTTGGCAATTTGATGATTGG	59.353	20	ATGTAGCTTGTCATTGGGGC	59.962	20	200	119	318	TTGGCAATTTGATGATTGGA	59.867	20	TAGCTTGTCATTGGGGCAAC	61.032	20	196	120	315
Unigene0004463	1	p2	(AG)10	20	824	843
Unigene0004464	1	p2	(AG)10	20	820	839	CTGGGCTTCTCTGTGACCTC	59.986	20	TTTCCTCATCCTAGGGTTTTAGC	59.982	23	151	715	865	GTCGTTTGGGTTCATCTGCT	60.119	20	TTTCCTCATCCTAGGGTTTTAGC	59.982	23	262	604	865	CTGGGCTTCTCTGTGACCTC	59.986	20	TTCCTCATCCTAGGGTTTTAGC	58.779	22	150	715	864
Unigene0004491	1	p3	(ATA)5	15	1	15
Unigene0004498	1	p3	(AAG)5	15	365	379	ACTGCTTCACAAGAGCCGAT	60.02	20	CGAAAAGGGTTCTCTATGGG	58.644	20	264	196	459	ACGGAGATCAGCTCAAAGGA	59.95	20	CGAAAAGGGTTCTCTATGGG	58.644	20	170	290	459	ACTGCTTCACAAGAGCCGAT	60.02	20	TCGAAAAGGGTTCTCTATGGG	60.429	21	265	196	460
Unigene0004499	1	p3	(AAG)5	15	363	377	ACTGCTTCACAAGAGCCGAT	60.02	20	CGAAAAGGGTTCTCTATGGG	58.644	20	264	194	457	ACGGAGATCAGCTCAAAGGA	59.95	20	CGAAAAGGGTTCTCTATGGG	58.644	20	170	288	457	ACTGCTTCACAAGAGCCGAT	60.02	20	TCGAAAAGGGTTCTCTATGGG	60.429	21	265	194	458
Unigene0004508	1	p3	(GAA)5	15	285	299	GCTGCTGCTTCCCTAAGTGT	59.644	20	CTTCTCCACAGCCACCAAAT	60.111	20	219	243	461	TGCTGCTTCCCTAAGTGTCA	59.591	20	CTTCTCCACAGCCACCAAAT	60.111	20	217	245	461	GCTGCTGCTTCCCTAAGTGT	59.644	20	CACTCCTTGCATCCTTCTCC	59.803	20	232	243	474
Unigene0004513	1	p2	(TA)7	14	629	642
Unigene0004536	1	p2	(AT)6	12	70	81	GATCACAAATGATCCCTGCC	60.289	20	GGTGTGTGAACCTCAAGGATG	60.415	21	101	8	108	TGATCACAAATGATCCCTGC	59.456	20	GGTGTGTGAACCTCAAGGATG	60.415	21	102	7	108	GATCACAAATGATCCCTGCC	60.289	20	AGGTGTGTGAACCTCAAGGA	58.113	20	102	8	109
Unigene0004542	1	p2	(CT)7	14	1580	1593
Unigene0004543	1	p2	(AG)9	18	114	131	TTTGGATGCTTGACCCTCTC	60.195	20	TCTACCTTTTGGCAGCCATC	60.214	20	118	91	208	GCTACATGAAGATCGCCCTC	59.803	20	TCTACCTTTTGGCAGCCATC	60.214	20	208	1	208	ACAACCGATCCACCAATCTC	59.786	20	TCTACCTTTTGGCAGCCATC	60.214	20	186	23	208
Unigene0004544	1	p2	(AG)9	18	1350	1367	TCTTCGATCCACCAATCTCC	60.011	20	TCTACCTTTTGGCAGCCATC	60.214	20	185	1260	1444	TCTTCGATCCACCAATCTCC	60.011	20	CTTACAACGTGGTGGCTTCA	59.758	20	136	1260	1395	TCTTCGATCCACCAATCTCC	60.011	20	CAACGTGGTGGCTTCATAGA	59.716	20	132	1260	1391
Unigene0004556	1	p2	(GA)8	16	46	61	AATAAAATTCTGAGAGAGAGAGCG	57.629	24	AGACGACCCAAAGCTTCAGA	59.989	20	126	19	144	AATAAAATTCTGAGAGAGAGAGCG	57.629	24	AAAGACGACCCAAAGCTTCA	59.853	20	128	19	146	AATAAAATTCTGAGAGAGAGAGCG	57.629	24	TTTATTTCCACAGGGGTCCA	60.162	20	223	19	241
Unigene0004558	1	p3	(AAG)5	15	1558	1572
Unigene0004568	1	p2	(TC)21	42	2	43
Unigene0004569	1	p2	(CT)22	44	1	44
Unigene0004583	1	p3	(CAG)6	18	259	276	GGAAAACACGATGCCACTTT	59.978	20	GATTATGGAGCGGGTCAGAA	60.036	20	176	176	351	CCAAGCTCAGCAATATGCAA	59.976	20	GATTATGGAGCGGGTCAGAA	60.036	20	255	97	351	CTCAATGCTGGTCTCTGGGT	60.261	20	GATTATGGAGCGGGTCAGAA	60.036	20	200	152	351
Unigene0004584	1	p3	(CAG)6	18	259	276	GGAAAACACGATGCCACTTT	59.978	20	GCAAGAGGAAAGAAGGTCTCAA	59.998	22	138	176	313	GGAAAACACGATGCCACTTT	59.978	20	TCAAGCAAGAGGAAAGAAGGTC	59.998	22	142	176	317	CCAAGCTCAGCAATATGCAA	59.976	20	GCAAGAGGAAAGAAGGTCTCAA	59.998	22	217	97	313
Unigene0004585	1	p3	(CAG)6	18	259	276	GGAAAACACGATGCCACTTT	59.978	20	GACCTTCTTTCCTCTTGCTTGA	59.998	22	152	176	327	GGAAAACACGATGCCACTTT	59.978	20	CCTTCTTTCCTCTTGCTTGAAA	59.994	22	150	176	325	GGAAAACACGATGCCACTTT	59.978	20	TTCCTCTTGCTTGAAAAGAAGG	59.994	22	144	176	319
Unigene0004599	1	p2	(TC)6	12	263	274	TCTAATCCAGGACCAGGACG	60.065	20	GAGGTGCCGCTGAGATTAAG	59.978	20	248	144	391	TCTAATCCAGGACCAGGACG	60.065	20	GACCTGAATAAGATGCCCGA	60.036	20	198	144	341	TCTAATCCAGGACCAGGACG	60.065	20	TCGACCTGAATAAGATGCCC	60.036	20	200	144	343
Unigene0004606	1	p2	(AG)23	46	1	46
Unigene0004611	1	p6	(CCAGCA)4	24	706	729	GGTTGAATCAGCTCCTGCTC	59.957	20	TTAGCTCCAGAAGCCTCCAA	60.088	20	141	680	820	GTTGAATCAGCTCCTGCTCC	59.957	20	TTAGCTCCAGAAGCCTCCAA	60.088	20	140	681	820	ACCCATGGTTGAATCAGCTC	59.934	20	TTAGCTCCAGAAGCCTCCAA	60.088	20	147	674	820
Unigene0004612	1	p6	(CCAGCA)4	24	706	729	GGTTGAATCAGCTCCTGCTC	59.957	20	TTAGCTCCAGAAGCCTCCAA	60.088	20	141	680	820	GTTGAATCAGCTCCTGCTCC	59.957	20	TTAGCTCCAGAAGCCTCCAA	60.088	20	140	681	820	ACCCATGGTTGAATCAGCTC	59.934	20	TTAGCTCCAGAAGCCTCCAA	60.088	20	147	674	820
Unigene0004625	1	p2	(TC)22	44	622	665
Unigene0004627	1	p2	(AT)23	46	486	531
Unigene0004632	1	p2	(AG)17	34	15	48
Unigene0004650	1	p2	(AG)6	12	4376	4387	GCTTTCTGGAGAGCGAAGAA	59.836	20	CCTGAAACTCAAGCTCAGGC	60.134	20	210	4228	4437	TTCTGGAGAGCGAAGAAAGC	59.836	20	CCTGAAACTCAAGCTCAGGC	60.134	20	207	4231	4437	GAGCGAAGAAAGCTGGTCTG	60.277	20	CCTGAAACTCAAGCTCAGGC	60.134	20	200	4238	4437
Unigene0004652	1	p2	(TC)9	18	4	21
Unigene0004652	2	p3	(TCA)5	15	410	424	CTCCCTCCAAGCCTTTCTTC	60.319	20	TCTCTTGCCTTTCTTGGGAA	59.926	20	261	340	600	AGGTTGAGACTCCTCCCTCC	59.661	20	TCTCTTGCCTTTCTTGGGAA	59.926	20	273	328	600	AGGTTGAGACTCCTCCCTCC	59.661	20	TCAAAGCCCTCAAAGAAGGA	59.926	20	178	328	505
Unigene0004673	1	p2	(GA)10	20	923	942
Unigene0004681	1	p2	(CT)24	48	515	562
Unigene0004690	1	p3	(GAG)7	21	1038	1058	TGTTGGGTGGTGCAGTAAAA	60.004	20	TAACCATGGCTGACTACCCC	59.813	20	178	976	1153	TTGTTGGGTGGTGCAGTAAA	60.004	20	TAACCATGGCTGACTACCCC	59.813	20	179	975	1153	AAGGGGGCCTAGAGGTAACA	59.955	20	TAACCATGGCTGACTACCCC	59.813	20	201	953	1153
Unigene0004698	1	p6	(GGGAGA)4	24	1019	1042
Unigene0004699	1	p6	(GGGAGA)4	24	909	932
Unigene0004703	1	p2	(GA)11	22	2057	2078
Unigene0004713	1	p3	(TTC)5	15	79	93	ACATTGCCTGGTTTAGGTGC	60	20	CGAACTGCTGAAGGAAGGAC	59.989	20	210	16	225	TCCCCACACAAAATGAGACA	59.935	20	CGAACTGCTGAAGGAAGGAC	59.989	20	182	44	225	ACATTGCCTGGTTTAGGTGC	60	20	AATTGGTTACGTTACGCCCA	60.244	20	131	16	146
Unigene0004718	1	p6	(ACCGTC)4	24	289	312	GTCTTGTTGATCACCCTCGG	60.51	20	TCAAGATAAGGCTGCAAGGG	60.344	20	242	264	505	GTCTTGTTGATCACCCTCGG	60.51	20	AAGGCCCTGAGCTTCAAAGT	60.382	20	279	264	542	GTCTTGTTGATCACCCTCGG	60.51	20	ATGAGGGAAGGAAAGGGCT	60.022	19	218	264	481
Unigene0004728	1	c	(GA)9gggtttttcatttcattcggtttgtgtcgtgtacagcagtacagggcatcttggctgtaaacagatttgcaaattacag(TGC)6	115	1	115
Unigene0004736	1	p4	(TTTC)4	16	133	148	TGGGTTTTCTCTTCTTTCTTGC	59.871	22	GAGAGGAGGAGGGGTGTAGG	60.066	20	239	87	325	TGGGTTTTCTCTTCTTTCTTGC	59.871	22	GGAGAGGAGGAGGGGTGTAG	60.066	20	240	87	326	TGGGTTTTCTCTTCTTTCTTGC	59.871	22	AGGAGAGGAGGAGGGGTGTA	60.066	20	241	87	327
Unigene0004737	1	p6	(CTTTTC)4	24	4	27
Unigene0004737	2	p2	(AG)23	46	1522	1567
Unigene0004739	1	c	(GA)6gttatatcccactgtgtctaattaattgtttaattgcttaatcgatcgatcacagactgaaagaggagaagaaga(AGC)5	102	43	144	TACAATTTTGCCCAGTTCCG	60.856	20	CGAAACACAAGCTCCCATTT	60.11	20	176	17	192	TACAATTTTGCCCAGTTCCG	60.856	20	CTCGAAACACAAGCTCCCAT	60.255	20	178	17	194	ATTTTGCCCAGTTCCGAAG	60.059	19	CGAAACACAAGCTCCCATTT	60.11	20	172	21	192
Unigene0004740	1	p3	(AGC)5	15	128	142	TACAATTTTGCCCAGTTCCG	60.856	20	CGAAACACAAGCTCCCATTT	60.11	20	173	17	189	TACAATTTTGCCCAGTTCCG	60.856	20	CTCGAAACACAAGCTCCCAT	60.255	20	175	17	191	ATTTTGCCCAGTTCCGAAG	60.059	19	CGAAACACAAGCTCCCATTT	60.11	20	169	21	189
Unigene0004745	1	p5	(AAATA)4	20	162	181	TGACCCAATTCATACAATGAGAA	59.329	23	CCGGAAAACCAAAACACCTA	59.833	20	265	66	330	TGACCCAATTCATACAATGAGAA	59.329	23	TCCAATCGATTCCGGTTTTA	60.26	20	173	66	238	TGACCCAATTCATACAATGAGAA	59.329	23	GTTTTACACCGCACCAAACC	60.27	20	153	66	218
Unigene0004764	1	p3	(CTC)8	24	265	288	GCAGGAGATGTGTGCTTTCA	59.992	20	GATGAAATCGGAAGGGGAAT	60.096	20	240	154	393	GGAGACAACTACCGGCAGAG	59.867	20	GGAGACCACCAGAGAATGGA	60.048	20	214	240	453	GCAGGAGATGTGTGCTTTCA	59.992	20	TAGAATGAGGAGGTCGTCGG	60.21	20	192	154	345
Unigene0004785	1	p2	(TC)11	22	1	22
Unigene0004785	2	c	(GCA)6gcgatggtggtgggcccacaacaatggcctgctgctgcagttc(ATA)5	76	180	255	ATCTGAACAACGTGGAAGGC	60.119	20	AGACAACATGGCCAGGAAAC	59.973	20	188	138	325	ATCTGAACAACGTGGAAGGC	60.119	20	TGCTGTTCATGGTACCCAAA	59.964	20	166	138	303	ATCTGAACAACGTGGAAGGC	60.119	20	GAGGTTGTTCGGTGGTTGTT	59.867	20	214	138	351
Unigene0004786	1	p2	(TC)11	22	1	22
Unigene0004786	2	c	(GCA)6gcgatggtggtggccccacaacaatggcctgctgctgcagt(TAA)5	74	180	253	ATCTGAACAACGTGGAAGGC	60.119	20	AGACAACATGGCCAGGAAAC	59.973	20	188	138	325	ATCTGAACAACGTGGAAGGC	60.119	20	TGCTGTTCATGGTACCCAAA	59.964	20	166	138	303	ATCTGAACAACGTGGAAGGC	60.119	20	GAGGTTGTTCGGTGGTTGTT	59.867	20	214	138	351
Unigene0004809	1	p3	(AGC)6	18	597	614	CATCGCAGTCTCCAACAGAA	59.984	20	GCTGAGGGACATGGACAGTT	60.12	20	208	446	653	CATCGCAGTCTCCAACAGAA	59.984	20	GGGACATGGACAGTTCATCC	60.184	20	203	446	648	TCTGCAGTCATCGCAGTCTC	60.304	20	CATGGACAGTTCATCCGTTG	59.96	20	207	438	644
Unigene0004810	1	p3	(AGC)6	18	597	614	CATCGCAGTCTCCAACAGAA	59.984	20	GCTGAGGGACATGGACAGTT	60.12	20	208	446	653	CATCGCAGTCTCCAACAGAA	59.984	20	GGGACATGGACAGTTCATCC	60.184	20	203	446	648	TCTGCAGTCATCGCAGTCTC	60.304	20	CATGGACAGTTCATCCGTTG	59.96	20	207	438	644
Unigene0004818	1	p3	(GGA)6	18	80	97	AGCACGATGAGCGGATTACT	59.866	20	CCAAATGATAAACCCAACCG	60.046	20	103	49	151	AGCACGATGAGCGGATTACT	59.866	20	TCCAGCATAAGTGTAGGCCC	60.096	20	251	49	299	AGCACGATGAGCGGATTACT	59.866	20	GCGGAGGTGACAATACTCGT	60.142	20	141	49	189
Unigene0004839	1	p2	(AG)8	16	1028	1043
Unigene0004840	1	p2	(CT)9	18	187	204	CCATCTCCTTCTGAATCCCA	60.003	20	AAAAACCAGTGCTGACCCAG	60.149	20	253	123	375	CCATCTCCTTCTGAATCCCA	60.003	20	GCAGTGAAATGCAAAAACCA	59.712	20	130	123	252	TTTTTGAGCTTGGGCACTCT	59.993	20	GCAGTGAAATGCAAAAACCA	59.712	20	220	33	252
Unigene0004846	1	p3	(AAG)5	15	210	224	GCACGAACAGTTCCAACAAA	59.74	20	GTGGAAGGCAGTGAAGAAGC	59.997	20	157	168	324	GTGGGTGACGGCTTTATCAT	59.82	20	GCTTGTTCCAAGAAAACCCA	60.088	20	167	140	306	GTGGGTGACGGCTTTATCAT	59.82	20	AGTCTGCTCGGTGGTCATCT	59.866	20	123	140	262
Unigene0004847	1	p3	(AAG)5	15	210	224	GCACGAACAGTTCCAACAAA	59.74	20	GTGGAAGGCAGTGAAGAAGC	59.997	20	157	168	324	GTGGGTGACGGCTTTATCAT	59.82	20	GCTTGTTCCAAGAAAACCCA	60.088	20	167	140	306	GTGGGTGACGGCTTTATCAT	59.82	20	AGTCTGCTCGGTGGTCATCT	59.866	20	123	140	262
Unigene0004852	1	p3	(AAT)7	21	155	175	ATTGGTGCGGTTCAAAAGTC	59.978	20	TGCACAAGCTCCAACTCATC	59.992	20	119	98	216	ATTGGTGCGGTTCAAAAGTC	59.978	20	GCAGTGAGCTATCCTTTCGG	59.978	20	172	98	269	ATTGGTGCGGTTCAAAAGTC	59.978	20	TGAACATTTCCTGCACAAGC	59.847	20	130	98	227
Unigene0004863	1	p2	(AG)6	12	215	226
Unigene0004865	1	p2	(GA)7	14	1	14
Unigene0004878	1	p2	(TA)6	12	230	241	TTCAGGCCGTGACATCTACA	60.263	20	TCACAAAATTAGAAACACCGTATAAAA	59.372	27	250	23	272	TTCAGGCCGTGACATCTACA	60.263	20	TCACAAAATTAGAAACACCGTATAAA	58.275	26	250	23	272	TTCAGGCCGTGACATCTACA	60.263	20	TCACAAAATTAGAAACACCGTATAA	57.076	25	250	23	272
Unigene0004882	1	p3	(CTC)7	21	80	100	TGCAGGCCCCTAAAATATCA	60.415	20	CCAATGATGCTGAAGCTGAA	59.948	20	189	18	206	TGCAGGCCCCTAAAATATCA	60.415	20	ACAACAACTGGAAAGCCCTG	60.149	20	116	18	133	TGCAGGCCCCTAAAATATCA	60.415	20	GGCTTTGGATGAGACTTGGA	60.195	20	257	18	274
Unigene0004883	1	p2	(CT)20	40	70	109	ATCTTCCGAAAACACACGCT	59.74	20	TCTTGGGTACCTGGGTCTTG	59.959	20	264	24	287	ATCTTCCGAAAACACACGCT	59.74	20	ACCTGGGTCTTGGACCTTTT	59.834	20	256	24	279	CTTCCGAAAACACACGCTCT	60.431	20	TCTTGGGTACCTGGGTCTTG	59.959	20	262	26	287
Unigene0004884	1	p3	(GCT)5	15	927	941	CGAGGGTGAGAGAAGAGGTG	59.978	20	TCCAACCCTACATAGCCTGC	60.096	20	270	713	982	TCTCCGAGGGTGAGAGAAGA	60.064	20	TCCAACCCTACATAGCCTGC	60.096	20	274	709	982	GGTTAGGGTTTGGGTGGAGT	60.088	20	TCCAACCCTACATAGCCTGC	60.096	20	125	858	982
Unigene0004896	1	p2	(AG)11	22	1669	1690
Unigene0004897	1	p2	(AG)11	22	1788	1809
Unigene0004909	1	p2	(GT)7	14	735	748	GTTCTTATACCAGTGGCGGG	59.452	20	TGGCATTTGCAATGTTAAGG	59.562	20	275	523	797	GGGGAGGTCCATGCTTACTA	59.006	20	GGCTGCAAAATTATGGCATT	59.935	20	270	541	810	CTCAGAAATTTCACTGCCAGG	59.861	21	GGCTGCAAAATTATGGCATT	59.935	20	222	589	810
Unigene0004914	1	p2	(AG)6	12	2	13
Unigene0004914	2	p3	(CTG)5	15	234	248	GGCCCTCAAAATGAAAACTG	59.546	20	AGTAGGATGATGCCGACGAC	60.104	20	230	177	406	GGCCCTCAAAATGAAAACTG	59.546	20	GAGAGGTCGTCACCGAGAAC	59.841	20	150	177	326	GGCCCTCAAAATGAAAACTG	59.546	20	CATCTTCATCGTCGTTGTCG	60.263	20	263	177	439
Unigene0004915	1	p2	(AG)6	12	2	13
Unigene0004915	2	p3	(CTG)5	15	234	248	GGCCCTCAAAATGAAAACTG	59.546	20	AGTAGGATGATGCCGACGAC	60.104	20	230	177	406	GGCCCTCAAAATGAAAACTG	59.546	20	GAGAGGTCGTCACCGAGAAC	59.841	20	150	177	326	GGCCCTCAAAATGAAAACTG	59.546	20	CATCTTCATCGTCGTTGTCG	60.263	20	263	177	439
Unigene0004954	1	p2	(CT)14	28	290	317
Unigene0004967	1	p4	(ATTT)4	16	110	125	TTCGGTTTAACAAATAATGATGAAAA	60.014	26	TGAACAAAGAGTGCATTGCC	59.847	20	276	30	305	TTTCGGTTTAACAAATAATGATGAA	58.923	25	TGAACAAAGAGTGCATTGCC	59.847	20	277	29	305	TCGGTTTAACAAATAATGATGAAAA	58.923	25	TGAACAAAGAGTGCATTGCC	59.847	20	275	31	305
Unigene0004986	1	p2	(GA)9	18	375	392	GGCGAGATCTGAAGAACGAC	59.957	20	CAAAACACCTAGCCCCTCAA	60.103	20	179	255	433	AGCTCGCAAGGTCTTGAAAA	60.132	20	CAAAACACCTAGCCCCTCAA	60.103	20	155	279	433	AGGTCTTGAAAACATCCCCC	60.169	20	CAAAACACCTAGCCCCTCAA	60.103	20	147	287	433
Unigene0004998	1	p2	(TG)10	20	96	115	CACTTGCATAGATTGAGATCAGC	59.013	23	GAAGATGGAGAGGGGAGACC	60.012	20	220	13	232	CACTTGCATAGATTGAGATCAGC	59.013	23	GATTCTGTCGGTTGGGCTAA	60.074	20	279	13	291	CACTTGCATAGATTGAGATCAGC	59.013	23	TCCTGAAGGCAGAAGGCTTA	60.088	20	247	13	259
Unigene0005008	1	p2	(GA)18	36	1620	1655
Unigene0005015	1	p2	(AC)10	20	187	206
Unigene0005020	1	p3	(TCT)5	15	214	228	TGCTTCCCAAAAACCAAAAC	59.953	20	AAGCAGCTGACTCCTGAAGC	59.898	20	279	28	306	TAGGATGGGAGAAGCGAAGA	59.91	20	AAGCAGCTGACTCCTGAAGC	59.898	20	119	188	306	GTGGACCGTGGAAGCTAGAG	59.867	20	AAGCAGCTGACTCCTGAAGC	59.898	20	229	78	306
Unigene0005021	1	p3	(TCT)5	15	214	228	TGCTTCCCAAAAACCAAAAC	59.953	20	AAGCAGCTGACTCCTGAAGC	59.898	20	279	28	306	TAGGATGGGAGAAGCGAAGA	59.91	20	AAGCAGCTGACTCCTGAAGC	59.898	20	119	188	306	GTGGACCGTGGAAGCTAGAG	59.867	20	AAGCAGCTGACTCCTGAAGC	59.898	20	229	78	306
Unigene0005024	1	p2	(GA)6	12	420	431	AGGGCATGAACCACGTAAAG	59.993	20	TTCACAGTTTTCACACCGAAA	59.205	21	186	279	464	GGCATGAACCACGTAAAGGT	59.859	20	TTCACAGTTTTCACACCGAAA	59.205	21	184	281	464	CTGCTTCTTGCACTTGATGC	59.746	20	TTCACAGTTTTCACACCGAAA	59.205	21	239	226	464
Unigene0005026	1	p3	(CTT)6	18	477	494	GTCTCAGCCAAGGCACTTCT	59.604	20	GCAACCCATAAAACATTGGG	60.053	20	263	330	592	GTCTCAGCCAAGGCACTTCT	59.604	20	GGCAACCCATAAAACATTGG	60.053	20	264	330	593	GTCTCAGCCAAGGCACTTCT	59.604	20	GGTTGTGAAGGAGGGTTTGA	59.943	20	222	330	551
Unigene0005027	1	p3	(CTT)6	18	454	471	GTCTCAGCCAAGGCACTTCT	59.604	20	GCAACCCATAAAACATTGGG	60.053	20	263	307	569	GTCTCAGCCAAGGCACTTCT	59.604	20	GGCAACCCATAAAACATTGG	60.053	20	264	307	570	GTCTCAGCCAAGGCACTTCT	59.604	20	GGTTGTGAAGGAGGGTTTGA	59.943	20	222	307	528
Unigene0005035	1	p3	(CTG)5	15	55	69	TTTGATGCACCAATGTGTTCT	59.039	21	AAGCAGACCAATTCAATGGC	60.081	20	173	8	180	TTTGATGCACCAATGTGTTCT	59.039	21	CTTGGTGGCAACTTATGCCT	60.132	20	215	8	222	TTTGATGCACCAATGTGTTCT	59.039	21	CTTCCCATGAGCAACAGTCA	59.831	20	197	8	204
Unigene0005064	1	p2	(AC)6	12	1	12
Unigene0005065	1	p3	(CAA)7	21	321	341	GTCAGCACAACACCCATGAC	60.013	20	CTTTGGGACATGGACAATGA	59.343	20	216	164	379	CACCCATGACCACCTCTTCT	59.962	20	CTTTGGGACATGGACAATGA	59.343	20	206	174	379	TTTCGAAAAATTCAGGACGG	60.046	20	CTTTGGGACATGGACAATGA	59.343	20	241	139	379
Unigene0005068	1	p3	(TAA)5	15	37	51	GCAAAAACATACGTACACACATATCA	60.12	26	TTTGGAGCCATCATCTTTCC	60.014	20	146	1	146	GCAAAAACATACGTACACACATATCA	60.12	26	CAATCTGTGTGTTGCTGGCT	59.905	20	203	1	203	GCAAAAACATACGTACACACATATCA	60.12	26	CCTAAGGCTCCCAATCTGTG	59.688	20	214	1	214
Unigene0005070	1	p2	(CT)6	12	37	48	TTGTGATCCAATTCCAAGCC	60.843	20	ATGGAAGCACTTCATCTGCC	60.226	20	105	4	108	ATTCCAAGCCCCTCTCTCTT	59.28	20	GAGTGGTGTCGTAGCTGCTG	59.648	20	210	14	223	AATTCCAAGCCCCTCTCTCT	59.28	20	GAGTGGTGTCGTAGCTGCTG	59.648	20	211	13	223
Unigene0005071	1	p2	(CT)6	12	37	48	TTGTGATCCAATTCCAAGCC	60.843	20	ATGGAAGCACTTCATCTGCC	60.226	20	105	4	108	ATTCCAAGCCCCTCTCTCTT	59.28	20	GAGTGGTGTCGTAGCTGCTG	59.648	20	210	14	223	AATTCCAAGCCCCTCTCTCT	59.28	20	GAGTGGTGTCGTAGCTGCTG	59.648	20	211	13	223
Unigene0005114	1	p2	(AG)10	20	302	321	GGTGCGTTTGACGCTTTTAT	60.138	20	TCATCTCCTCTAGCCTTTTTCC	58.981	22	106	244	349	GGTGCGTTTGACGCTTTTAT	60.138	20	TCATCTCCTCTAGCCTTTTTCCT	59.874	23	106	244	349	TCCATGGTCATGATCTCTGC	59.591	20	TCATCTCCTCTAGCCTTTTTCC	58.981	22	133	217	349
Unigene0005127	1	c	(TC)9tt(TC)10	40	298	337	CGTGTCTCTCTGTCTGTCCG	59.597	20	ACTAATACCATGTGTTACCCCAG	57.035	23	103	261	363	GCTGCCAGTACTGCAAAGGT	60.462	20	ACTAATACCATGTGTTACCCCAG	57.035	23	138	226	363	CTGCCAGTACTGCAAAGGTG	59.51	20	ACTAATACCATGTGTTACCCCAG	57.035	23	137	227	363
Unigene0005135	1	p3	(CTC)6	18	939	956	TGATATTAGGTCCCCCTCCC	59.974	20	GATGGAGATTCAAGGAGGCA	60.158	20	250	780	1029	TGATATTAGGTCCCCCTCCC	59.974	20	TGATGGAGATTCAAGGAGGC	60.158	20	251	780	1030	TGATATTAGGTCCCCCTCCC	59.974	20	TGGAGATTCAAGGAGGCAGT	59.803	20	248	780	1027
Unigene0005135	2	p2	(GA)17	34	1816	1849
Unigene0005145	1	p2	(AG)27	54	22	75
Unigene0005146	1	p2	(AG)26	52	22	73
Unigene0005147	1	p2	(AG)25	50	22	71
Unigene0005174	1	p3	(CAT)6	18	1912	1929	ACTAGGGCTCCATTGGGTTT	59.827	20	ATGGGCATGAAAATGGAGAA	60.274	20	259	1706	1964	AACTAGGGCTCCATTGGGTT	59.827	20	ATGGGCATGAAAATGGAGAA	60.274	20	260	1705	1964	AAACTAGGGCTCCATTGGGT	59.827	20	ATGGGCATGAAAATGGAGAA	60.274	20	261	1704	1964
Unigene0005174	2	p2	(AG)25	50	3382	3431	GCTCTGGGTGTTCGAGAAAG	59.989	20	AAAACTCCCCCTCTGTGGTT	59.834	20	278	3222	3499	GCTCTGGGTGTTCGAGAAAG	59.989	20	ACTCCCCCTCTGTGGTTTTT	59.834	20	275	3222	3496	GAAAGCTCTGGGTGTTCGAG	59.989	20	ACTCCCCCTCTGTGGTTTTT	59.834	20	279	3218	3496
Unigene0005175	1	p3	(CAT)6	18	1912	1929	ACTAGGGCTCCATTGGGTTT	59.827	20	ATGGGCATGAAAATGGAGAA	60.274	20	259	1706	1964	AACTAGGGCTCCATTGGGTT	59.827	20	ATGGGCATGAAAATGGAGAA	60.274	20	260	1705	1964	AAACTAGGGCTCCATTGGGT	59.827	20	ATGGGCATGAAAATGGAGAA	60.274	20	261	1704	1964
Unigene0005175	2	p2	(AG)26	52	3382	3433	GCTCTGGGTGTTCGAGAAAG	59.989	20	AAAACTCCCCCTCTGTGGTT	59.834	20	280	3222	3501	GCTCTGGGTGTTCGAGAAAG	59.989	20	ACTCCCCCTCTGTGGTTTTT	59.834	20	277	3222	3498	GCTCTGGGTGTTCGAGAAAG	59.989	20	AACTCCCCCTCTGTGGTTTT	59.834	20	278	3222	3499
Unigene0005176	1	p3	(CAT)6	18	1912	1929	ACTAGGGCTCCATTGGGTTT	59.827	20	ATGGGCATGAAAATGGAGAA	60.274	20	259	1706	1964	AACTAGGGCTCCATTGGGTT	59.827	20	ATGGGCATGAAAATGGAGAA	60.274	20	260	1705	1964	AAACTAGGGCTCCATTGGGT	59.827	20	ATGGGCATGAAAATGGAGAA	60.274	20	261	1704	1964
Unigene0005176	2	p2	(AG)29	58	3382	3439	GAACGAGCGAGAGAAGATCG	60.24	20	TTTTCCTCATTGGAGCCATC	60.014	20	280	3337	3616	GCTCTGGGTGTTCGAGAAAG	59.989	20	ACCCTAGCCGATACCAGTCC	60.349	20	256	3222	3477	AGCTCTGGGTGTTCGAGAAA	59.989	20	ACCCTAGCCGATACCAGTCC	60.349	20	257	3221	3477
Unigene0005196	1	p3	(ATT)5	15	333	347	GCTGCATGCTATCAACTCCA	59.979	20	AATGTATAGGCTCGTTGGGC	59.07	20	131	293	423	TGCTGCATGCTATCAACTCC	59.979	20	AATGTATAGGCTCGTTGGGC	59.07	20	132	292	423	CCATGTGCAGAGTTTGCTGT	59.905	20	AATGTATAGGCTCGTTGGGC	59.07	20	151	273	423
Unigene0005197	1	p2	(CA)8	16	131	146	ACCGCTGATGGTTGACTTCT	59.727	20	ACGCCCGTTACAGTGAGTTC	60.179	20	200	7	206	CTCCCTGGCGCACTTTAGTA	60.399	20	ACGCCCGTTACAGTGAGTTC	60.179	20	131	76	206	ACCGCTGATGGTTGACTTCT	59.727	20	CGCCCGTTACAGTGAGTTCT	60.312	20	199	7	205
Unigene0005200	1	p2	(GA)6	12	41	52	CGGAAAGGGACAAAGCATAG	59.702	20	AAAGGCTAATGGGTTTGGCT	59.966	20	270	12	281	CGGAAAGGGACAAAGCATAG	59.702	20	GCAGAATGAGGGCTTTTGAG	59.955	20	169	12	180	CGGAAAGGGACAAAGCATAG	59.702	20	AGCAGAATGAGGGCTTTTGA	59.955	20	170	12	181
Unigene0005217	1	p2	(TC)7	14	35	48
Unigene0005235	1	c	(AG)6gcggagagcacgaagagtgtgtatgt(GA)6	50	666	715
Unigene0005256	1	p2	(GA)9	18	1	18
Unigene0005257	1	p2	(GA)9	18	1	18
Unigene0005262	1	p3	(CAA)5	15	200	214	ACAACATGTGTGGTGGTGCT	59.922	20	TGCTGATGCTCAAACTGGTC	59.992	20	178	66	243	ATGTCATGCGAAGCCTCTTT	59.843	20	TGCTGATGCTCAAACTGGTC	59.992	20	237	7	243	ACAACATGTGTGGTGGTGCT	59.922	20	TCTGCTGATGCTCAAACTGG	60.136	20	180	66	245
Unigene0005262	2	p3	(CAG)7	21	900	920	GGAGCAGATATCGAGCTTGG	59.939	20	CAGAGTCTCTTCCACACGCA	60.178	20	266	760	1025	GGAGCAGATATCGAGCTTGG	59.939	20	TTCCACACGCAATGTAAACC	59.444	20	257	760	1016	GGTGACCTGGTGACACATCA	60.44	20	CAGAGTCTCTTCCACACGCA	60.178	20	154	872	1025
Unigene0005262	3	p2	(AT)7	14	1158	1171	GAGAGCGAGAGAGCGAGAGA	60.269	20	TCAACTCTCACAAATAATTTACCAAA	58.321	26	129	1081	1209	TGTGACTGTGACTGCGACTG	59.624	20	TCAACTCTCACAAATAATTTACCAAA	58.321	26	166	1044	1209	TGACTGTGACTGTGACTGCG	59.624	20	TCAACTCTCACAAATAATTTACCAAA	58.321	26	170	1040	1209
Unigene0005264	1	p5	(TCTTC)4	20	829	848	TCCCTTTCCCTTCTCCATCT	60.008	20	GGCATTGTGTTGAGAGAGCA	59.992	20	105	805	909	CTCCCTTTCCCTTCTCCATC	60.008	20	GGCATTGTGTTGAGAGAGCA	59.992	20	106	804	909	TCCCTTTCCCTTCTCCATCT	60.008	20	CGAGGCATTGTGTTGAGAGA	59.984	20	108	805	912
Unigene0005301	1	p2	(GA)7	14	1579	1592
Unigene0005304	1	p6	(GGGATG)4	24	63	86	GTTGGTGATGGCTTGGGA	60.472	18	TAGATCCTCCATCGGCATTC	59.998	20	177	42	218	GTTGGTGATGGCTTGGGA	60.472	18	TTCTTCATCCTCCATCGACC	60.011	20	143	42	184	GTTGGTGATGGCTTGGGA	60.472	18	TGGCTTCACCTTCTTCATCC	60.195	20	153	42	194
Unigene0005322	1	p3	(AAT)6	18	1321	1338	AAAGAAGCTTGGCACCATTG	60.249	20	CACTCTCACTGCCTTGGTGA	60.022	20	180	1228	1407	AATGGCCACACTTGAGAAGC	60.263	20	CACTCTCACTGCCTTGGTGA	60.022	20	158	1250	1407	AAAGAAGCTTGGCACCATTG	60.249	20	TCATCCGAAACCCTGAAAAC	59.91	20	160	1228	1387
Unigene0005330	1	p2	(GA)20	40	190	229
Unigene0005370	1	p3	(TTC)7	21	316	336	GTTTGGCAGGTAAGGGGACT	60.361	20	ATCTCAACGCGATTATTGGG	59.923	20	269	161	429	ATAGCGAGCTTGAAACACGG	60.407	20	ATCTCAACGCGATTATTGGG	59.923	20	190	240	429	TTGGCAGGTAAGGGGACTAA	59.564	20	ATCTCAACGCGATTATTGGG	59.923	20	267	163	429
Unigene0005372	1	p3	(CAC)5	15	130	144	AGTTCTTGGAGGGCCGTAAT	59.962	20	GCCACCTCCTTCACAGAGAG	59.986	20	160	49	208	AGTTCTTGGAGGGCCGTAAT	59.962	20	ACCTCCTTCACAGAGAGGCA	59.986	20	157	49	205	AGTTCTTGGAGGGCCGTAAT	59.962	20	CACCTCCTTCACAGAGAGGC	59.986	20	158	49	206
Unigene0005377	1	p2	(AC)10	20	764	783	ACAGCACCACTTCCCTTTTG	60.149	20	CCAAATTTACAGAGAAAGAGGTTCA	60.045	25	133	685	817	CACAGCACCACTTCCCTTTT	60.149	20	CCAAATTTACAGAGAAAGAGGTTCA	60.045	25	134	684	817	CCAAGAAGGGTGTCTGAGGA	60.229	20	CCAAATTTACAGAGAAAGAGGTTCA	60.045	25	279	539	817
Unigene0005404	1	p2	(GA)16	32	1383	1414	CCATTCCTAATGCGGAGAAA	60.031	20	TTTCGGTTCCACCTAACACC	59.83	20	155	1311	1465	TGAGGCAAAGGAAAAATTGG	60.046	20	TTTCGGTTCCACCTAACACC	59.83	20	265	1201	1465	CCATTCCTAATGCGGAGAAA	60.031	20	TTCCACCTAACACCACCGAT	60.232	20	149	1311	1459
Unigene0005405	1	p2	(GA)18	36	1383	1418	CCATTCCTAATGCGGAGAAA	60.031	20	TTTCGGTTCCACCTAACACC	59.83	20	159	1311	1469	TGAGGCAAAGGAAAAATTGG	60.046	20	TTTCGGTTCCACCTAACACC	59.83	20	269	1201	1469	CCATTCCTAATGCGGAGAAA	60.031	20	TTCCACCTAACACCACCGAT	60.232	20	153	1311	1463
Unigene0005406	1	p2	(GA)17	34	1383	1416	CCATTCCTAATGCGGAGAAA	60.031	20	TTTCGGTTCCACCTAACACC	59.83	20	157	1311	1467	TGAGGCAAAGGAAAAATTGG	60.046	20	TTTCGGTTCCACCTAACACC	59.83	20	267	1201	1467	CCATTCCTAATGCGGAGAAA	60.031	20	TTCCACCTAACACCACCGAT	60.232	20	151	1311	1461
Unigene0005407	1	p2	(GA)18	36	1383	1418
Unigene0005410	1	p3	(ACC)10	30	419	448
Unigene0005411	1	p2	(AT)9	18	197	214	GATTGCTTGGGATGGGAATA	59.722	20	CCATGTTTAATTTTAGGGACGTG	59.667	23	239	27	265	AGTGTCGGGATTATTGGGTG	59.67	20	CCATGTTTAATTTTAGGGACGTG	59.667	23	220	46	265	TATTGGGTGGGCTTGAGTTT	59.429	20	CCATGTTTAATTTTAGGGACGTG	59.667	23	209	57	265
Unigene0005427	1	p2	(GA)24	48	936	983
Unigene0005428	1	c	(AG)9acagagagagcaatgatggaggaagaagaagagagaggatcatgaaaggggaagaagatggagagaa(GAG)7	106	1169	1274	CGATATGTTGGCCATTAGGG	60.167	20	TGCCTTCCACCCACTCTTAC	60.111	20	278	1063	1340	GCATGAAGGTGGAGAAGAGG	59.803	20	TGCCTTCCACCCACTCTTAC	60.111	20	218	1123	1340	AGGCATGAAGGTGGAGAAGA	59.803	20	TGCCTTCCACCCACTCTTAC	60.111	20	220	1121	1340
Unigene0005430	1	p6	(AAATCC)4	24	346	369	AGGTGCAGCCTACCAACAGT	59.792	20	GGCCTGATCATCTTCGTCAT	60.042	20	218	260	477	AGGTGCAGCCTACCAACAGT	59.792	20	ATGGCCTGATCATCTTCGTC	60.042	20	220	260	479	GGTCAAGTCCAGAAGCCAAA	60.232	20	ATGGCCTGATCATCTTCGTC	60.042	20	251	229	479
Unigene0005434	1	p2	(TC)7	14	363	376	TAACGAATTTCATGACCCCC	59.622	20	GTTGGCCCCTTAACAACAGA	59.971	20	273	338	610	TAACGAATTTCATGACCCCC	59.622	20	TCAGTTGGCCCCTTAACAAC	59.971	20	276	338	613	TAACGAATTTCATGACCCCC	59.622	20	TTGGCCCCTTAACAACAGAG	60.103	20	272	338	609
Unigene0005437	1	p2	(TC)17	34	1	34
Unigene0005448	1	p2	(CT)21	42	1	42
Unigene0005454	1	p3	(TCT)6	18	7	24
Unigene0005463	1	p2	(AG)19	38	1	38
Unigene0005466	1	c	(TTTA)4tattataattttttcaaatttttaattatttttaaaatataagcgatagtctaaactacgagcttagatgacaacggggcgggctcattgccattgccaa(CTGAG)4	136	43	178	TCATGTCCTATCCTGAGATAGCC	59.59	23	CCCCATATGAATCACATCCC	59.831	20	228	8	235	TGCATACTTCATGTCCTATCCTG	59.124	23	CCCCATATGAATCACATCCC	59.831	20	236	0	235	CATGTCCTATCCTGAGATAGCC	57.784	22	CCCCATATGAATCACATCCC	59.831	20	227	9	235
Unigene0005472	1	p2	(TC)8	16	267	282	CTTGGGGGATTTCTGGGTAT	60.011	20	TGTCAGAGACTCGTTGGATCA	59.404	21	179	231	409	CCTGCCTCCCAAAGATTGTA	60.066	20	TGTCAGAGACTCGTTGGATCA	59.404	21	245	165	409	TGCCTCCCAAAGATTGTAGG	60.066	20	TGTCAGAGACTCGTTGGATCA	59.404	21	243	167	409
Unigene0005474	1	p3	(CTC)5	15	3076	3090	CTGTTACAGGCAGAGGCTCC	60.012	20	ATCAGGGGCTGATGAATGAC	59.893	20	169	2968	3136	CAATTGCCCCAAAAAGAGAA	60.046	20	ATCAGGGGCTGATGAATGAC	59.893	20	122	3015	3136	AAGCAAACCAATTCAATGGC	59.945	20	ATCAGGGGCTGATGAATGAC	59.893	20	233	2904	3136
Unigene0005475	1	p3	(CTC)5	15	3285	3299	CTGTTACAGGCAGAGGCTCC	60.012	20	ATCAGGGGCTGATGAATGAC	59.893	20	169	3177	3345	CAATTGCCCCAAAAAGAGAA	60.046	20	ATCAGGGGCTGATGAATGAC	59.893	20	122	3224	3345	AAGCAAACCAATTCAATGGC	59.945	20	ATCAGGGGCTGATGAATGAC	59.893	20	233	3113	3345
Unigene0005488	1	p2	(GA)8	16	2343	2358
Unigene0005492	1	p2	(CT)6	12	143	154	ATTTCAACGCAACTTCGGTC	60.118	20	GAGAATGCGATGGGTTGAGT	60.081	20	156	50	205	CTGAACCAATCCCAACTCGT	59.966	20	GAGAGGCCAACGAGAATGAA	60.34	20	229	72	300	TCGGTCTTCTGAACCAATCC	60.05	20	GAGAGGCCAACGAGAATGAA	60.34	20	237	64	300
Unigene0005493	1	p2	(CT)8	16	143	158	ATTTCAACGCAACTTCGGTC	60.118	20	GAGAATGCGATGGGTTGAGT	60.081	20	160	50	209	CTGAACCAATCCCAACTCGT	59.966	20	GAGAGGCCAACGAGAATGAA	60.34	20	233	72	304	TCGGTCTTCTGAACCAATCC	60.05	20	GAGAGGCCAACGAGAATGAA	60.34	20	241	64	304
Unigene0005497	1	p3	(TGT)5	15	1161	1175	TGCTAATGAGAATCGGCACA	60.366	20	GCTCTAGTGGGGGTTTCTCC	60.074	20	276	1080	1355	AATGAGAATCGGCACAGAGG	60.218	20	AGCAGCTCTAGTGGGGGTTT	60.268	20	276	1084	1359	AATGAGAATCGGCACAGAGG	60.218	20	GTCTTCTGGGTCTGGGTCTG	59.682	20	238	1084	1321
Unigene0005500	1	p6	(GTGTCT)4	24	451	474	GGGATCCATCCTTGGATTTT	59.959	20	TACGACATCACGACACAGCA	59.894	20	156	401	556	TCCATCCTTGGATTTTGAGG	59.864	20	TACGACATCACGACACAGCA	59.894	20	152	405	556	CCATCCTTGGATTTTGAGGA	59.864	20	TACGACATCACGACACAGCA	59.894	20	151	406	556
Unigene0005510	1	p3	(CAG)7	21	1827	1847	TAGAAGATCGCATCGGGTTC	60.177	20	ATGGAAGGGAGGCGTAAGAT	59.925	20	110	1764	1873	CTTGGAAGAAACGATCCAGC	59.813	20	ATGGAAGGGAGGCGTAAGAT	59.925	20	159	1715	1873	CTCACAGCCTTACCCAGGTC	59.721	20	ATGGAAGGGAGGCGTAAGAT	59.925	20	278	1596	1873
Unigene0005511	1	p2	(AG)21	42	1754	1795
Unigene0005515	1	p2	(GA)19	38	531	568
Unigene0005524	1	p2	(GA)19	38	636	673	TGATTGGAAACTGAGGGGAG	60.042	20	CAAACAGCAACAGAAACAAACC	59.693	22	164	535	698	ATGGGGTTAGGGTTTTGGAG	60.046	20	CAAACAGCAACAGAAACAAACC	59.693	22	141	558	698	AGATGGGGTTAGGGTTTTGG	60.046	20	CAAACAGCAACAGAAACAAACC	59.693	22	143	556	698
Unigene0005532	1	p2	(CT)8	16	13	28
Unigene0005543	1	p3	(GGT)5	15	857	871	AGTTTCCTTCTCTCCCAGCC	59.817	20	CCAGTAGGCAGAGGAACTGC	60.012	20	120	795	914	GCCAAGTTTCCTTCTCTCCC	60.19	20	CCAGTAGGCAGAGGAACTGC	60.012	20	124	791	914	TCTCCACAGCTTCCTCCAAT	59.803	20	CCAGTAGGCAGAGGAACTGC	60.012	20	221	694	914
Unigene0005543	2	p2	(AG)27	54	1059	1112
Unigene0005546	1	p2	(GA)9	18	982	999	GAGATTCAGGGAACGGGATT	60.272	20	ATTGACGCGCAATCTTCTCT	59.985	20	280	907	1186	GAGATTCAGGGAACGGGATT	60.272	20	TCCCAAAATTAGCGACAACC	59.938	20	254	907	1160	TTTGAACAGGGGGATTTTTG	59.772	20	CTGTTTTCGTTTTCCGCATT	60.11	20	201	869	1069
Unigene0005547	1	p2	(GA)9	18	209	226	GAGATTCAGGGAACGGGATT	60.272	20	ATTGACGCGCAATCTTCTCT	59.985	20	280	134	413	GAGATTCAGGGAACGGGATT	60.272	20	TCCCAAAATTAGCGACAACC	59.938	20	254	134	387	TTTGAACAGGGGGATTTTTG	59.772	20	CTGTTTTCGTTTTCCGCATT	60.11	20	201	96	296
Unigene0005548	1	p2	(GA)27	54	1726	1779
Unigene0005568	1	p3	(AAG)5	15	951	965	CCATTGTTATCAGGAGCGGT	59.955	20	CTCGGCCACTACTTCTCTGG	60.005	20	260	868	1127	CCATTGTTATCAGGAGCGGT	59.955	20	CCTCGGCCACTACTTCTCTG	60.005	20	261	868	1128	CCATTGTTATCAGGAGCGGT	59.955	20	AGCTCCGAGTCAACCTTCAA	59.989	20	209	868	1076
Unigene0005583	1	p3	(ATG)5	15	612	626	GGGCCATGAGATCTGACAAG	60.622	20	GCGTACGACACCACATCATC	59.999	20	160	554	713	GGGCCATGAGATCTGACAAG	60.622	20	CAAAAGCACGGGAAGATAGC	59.845	20	234	554	787	GGGCCATGAGATCTGACAAG	60.622	20	CATCCATATCGGTTTCCGAC	60.155	20	144	554	697
Unigene0005583	2	p3	(GAA)11	33	888	920
Unigene0005593	1	p2	(GA)6	12	285	296	TTTGGCGGGTATAGATTTCG	59.922	20	CAATAGGCCCAATTTCTCCA	59.894	20	141	242	382	CTGCAAGAGCATAGGAAGCC	60.118	20	CAATAGGCCCAATTTCTCCA	59.894	20	204	179	382	TTTGGCGGGTATAGATTTCG	59.922	20	CCAATTTCTCCAAACCCAAA	59.772	20	133	242	374
Unigene0005606	1	p3	(AGG)5	15	1031	1045	GTGAGATTGGAGGGTCAGGA	60.048	20	AACCAAAACCCAATCGATGA	60.17	20	198	989	1186	TGGAGGGTCAGGATTATTGG	59.744	20	AACCAAAACCCAATCGATGA	60.17	20	191	996	1186	CAGAGTCGCTTCTCGAGGTC	60.284	20	AACCAAAACCCAATCGATGA	60.17	20	259	928	1186
Unigene0005607	1	p3	(AGG)5	15	1031	1045	GTGAGATTGGAGGGTCAGGA	60.048	20	AACCAAAACCCAATCGATGA	60.17	20	198	989	1186	TGGAGGGTCAGGATTATTGG	59.744	20	AACCAAAACCCAATCGATGA	60.17	20	191	996	1186	CAGAGTCGCTTCTCGAGGTC	60.284	20	AACCAAAACCCAATCGATGA	60.17	20	259	928	1186
Unigene0005608	1	p3	(AGG)5	15	1031	1045	TGTTCTTGAGGACGCAGTTG	60.025	20	CCCTAAATTCCACCTCCCTG	60.674	20	243	833	1075	AAGAGGCCTGGGTTGTTCTT	60.11	20	CCCTAAATTCCACCTCCCTG	60.674	20	256	820	1075	ACGAAAATGTCCTCTGTGGC	60.119	20	CCCTAAATTCCACCTCCCTG	60.674	20	212	864	1075
Unigene0005627	1	p2	(CT)6	12	8	19
Unigene0005635	1	p3	(AAG)10	30	331	360
Unigene0005636	1	p3	(AAG)10	30	312	341
Unigene0005637	1	p3	(TTC)14	42	600	641
Unigene0005655	1	p2	(TC)10	20	124	143	GGGATGCAGAAATGCTTGAT	60.043	20	TTTGGTGGGATCAGAGGAAG	60.042	20	139	56	194	GGGATGCAGAAATGCTTGAT	60.043	20	CTTTGGTGGGATCAGAGGAA	60.042	20	140	56	195	AGAAATGCTTGATTCCGGTG	60.074	20	TTTGGTGGGATCAGAGGAAG	60.042	20	132	63	194
Unigene0005656	1	p2	(GA)6	12	32	43
Unigene0005683	1	p3	(CTT)5	15	762	776
Unigene0005697	1	p3	(CCT)5	15	135	149	CCATTTCGTCCAAAATCACC	60.17	20	GAAGTTGTTTGGAAGCGAGG	59.853	20	111	65	175	TCGTCCAAAATCACCACTTG	59.541	20	GAAGTTGTTTGGAAGCGAGG	59.853	20	106	70	175	TAGGGAACTGAGAGAACGGC	59.43	20	GAAGTTGTTTGGAAGCGAGG	59.853	20	139	37	175
Unigene0005698	1	p3	(CAG)5	15	117	131	TAGTTGCAGCTGCCATGTTC	60.019	20	TTGCAAGTGGTGATTTTGGA	60.088	20	144	74	217	TAGTTGCAGCTGCCATGTTC	60.019	20	GAAGTTGTTTGGAAGCGAGG	59.853	20	227	74	300	TAGTTGCAGCTGCCATGTTC	60.019	20	CAGGAAGTCTCATGCCTGGT	60.261	20	171	74	244
Unigene0005698	2	p3	(CCT)5	15	260	274	TAGTTGCAGCTGCCATGTTC	60.019	20	GAAGTTGTTTGGAAGCGAGG	59.853	20	227	74	300	CCATTTCGTCCAAAATCACC	60.17	20	GAAGTTGTTTGGAAGCGAGG	59.853	20	111	190	300	ATTATGTTGCGCTGGTGGTT	60.395	20	GAAGTTGTTTGGAAGCGAGG	59.853	20	254	47	300
Unigene0005715	1	p2	(AG)8	16	1543	1558
Unigene0005718	1	c	(AG)7ggagtagccttggtcttggggatttcatagagaaagcaaagctctttttctccctcc(CT)6	83	86	168	CACCTTCTTTTAGAGCCAGAGA	57.895	22	TGGCGCCATATCCTCTTTTA	60.548	20	218	2	219	CACCTTCTTTTAGAGCCAGAGAG	58.858	23	TGGCGCCATATCCTCTTTTA	60.548	20	218	2	219	GACACCTTCTTTTAGAGCCAGA	57.751	22	TGGCGCCATATCCTCTTTTA	60.548	20	220	0	219
Unigene0005720	1	p3	(TGT)5	15	355	369	AAAATTATTGGGTGAGCCCC	60.02	20	GAGGAGAGTGGTTGGACTGC	59.841	20	222	187	408	AAAATTATTGGGTGAGCCCC	60.02	20	CTGAGGAGGAGAGTGGTTGG	59.828	20	227	187	413	TGGGAAGCTAATTTCCATGC	60.038	20	GAGGAGAGTGGTTGGACTGC	59.841	20	164	245	408
Unigene0005721	1	p2	(AG)11	22	3	24
Unigene0005723	1	p2	(AG)11	22	2848	2869
Unigene0005740	1	p3	(ATG)10	30	659	688
Unigene0005750	1	p3	(TCC)11	33	647	679
Unigene0005752	1	c	(AGG)5att(AGG)10	48	213	260
Unigene0005760	1	p3	(TTC)5	15	75	89	TCCGAGATATTGGGAATCTGA	59.472	21	CGTGAGCAAACCTTCGTACA	59.904	20	190	19	208	TCCGAGATATTGGGAATCTGA	59.472	21	ATTTCGCGATGGAGATCAAG	60.177	20	227	19	245	TGATGACTAGGGTTTGGCTTC	59.184	21	ATTTCGCGATGGAGATCAAG	60.177	20	198	48	245
Unigene0005761	1	p3	(TTC)5	15	75	89	TCCGAGATATTGGGAATCTGA	59.472	21	CGTGAGCAAACCTTCGTACA	59.904	20	190	19	208	TCCGAGATATTGGGAATCTGA	59.472	21	ATTTCGCGATGGAGATCAAG	60.177	20	227	19	245	TGATGACTAGGGTTTGGCTTC	59.184	21	ATTTCGCGATGGAGATCAAG	60.177	20	198	48	245
Unigene0005776	1	p3	(TCC)5	15	502	516	TCCTCCGAAGTCTTCCCTTT	60.183	20	ACAGAACATTCACCGCATCA	60.12	20	181	464	644	CATTCTGCTCCTTTTCCCAG	59.807	20	ACAGAACATTCACCGCATCA	60.12	20	218	427	644	TCCTCCGAAGTCTTCCCTTT	60.183	20	CAGAACATTCACCGCATCAG	60.263	20	180	464	643
Unigene0005777	1	p3	(TCC)5	15	502	516	TCCTCCGAAGTCTTCCCTTT	60.183	20	ACAGAACATTCACCGCATCA	60.12	20	182	464	645	CATTCTGCTCCTTTTCCCAG	59.807	20	ACAGAACATTCACCGCATCA	60.12	20	219	427	645	TCCTCCGAAGTCTTCCCTTT	60.183	20	CAGAACATTCACCGCATCAG	60.263	20	181	464	644
Unigene0005778	1	p3	(TCC)5	15	502	516	TCCTCCGAAGTCTTCCCTTT	60.183	20	ACAGAACATTCACCGCATCA	60.12	20	182	464	645	CATTCTGCTCCTTTTCCCAG	59.807	20	ACAGAACATTCACCGCATCA	60.12	20	219	427	645	TCCTCCGAAGTCTTCCCTTT	60.183	20	CAGAACATTCACCGCATCAG	60.263	20	181	464	644
Unigene0005781	1	p3	(GGT)6	18	102	119	GAACCAAAACGCCAAGAAAA	60.089	20	GTGGGTTGGAGATGGATTTG	60.173	20	274	58	331	GAACCAAAACGCCAAGAAAA	60.089	20	GTTGTGGGGTGAAGAAATGG	60.21	20	213	58	270	TCGACACAAAACCAGAACCA	60.128	20	GTTGTGGGGTGAAGAAATGG	60.21	20	227	44	270
Unigene0005781	2	p3	(CTT)5	15	225	239	GAACCAAAACGCCAAGAAAA	60.089	20	GTGGGTTGGAGATGGATTTG	60.173	20	274	58	331	GAACCAAAACGCCAAGAAAA	60.089	20	GTTGTGGGGTGAAGAAATGG	60.21	20	213	58	270	TCGACACAAAACCAGAACCA	60.128	20	GTTGTGGGGTGAAGAAATGG	60.21	20	227	44	270
Unigene0005875	1	p3	(GCT)5	15	200	214	TGGAAATGAAGAAGATCGCC	60.155	20	CTGCTGAGCTTGTGGTGGTA	60.049	20	177	107	283	TGGAAATGAAGAAGATCGCC	60.155	20	GTTGCAGAGGAAGGAATTGG	59.67	20	202	107	308	TGGAAATGAAGAAGATCGCC	60.155	20	GGTTGCAGAGGAAGGAATTG	59.67	20	203	107	309
Unigene0005901	1	p3	(GAA)5	15	524	538	AGAGGAGGCAAATGGGTTTT	59.94	20	TTTTGGCCTACAATGGCTTC	60.074	20	229	439	667	AGAGGAGGCAAATGGGTTTT	59.94	20	TGCCCACTTCTCTTCTTGCT	60.134	20	265	439	703	AGAGGAGGCAAATGGGTTTT	59.94	20	TGCTCTGCTTCTCCTTCTCC	59.827	20	249	439	687
Unigene0005901	2	p4	(TTGG)4	16	808	823	AGCAAGAAGAGAAGTGGGCA	60.134	20	CGTCACAAAAACAGAGCCAA	59.881	20	205	684	888	AGCAAGAAGAGAAGTGGGCA	60.134	20	CTTTCCCTGCAACTCTCAGC	60.134	20	255	684	938	AGCAAGAAGAGAAGTGGGCA	60.134	20	ACCGTCACAAAAACAGAGCC	60.156	20	207	684	890
Unigene0005924	1	p2	(CA)7	14	79	92	CCACAATACTAAACTTGAAAGGC	57.131	23	TCTGCGTTTGTCTTGTTTGG	59.881	20	209	16	224	AACCACAATACTAAACTTGAAAGGC	59.121	25	TCTGCGTTTGTCTTGTTTGG	59.881	20	211	14	224	CCACAATACTAAACTTGAAAGGC	57.131	23	AAGGTGTAACCAATGCTGGG	59.853	20	118	16	133
Unigene0005929	1	p2	(TC)9	18	116	133	AAGCTTCACCTCTAGCGTGC	59.786	20	ATACCAACCCTGGTTCCTCC	60.052	20	156	91	246	TGGTGGAAAGACCAGAAAGC	60.232	20	ATACCAACCCTGGTTCCTCC	60.052	20	197	50	246	TGGTGGAAAGACCAGAAAGC	60.232	20	ATTTAAAGCTGAGGGCCGAT	60.061	20	116	50	165
Unigene0005942	1	p3	(AGA)5	15	1190	1204	CCAAAAGCGCTTATCTGAGG	59.975	20	CCTCTGTTCTCTCGAATGGC	59.95	20	135	1153	1287	CGCTTCAATCCTCCAACATT	60.074	20	CCTCTGTTCTCTCGAATGGC	59.95	20	266	1022	1287	CCAAAAGCGCTTATCTGAGG	59.975	20	GAATGGCAGCTTCAGTGGAT	60.226	20	122	1153	1274
Unigene0005947	1	p2	(GA)11	22	638	659
Unigene0005948	1	p2	(GA)11	22	446	467
Unigene0005971	1	p2	(CT)6	12	207	218	CATGTGCTGTCCACCTATGC	60.144	20	CATGGCCGAATTCAGAAACT	60.074	20	251	113	363	GCATGTGCTGTCCACCTATG	60.144	20	CATGGCCGAATTCAGAAACT	60.074	20	252	112	363	CATGTGCTGTCCACCTATGC	60.144	20	GGCCGAATTCAGAAACTCAA	60.192	20	248	113	360
Unigene0005974	1	p6	(CCTAGA)5	30	767	796	TTTTCACATTCTGGGCATGA	60.049	20	CTGTGTTCTGGGTTTGCTCA	59.873	20	238	593	830	TGATAGGGGCTTTTGACTGG	60.066	20	CTGTGTTCTGGGTTTGCTCA	59.873	20	165	666	830	GAGGAGCTTGATAGGGGCTT	59.811	20	CTGTGTTCTGGGTTTGCTCA	59.873	20	173	658	830
Unigene0005987	1	p3	(TTC)5	15	163	177	TTCTTCGTCTTCATCGGTTTC	59.302	21	ATGAGGATGAGGAGTGGACG	60.072	20	266	135	400	TTCGTCTTCATCGGTTTCTTC	59.302	21	ATGAGGATGAGGAGTGGACG	60.072	20	263	138	400	TTCGTCTTCATCGGTTTCTTC	59.302	21	CAAGATCGAAGGCCAGTTTC	59.813	20	176	138	313
Unigene0005991	1	p2	(CT)9	18	39	56	CCTAAAGCTCTCGTCGCTCA	60.807	20	TTACTGAGGGGTGATCTGGG	59.92	20	242	4	245	CCTAAAGCTCTCGTCGCTCA	60.807	20	TGAGGGGTGATCTGGGTTAG	59.92	20	238	4	241	CCTAAAGCTCTCGTCGCTCA	60.807	20	CTGAGGGGTGATCTGGGTTA	59.92	20	239	4	242
Unigene0005997	1	p3	(CTG)5	15	306	320	TCCAGATCCCCAAAGATCAG	60.003	20	TTGAATGCGATGCTCTCAAC	59.955	20	229	205	433	CAGACTCTGAGAAGCCCGTC	60.135	20	TTGAATGCGATGCTCTCAAC	59.955	20	271	163	433	GTCATCCAGATCCCCAAAGA	59.862	20	TTGAATGCGATGCTCTCAAC	59.955	20	233	201	433
Unigene0005998	1	p2	(CT)19	38	980	1017	ATTGGACTGGTCACCTCCAC	59.817	20	GAAAATCCCTAAAGGGAAGGC	60.258	21	124	921	1044	GTGGATTGGACTGGTCACCT	59.817	20	GAAAATCCCTAAAGGGAAGGC	60.258	21	128	917	1044	CTCGTCGCCAATCTTGAAAT	60.214	20	GAAAATCCCTAAAGGGAAGGC	60.258	21	104	941	1044
Unigene0006005	1	p2	(AC)6	12	33	44	TGGTGCTGCTACACACACAA	59.938	20	CCATGTTGGGTAAGCTCCAT	59.813	20	271	9	279	TGGTGCTGCTACACACACAA	59.938	20	GAGTGGGGGAAAGGAAATCT	59.373	20	194	9	202	TGGTGCTGCTACACACACAA	59.938	20	AACCATGTTGGGTAAGCTCC	58.912	20	273	9	281
Unigene0006005	2	p2	(AG)15	30	220	249	TGGTGCTGCTACACACACAA	59.938	20	CCATGTTGGGTAAGCTCCAT	59.813	20	271	9	279	AGATTTCCTTTCCCCCACTC	59.373	20	TGGAGAACCCAGAAAATGGA	60.43	20	270	183	452	AGATTTCCTTTCCCCCACTC	59.373	20	TGTTTGTGTGGAGAACCCAG	59.565	20	278	183	460
Unigene0006006	1	p2	(AC)6	12	33	44	TGGTGCTGCTACACACACAA	59.938	20	TGGGGAGAAAATCTAGGGCT	60.032	20	240	9	248	TGGTGCTGCTACACACACAA	59.938	20	AGAGTGAGTGGGTGGGAGTG	60.153	20	209	9	217	TGGTGCTGCTACACACACAA	59.938	20	ATGGGGAGAAAATCTAGGGC	59.379	20	241	9	249
Unigene0006006	2	p2	(CT)7	14	215	228	TGGTGCTGCTACACACACAA	59.938	20	CGAGGTAGAGAGAAATGGGG	58.739	20	255	9	263	TGGTGCTGCTACACACACAA	59.938	20	CGAGGTAGAGAGAAATGGGGA	60.575	21	255	9	263	TGGTGCTGCTACACACACAA	59.938	20	TCGAGGTAGAGAGAAATGGGG	60.575	21	256	9	264
Unigene0006010	1	p3	(GAA)6	18	602	619	GGGACGATGTTGTGAGACCT	59.969	20	TATTATCTCCTCCAACCCCC	57.794	20	147	531	677	AGGGGACGATGTTGTGAGAC	59.969	20	TATTATCTCCTCCAACCCCC	57.794	20	149	529	677	TATGGCTCACCAGGAAGACC	60.073	20	TATTATCTCCTCCAACCCCC	57.794	20	277	401	677
Unigene0006011	1	p3	(GAA)6	18	1073	1090	GGGACGATGTTGTGAGACCT	59.969	20	TATTATCTCCTCCAACCCCC	57.794	20	147	1002	1148	AGGGGACGATGTTGTGAGAC	59.969	20	TATTATCTCCTCCAACCCCC	57.794	20	149	1000	1148	TATGGCTCACCAGGAAGACC	60.073	20	TATTATCTCCTCCAACCCCC	57.794	20	277	872	1148
Unigene0006018	1	p2	(TC)17	34	713	746
Unigene0006020	1	p3	(AAG)7	21	1286	1306	GCCATGCTTCCAACAAGTTT	60.118	20	ACTTCTGTGCCACCACCTCT	59.756	20	103	1239	1341	AAGCAATTGCAAAGACACCC	60.118	20	ACTTCTGTGCCACCACCTCT	59.756	20	237	1105	1341	GAAAGAGCCATGCTTCCAAC	59.82	20	ACTTCTGTGCCACCACCTCT	59.756	20	109	1233	1341
Unigene0006021	1	p3	(AAG)7	21	536	556	GCCATGCTTCCAACAAGTTT	60.118	20	ACTTCTGTGCCACCACCTCT	59.756	20	103	489	591	AAGCAATTGCAAAGACACCC	60.118	20	ACTTCTGTGCCACCACCTCT	59.756	20	237	355	591	GAAAGAGCCATGCTTCCAAC	59.82	20	ACTTCTGTGCCACCACCTCT	59.756	20	109	483	591
Unigene0006023	1	p2	(AT)14	28	231	258
Unigene0006024	1	p2	(AT)14	28	230	257
Unigene0006025	1	p4	(TTTA)4	16	309	324	TGGAAAGTGCACGAAAGTTG	59.881	20	ACTTATCTTGAATGGCCCCC	60.152	20	164	206	369	TGATGGAAAGTGCACGAAAG	59.84	20	ACTTATCTTGAATGGCCCCC	60.152	20	167	203	369	GCAGGCTATATGGGCAGAAA	60.196	20	ACTTATCTTGAATGGCCCCC	60.152	20	235	135	369
Unigene0006026	1	p4	(TTTA)4	16	357	372	TGGAAAGTGCACGAAAGTTG	59.881	20	ACTTATCTTGAATGGCCCCC	60.152	20	164	254	417	TGATGGAAAGTGCACGAAAG	59.84	20	ACTTATCTTGAATGGCCCCC	60.152	20	167	251	417	GCAGGCTATATGGGCAGAAA	60.196	20	ACTTATCTTGAATGGCCCCC	60.152	20	235	183	417
Unigene0006033	1	p2	(GA)15	30	1	30
Unigene0006034	1	p2	(TC)27	54	1	54
Unigene0006042	1	p3	(TGC)8	24	261	284	GATCCCCTACCATTTCCAAAA	60.006	21	ACAAGGTTACAAGCATGGGG	59.853	20	256	167	422	CCTTCAATGGGACTCATCTCA	60.058	21	CCTTCACCAAGGAAATTGGA	59.903	20	257	227	483	GATCCCCTACCATTTCCAAAA	60.006	21	AAGCATGGGGGATGAATGTA	60.155	20	246	167	412
Unigene0006049	1	p2	(AG)10	20	263	282	GTTGGGCTAAAGGTGCAGAG	59.875	20	TTTTGAAGGGGAGTTGATGG	59.903	20	276	198	473	GTTGGGCTAAAGGTGCAGAG	59.875	20	TGGTTCAGTGAGCACCACTC	59.872	20	210	198	407	GTTGGGCTAAAGGTGCAGAG	59.875	20	CTGCTTTTGAAGGGGAGTTG	59.846	20	280	198	477
Unigene0006051	1	p2	(TC)6	12	42	53	TTCCGAATTTCCGTTATCCA	60.26	20	CACTGCTTCAATTTGGCAGA	59.988	20	239	12	250	GGAGTTTCCGAATTTCCGTT	60.299	20	CACTGCTTCAATTTGGCAGA	59.988	20	244	7	250	TTCCGAATTTCCGTTATCCA	60.26	20	GACCTGGCCCTCTTCTTCTT	59.817	20	221	12	232
Unigene0006051	2	p3	(CAG)7	21	525	545	TTTTGGGCAGCAACTATTCC	60.074	20	CTCCAAACATGGGTTTTTCG	60.336	20	191	484	674	CGTTTTGGGCAGCAACTATT	60.131	20	CTCCAAACATGGGTTTTTCG	60.336	20	193	482	674	GGCAGCAACTATTCCGAGAC	59.843	20	CCCATCAGACCCAATAGTCG	60.331	20	255	489	743
Unigene0006093	1	p3	(AAG)7	21	829	849
Unigene0006094	1	p3	(AAG)7	21	420	440
Unigene0006097	1	p4	(TTCA)4	16	93	108	GATCCTAATCTCCCGGGTTC	59.728	20	CCACAGTGCCTGTGTGTCTT	59.782	20	278	6	283	GATCCTAATCTCCCGGGTTC	59.728	20	GAAGACGAGAAAACCCAACG	59.711	20	233	6	238	GATCCTAATCTCCCGGGTTC	59.728	20	TCCACAGTGCCTGTGTGTCT	60.368	20	279	6	284
Unigene0006110	1	p2	(TC)25	50	52	101	GCATCTCTCCCTCTTCACCA	60.349	20	TTCGTAGGTTTTGGAGGGTG	59.964	20	148	15	162	TGCATCTCTCCCTCTTCACC	60.349	20	TGAAATGGGGAGAATGTGGT	60.173	20	214	14	227	GCATCTCTCCCTCTTCACCA	60.349	20	CGTCTGCTTCCATGGAGTTT	60.255	20	113	15	127
Unigene0006117	1	p2	(AG)8	16	2405	2420	TTCAGGAAGATGTCAGGAGGA	59.788	21	CATCCTCAATTGGCAGACCT	60.073	20	152	2370	2521	GGCCAAAGCAAAGGCATAAT	61.292	20	CATCCTCAATTGGCAGACCT	60.073	20	263	2259	2521	TCAGGAAGATGTCAGGAGGAG	59.39	21	CATCCTCAATTGGCAGACCT	60.073	20	151	2371	2521
Unigene0006137	1	p3	(TCT)5	15	62	76	ACAATGATGCTCCAAGCAGA	59.399	20	TGAAGAGCTCCGAGATGGAT	59.91	20	211	28	238	ACAATGATGCTCCAAGCAGA	59.399	20	TACTCGAAATAACGGCGACC	60.096	20	256	28	283	ACAATGATGCTCCAAGCAGA	59.399	20	GGCGACCACATACCTTGATT	59.82	20	243	28	270
Unigene0006152	1	p2	(AG)25	50	18	67
Unigene0006154	1	p4	(GTAT)6	24	416	439	GATTGGATGTGACAATCCCC	59.995	20	ATCAGGTGGTCAGGTGCTCT	59.713	20	249	241	489	GGATGTGACAATCCCCTGAG	60.326	20	ATCAGGTGGTCAGGTGCTCT	59.713	20	245	245	489	TGGAGTGCTTTGATTGGATG	59.648	20	ATCAGGTGGTCAGGTGCTCT	59.713	20	260	230	489
Unigene0006155	1	p4	(GTAT)6	24	417	440	GATTGGATGTGACAATCCCC	59.995	20	ATCAGGTGGTCAGGTGCTCT	59.713	20	250	241	490	GGATGTGACAATCCCCTGAG	60.326	20	ATCAGGTGGTCAGGTGCTCT	59.713	20	246	245	490	TGGAGTGCTTTGATTGGATG	59.648	20	ATCAGGTGGTCAGGTGCTCT	59.713	20	261	230	490
Unigene0006164	1	p3	(TGA)8	24	483	506	CGGATCCCATTCATATTTGC	60.117	20	GAGGAAAATGCTCAAGCCAC	59.82	20	276	309	584	CGGATCCCATTCATATTTGC	60.117	20	TCCATGTCACCACCATCACT	59.801	20	251	309	559	CGGATCCCATTCATATTTGC	60.117	20	TTCCATGTCACCACCATCAC	60.23	20	252	309	560
Unigene0006164	2	p2	(CT)9	18	947	964	CCAGAATCTGCCCTTGGTTA	60.066	20	GCTACCCTGCTTCATCTTCG	59.978	20	106	920	1025	CATGAATGGAATTGCACCTG	59.924	20	GCTACCCTGCTTCATCTTCG	59.978	20	274	752	1025	CCTTGGAGACAAGCTTCGAG	60.126	20	GCTACCCTGCTTCATCTTCG	59.978	20	203	823	1025
Unigene0006165	1	p2	(GA)6	12	308	319	TCCCTTTCCCATAAAATCCC	59.957	20	AGCTCACCTTCATGCACCTT	59.874	20	260	177	436	TCCCTTTCCCATAAAATCCC	59.957	20	CACGGCAAGTTGAAATTGTG	60.149	20	210	177	386	TCCCTTTCCCATAAAATCCC	59.957	20	GTTCTCTCAGAACCCATCGC	59.81	20	180	177	356
Unigene0006166	1	c	(TCTCCT)4tcttctccgg(ACCCGA)4	58	487	544	AGACCTCCGTCAACCACATC	59.969	20	AGGGTAACAATGGCGTGAAG	59.993	20	258	330	587	GAGACCTCCGTCAACCACAT	59.969	20	AGGGTAACAATGGCGTGAAG	59.993	20	259	329	587	AGACCTCCGTCAACCACATC	59.969	20	CCGTTGAGGAGTGAGGGTAA	60.103	20	271	330	600
Unigene0006192	1	p2	(TC)6	12	92	103	TCCCAACGGTCAAAAATCTC	59.91	20	AAGGTCCTGTGCGTTAATGG	59.993	20	235	26	260	TCCCAACGGTCAAAAATCTC	59.91	20	GATAATCGACGATGGGTTGG	60.155	20	156	26	181	TCCCAACGGTCAAAAATCTC	59.91	20	TAATCGACGATGGGTTGGTT	60.192	20	154	26	179
Unigene0006208	1	p2	(CT)15	30	65	94	CAAAAGGTGGTAGATGCATGA	58.637	21	CTGAGGAGGCAGAAAAGGTG	59.982	20	211	24	234	CAAAAGGTGGTAGATGCATGAG	59.632	22	CTGAGGAGGCAGAAAAGGTG	59.982	20	211	24	234	CAAAAGGTGGTAGATGCATGA	58.637	21	GGTTGTTGAAGCACAGAGCA	60.032	20	189	24	212
Unigene0006246	1	p2	(TC)13	26	230	255
Unigene0006247	1	p2	(TC)31	62	221	282
Unigene0006251	1	p3	(CAG)5	15	259	273	AAGACATCCGCCAGTTTTTG	60.11	20	ACAATGGATTGGCTTTCGAG	60.074	20	265	152	416	ACATCCGCCAGTTTTTGAAG	60.11	20	ACAATGGATTGGCTTTCGAG	60.074	20	262	155	416	AAGACATCCGCCAGTTTTTG	60.11	20	ATTGACATGAGGGAGGATGC	59.893	20	224	152	375
Unigene0006270	1	p2	(TC)7	14	2030	2043	AGGGGCATAATGGGGATAAA	60.349	20	GCGGCTCTTTGAAGAGTGAG	60.277	20	251	1858	2108	AAGGGGCATAATGGGGATAA	60.349	20	GCGGCTCTTTGAAGAGTGAG	60.277	20	252	1857	2108	GGGGCATAATGGGGATAAAA	60.694	20	GCGGCTCTTTGAAGAGTGAG	60.277	20	250	1859	2108
Unigene0006271	1	p2	(TC)7	14	1884	1897	GCACAGGACAAAGCACAAGA	60.032	20	GCGGCTCTTTGAAGAGTGAG	60.277	20	255	1708	1962	CATCAAGCTTCTTTGAGGGG	59.807	20	GCGGCTCTTTGAAGAGTGAG	60.277	20	274	1689	1962	CCCATCAAGCTTCTTTGAGG	59.807	20	GCGGCTCTTTGAAGAGTGAG	60.277	20	276	1687	1962
Unigene0006272	1	p2	(TC)7	14	1927	1940	CTGCTGGTGAGAGTGAGATCC	60.001	21	GCGGCTCTTTGAAGAGTGAG	60.277	20	121	1885	2005	TGCTGGTGAGAGTGAGATCC	58.915	20	GCGGCTCTTTGAAGAGTGAG	60.277	20	120	1886	2005	TGCTGAAATGGATCAAACACA	60.104	21	GCGGCTCTTTGAAGAGTGAG	60.277	20	175	1831	2005
Unigene0006273	1	p2	(TC)7	14	1952	1965	CTGCTGGTGAGAGTGAGATCC	60.001	21	GCGGCTCTTTGAAGAGTGAG	60.277	20	121	1910	2030	TGCTGGTGAGAGTGAGATCC	58.915	20	GCGGCTCTTTGAAGAGTGAG	60.277	20	120	1911	2030	TGCTGAAATGGATCAAACACA	60.104	21	GCGGCTCTTTGAAGAGTGAG	60.277	20	175	1856	2030
Unigene0006274	1	p2	(TC)11	22	1	22
Unigene0006277	1	p2	(AT)6	12	15	26
Unigene0006280	1	p2	(AT)8	16	1208	1223	TGCTGCAGATATTGGCTGAG	60.119	20	CATGCCCTGCAGGTTTTC	60.201	18	153	1098	1250	AAGTTTGCAGCAGGCAGAGT	60.201	20	CATGCCCTGCAGGTTTTC	60.201	18	240	1011	1250	AGGCAGAGTGTGCAACAGAA	59.622	20	CATGCCCTGCAGGTTTTC	60.201	18	229	1022	1250
Unigene0006281	1	p2	(CT)9	18	610	627	CTGCCAATTCCATTGTGATG	59.924	20	ACGATTAGGGCTTGCAGACA	60.796	20	143	511	653	CATATTCTTGGGGCAGGAAA	59.894	20	ACGATTAGGGCTTGCAGACA	60.796	20	275	379	653	CTGCCAATTCCATTGTGATG	59.924	20	CGATTAGGGCTTGCAGACAG	60.924	20	142	511	652
Unigene0006298	1	p6	(TGTGCG)4	24	110	133	CCCAAGTTGATACGATGTGC	59.002	20	CAATGCTCATGGAAAGGGTT	59.933	20	154	50	203	CCCAAGTTGATACGATGTGC	59.002	20	ATGCTCATGGAAAGGGTTTG	59.933	20	152	50	201	ACCCAAGTTGATACGATGTGC	59.874	21	CAATGCTCATGGAAAGGGTT	59.933	20	155	49	203
Unigene0006305	1	p3	(TCA)6	18	2672	2689	AAATCCAACCTCCGTCTCCT	59.935	20	TGGGCACTTGGATGAATGTA	59.924	20	111	2632	2742	ATCATCACCCTCCAAATCCA	60.135	20	TGGGCACTTGGATGAATGTA	59.924	20	124	2619	2742	CCATCAGCTCAGACTCACGA	60.138	20	TGGGCACTTGGATGAATGTA	59.924	20	245	2498	2742
Unigene0006305	2	p2	(AG)7	14	3331	3344	GGTCGTAAACACATCCCCAC	60.096	20	TGCCTGAAGCTTAGGGTTTC	59.452	20	271	3101	3371	AGGTCGTAAACACATCCCCA	60.232	20	TGCCTGAAGCTTAGGGTTTC	59.452	20	272	3100	3371	GGTCGTAAACACATCCCCAC	60.096	20	TTGCCTGAAGCTTAGGGTTT	58.973	20	272	3101	3372
Unigene0006309	1	p4	(TGGC)4	16	41	56	AGGCAAAAAGAGATGGAGGG	60.569	20	AGGCCCAGATGGGACTACTT	59.957	20	107	9	115	AGGCAAAAAGAGATGGAGGG	60.569	20	ATGGATGTGTAGCCAGAGGC	60.104	20	127	9	135	AGGCAAAAAGAGATGGAGGG	60.569	20	AAATGCAATGCAAGTGCAAC	59.741	20	155	9	163
Unigene0006309	2	p3	(TAA)9	27	209	235	GCCTCTGGCTACACATCCAT	60.104	20	ATTGCATTTGGACCTTCCTG	59.933	20	186	116	301	GCCTCTGGCTACACATCCAT	60.104	20	TTGGACCTTCCTGCTCAATC	60.195	20	179	116	294	GCCTCTGGCTACACATCCAT	60.104	20	GCTTCATCAACAGCCCAACT	60.263	20	155	116	270
Unigene0006309	3	p3	(GAA)17	51	782	832
Unigene0006310	1	p3	(TTC)5	15	282	296
Unigene0006315	1	p2	(TC)14	28	691	718
Unigene0006334	1	p3	(GCA)6	18	1230	1247	GTCTTCTGGTGGGGATTTCA	59.903	20	AAACAGTCATGTTTTCCGCC	59.978	20	174	1203	1376	GTCTTCTGGTGGGGATTTCA	59.903	20	ACAGTCATGTTTTCCGCCTC	60.119	20	172	1203	1374	AGGTCTTCTGGTGGGGATTT	59.795	20	AAACAGTCATGTTTTCCGCC	59.978	20	176	1201	1376
Unigene0006335	1	p3	(GCA)6	18	940	957	GTCTTCTGGTGGGGATTTCA	59.903	20	AAACAGTCATGTTTTCCGCC	59.978	20	174	913	1086	GTCTTCTGGTGGGGATTTCA	59.903	20	ACAGTCATGTTTTCCGCCTC	60.119	20	172	913	1084	AGGTCTTCTGGTGGGGATTT	59.795	20	AAACAGTCATGTTTTCCGCC	59.978	20	176	911	1086
Unigene0006350	1	c	(AG)9aaagagagtgagaa(AAG)5(ATG)10	77	328	404
Unigene0006351	1	p3	(GCT)5	15	652	666	AGGTTTCCATGAACTCGTCG	60.111	20	TACCCTAGGCTCATTCACGC	60.235	20	205	570	774	AGGTTTCCATGAACTCGTCG	60.111	20	TTGAGTGCCAGAAGGTAGGG	60.246	20	180	570	749	GGAGGCGTTAGCAGATGAAG	59.978	20	CGCCGAGAAAACGACTTTTA	60.368	20	246	448	693
Unigene0006351	2	c*	(TCT)5(TTCT)4*	27	1121	1147
Unigene0006352	1	p3	(CCA)5	15	1476	1490	GGACCTCCCACAAGTGCTTA	60.111	20	TTTGCCGGAAATTGGATTTA	60.254	20	226	1357	1582	GGACCTCCCACAAGTGCTTA	60.111	20	AACTAGGTCAGGGGTTTGCC	60.361	20	240	1357	1596	GGACCTCCCACAAGTGCTTA	60.111	20	TCAGGGTGAGAGAGGAGAGG	59.503	20	163	1357	1519
Unigene0006353	1	p3	(CCA)5	15	1476	1490	GGACCTCCCACAAGTGCTTA	60.111	20	TTTGCCGGAAATTGGATTTA	60.254	20	226	1357	1582	GGACCTCCCACAAGTGCTTA	60.111	20	AACTAGGTCAGGGGTTTGCC	60.361	20	240	1357	1596	GGACCTCCCACAAGTGCTTA	60.111	20	TCAGGGTGAGAGAGGAGAGG	59.503	20	163	1357	1519
Unigene0006354	1	p3	(CCA)5	15	1689	1703	GGACCTCCCACAAGTGCTTA	60.111	20	TTTGCCGGAAATTGGATTTA	60.254	20	226	1570	1795	GGACCTCCCACAAGTGCTTA	60.111	20	AACTAGGTCAGGGGTTTGCC	60.361	20	240	1570	1809	GGACCTCCCACAAGTGCTTA	60.111	20	TCAGGGTGAGAGAGGAGAGG	59.503	20	163	1570	1732
Unigene0006360	1	p2	(CT)8	16	3785	3800	TCCGAGCAGGCTCTCACTAT	60.119	20	TTCTCTCTCTAAAGCTCTATGCTTTTC	59.475	27	222	3625	3846	TGCAACACCATTCAAGAAGC	59.847	20	TTCTCTCTCTAAAGCTCTATGCTTTTC	59.475	27	135	3712	3846	TCCGAGCAGGCTCTCACTAT	60.119	20	TCTCTCTCTAAAGCTCTATGCTTTTC	58.363	26	221	3625	3845
Unigene0006369	1	p3	(TCT)5	15	281	295
Unigene0006376	1	p2	(AG)15	30	51	80	AAATGACACAGTAGGGCTCTAGG	58.861	23	AAACTTCTCGTCCGCTCTCA	60.134	20	120	24	143	AAATGACACAGTAGGGCTCTAGG	58.861	23	GCGAGTCCAATTCCAAGAAA	60.192	20	137	24	160	AAATGACACAGTAGGGCTCTAGG	58.861	23	TCACTAGTAAACCCGCAGCC	60.27	20	103	24	126
Unigene0006376	2	p4	(TATT)4	16	186	201
Unigene0006377	1	c	(AG)7ttggactgaaacagagagaagaacagtctacaaatgacacagtagggctctagggaa(AG)15	101	2005	2105	ATATCCGGATCGTCCTCTGA	59.464	20	CCCATTCTTCGTTTGACCAC	60.353	20	276	1857	2132	ATATCCGGATCGTCCTCTGA	59.464	20	CCATTCTTCGTTTGACCACC	60.353	20	275	1857	2131	AATATCCGGATCGTCCTCTG	58.959	20	CCCATTCTTCGTTTGACCAC	60.353	20	277	1856	2132
Unigene0006377	2	p4	(TATT)4	16	2211	2226
Unigene0006393	1	c	(AGA)5ggc(AGG)5	33	365	397	CTTTTTGGCTCAAGAAAGCG	60.124	20	TCTCTTTCTTGCCCTCCTCC	60.842	20	221	257	477	CTTTTTGGCTCAAGAAAGCG	60.124	20	TCCAAATCAAGTCCATTGCC	60.843	20	267	257	523	TTTGGCTCAAGAAAGCGACT	60.132	20	TCCAAATCAAGTCCATTGCC	60.843	20	264	260	523
Unigene0006396	1	p2	(CT)8	16	60	75	TTTCCAACTTCACCAAACTCAA	59.626	22	TCCGAGGGCAGAGAAGTCTA	60.088	20	151	12	162	TCCAACTTCACCAAACTCAAAA	59.626	22	TCCGAGGGCAGAGAAGTCTA	60.088	20	149	14	162	TTCCAACTTCACCAAACTCAAA	59.626	22	TCCGAGGGCAGAGAAGTCTA	60.088	20	150	13	162
Unigene0006396	2	p2	(GA)21	42	826	867
Unigene0006410	1	p2	(AT)11	22	602	623
Unigene0006417	1	p3	(GCT)6	18	311	328	ACGTGGAAGATCAAGGTTGC	60.119	20	GTAGCAGTGGAAGTGGGAGC	59.874	20	132	240	371	TTTAAGTGGCATCAAGCACG	59.872	20	GTAGCAGTGGAAGTGGGAGC	59.874	20	264	108	371	ACGTGGAAGATCAAGGTTGC	60.119	20	GGGAGGGAAAAGCAGACTTC	60.19	20	163	240	402
Unigene0006422	1	p2	(TG)9	18	7	24
Unigene0006429	1	p3	(GTT)5	15	840	854	CTCGTGTAGCACCTGAAGCA	60.199	20	CTCGCCTACCTCATCTCCTG	59.966	20	158	720	877	TCGTGTAGCACCTGAAGCAG	60.199	20	CTCGCCTACCTCATCTCCTG	59.966	20	157	721	877	CTTCTTCTTCTTCTCCGCCA	59.688	20	CTCGCCTACCTCATCTCCTG	59.966	20	252	626	877
Unigene0006430	1	p3	(GAA)6	18	712	729	TCGGAGGAGCTGAACCTAAA	59.948	20	ATCAATGGCAGGGACGTTAG	59.955	20	258	621	878	AATGGGAGAAGCAACCTCCT	60.074	20	ATCAATGGCAGGGACGTTAG	59.955	20	207	672	878	TCGGAGGAGCTGAACCTAAA	59.948	20	CCAATCCTTTCCCCTTTGTT	60.159	20	196	621	816
Unigene0006442	1	p2	(TA)14	28	1595	1622
Unigene0006444	1	p2	(AT)14	28	1	28
Unigene0006455	1	p2	(AT)6	12	140	151	CTTCATGATGTAGGTGGCGA	59.673	20	GGTGGGTGACCACAATCTCT	59.817	20	157	51	207	CTTCATGATGTAGGTGGCGA	59.673	20	AATATCCAACGGTGGGTGAC	59.532	20	167	51	217	CTTCATGATGTAGGTGGCGA	59.673	20	TGGGTGACCACAATCTCTTG	59.52	20	155	51	205
Unigene0006456	1	p2	(GT)7	14	1601	1614
Unigene0006466	1	p2	(GA)11	22	959	980
Unigene0006473	1	p4	(TTTA)4	16	377	392	CCTCTCGAGACCTTCCTCCT	59.945	20	CTTCACTTTCCTCCCATCCA	60.042	20	165	316	480	GATGCTAGTCCGCCATTGAT	60.066	20	CTTCACTTTCCTCCCATCCA	60.042	20	191	290	480	CCTCTCGAGACCTTCCTCCT	59.945	20	CCAGCCAAAATCCCACTCTA	60.066	20	136	316	451
Unigene0006474	1	p4	(TTTA)4	16	2995	3010	CCTCTCGAGACCTTCCTCCT	59.945	20	CTTCACTTTCCTCCCATCCA	60.042	20	165	2934	3098	GATGCTAGTCCGCCATTGAT	60.066	20	CTTCACTTTCCTCCCATCCA	60.042	20	191	2908	3098	CCTCTCGAGACCTTCCTCCT	59.945	20	CCAGCCAAAATCCCACTCTA	60.066	20	136	2934	3069
Unigene0006483	1	p3	(GGA)8	24	900	923	GCTTGCCATCACTCAGATCA	59.95	20	CCTCCCCCTATCATGGCTA	59.856	19	271	721	991	GCTTGCCATCACTCAGATCA	59.95	20	CCTCCCCCTATCATGGCTAA	61.154	20	271	721	991	GCTTGCCATCACTCAGATCA	59.95	20	CTCCCCCTATCATGGCTAAG	58.62	20	270	721	990
Unigene0006486	1	p3	(AAG)6	18	693	710	AGAGAATGGTGGTTTGCCAG	60.111	20	AAGTTGGGATTGTGGTCGAG	59.966	20	165	586	750	GCGTGAAGTCAGGGATTCTC	59.81	20	AAGTTGGGATTGTGGTCGAG	59.966	20	105	646	750	GACGGCTGAGAGCTGCTTAT	59.746	20	AAGTTGGGATTGTGGTCGAG	59.966	20	187	564	750
Unigene0006491	1	p2	(GA)20	40	563	602	TTTACACCAAGCCCATCACA	59.964	20	ATCTCAAACGGTCGAATTGC	60.081	20	180	450	629	TTACACCAAGCCCATCACAA	59.964	20	ATCTCAAACGGTCGAATTGC	60.081	20	179	451	629	CTTAAGCAAACCCAAGTCGC	59.883	20	ATCTCAAACGGTCGAATTGC	60.081	20	138	492	629
Unigene0006495	1	p2	(AT)6	12	370	381	CGTTGAGCTAGCTTGCTGTG	59.951	20	TTGATGGATCACGCAAAAGA	60.197	20	203	301	503	CGTTGAGCTAGCTTGCTGTG	59.951	20	GGCAATTAACGACGAGGCTA	60.23	20	278	301	578	GCTAGCTTGCTGTGCGAGTA	59.541	20	TTGATGGATCACGCAAAAGA	60.197	20	197	307	503
Unigene0006495	2	p3	(TCT)6	18	596	613	TAGCCTCGTCGTTAATTGCC	60.23	20	GGAATGGAGCTATTCGGGTT	60.286	20	126	559	684	TAGCCTCGTCGTTAATTGCC	60.23	20	GAACCCTTTTGGGAATGGAG	60.663	20	137	559	695	TTGCCAATTAAAATCCACCA	58.862	20	AGGAGTGTCAGGCTAAGGCA	60.012	20	209	440	648
Unigene0006495	3	p2	(GA)6	12	905	916	TCCCGAACTGGTCCAAGTAG	60.103	20	CATAGAGGGCTCCTCCTCCT	59.795	20	197	850	1046	CCAAGTAGCGAAGGAAATCG	59.839	20	ATACACAGGAATTCCGCCAC	59.82	20	276	862	1137	CCAAGTAGCGAAGGAAATCG	59.839	20	CATAGAGGGCTCCTCCTCCT	59.795	20	185	862	1046
Unigene0006495	4	p3	(GGA)5	15	1023	1037	ACTGGCCAAAAGTGTTCCAG	60.149	20	ATACACAGGAATTCCGCCAC	59.82	20	198	940	1137	CTGGCCAAAAGTGTTCCAGT	60.149	20	ATACACAGGAATTCCGCCAC	59.82	20	197	941	1137	CCAAGTAGCGAAGGAAATCG	59.839	20	ATACACAGGAATTCCGCCAC	59.82	20	276	862	1137
Unigene0006496	1	p2	(AT)6	12	370	381	CGTTGAGCTAGCTTGCTGTG	59.951	20	GGCAATTAACGACGAGGCTA	60.23	20	279	301	579	GCTAGCTTGCTGTGCGAGTA	59.541	20	GGCAATTAACGACGAGGCTA	60.23	20	273	307	579	AGCTAGCTTGCTGTGCGAGT	60.505	20	GGCAATTAACGACGAGGCTA	60.23	20	274	306	579
Unigene0006496	2	p3	(TCT)6	18	597	614	TAGCCTCGTCGTTAATTGCC	60.23	20	GGAATGGAGCTATTCGGGTT	60.286	20	126	560	685	TAGCCTCGTCGTTAATTGCC	60.23	20	GAACCCTTTTGGGAATGGAG	60.663	20	137	560	696	TTGCCAATTAAAATCCACCA	58.862	20	AGGAGTGTCAGGCTAAGGCA	60.012	20	209	441	649
Unigene0006496	3	p2	(GA)6	12	906	917	TCCCGAACTGGTCCAAGTAG	60.103	20	CATAGAGGGCTCCTCCTCCT	59.795	20	197	851	1047	CCAAGTAGCGAAGGAAATCG	59.839	20	ATACACAGGAATTCCGCCAC	59.82	20	276	863	1138	CCAAGTAGCGAAGGAAATCG	59.839	20	CATAGAGGGCTCCTCCTCCT	59.795	20	185	863	1047
Unigene0006496	4	p3	(GGA)5	15	1024	1038	ACTGGCCAAAAGTGTTCCAG	60.149	20	ATACACAGGAATTCCGCCAC	59.82	20	198	941	1138	CTGGCCAAAAGTGTTCCAGT	60.149	20	ATACACAGGAATTCCGCCAC	59.82	20	197	942	1138	CCAAGTAGCGAAGGAAATCG	59.839	20	ATACACAGGAATTCCGCCAC	59.82	20	276	863	1138
Unigene0006509	1	p2	(TC)10	20	233	252	TACATAATCCACGGGAAGCC	59.784	20	CCCCCAAAAAGATCGAAAAT	60.123	20	232	166	397	CGTCGTCCAACTCCTCCTAC	59.721	20	CCCCCAAAAAGATCGAAAAT	60.123	20	249	149	397	CCTCCTACATAATCCACGGG	59.264	20	CCCCCAAAAAGATCGAAAAT	60.123	20	237	161	397
Unigene0006510	1	p2	(AG)27	54	289	342
Unigene0006511	1	p2	(GA)15	30	1	30
Unigene0006513	1	p2	(AG)16	32	1958	1989
Unigene0006530	1	p3	(GCA)5	15	323	337	AGAAAACAGAGCCCCCTCAT	60.074	20	TGGGTTTGGGATTGCATAAT	60.016	20	184	196	379	AGAGAGAAAACAGAGCCCCC	59.817	20	TGGGTTTGGGATTGCATAAT	60.016	20	188	192	379	GAGAGAAAACAGAGCCCCCT	59.817	20	TGGGTTTGGGATTGCATAAT	60.016	20	187	193	379
Unigene0006534	1	p2	(GA)15	30	8	37
Unigene0006536	1	p2	(GA)15	30	8	37
Unigene0006539	1	p2	(GA)15	30	1	30
Unigene0006540	1	p2	(TC)24	48	1	48
Unigene0006540	2	p2	(AC)8	16	294	309	GTTTCTGTTTGGCCTCTGGA	60.232	20	CCATGGTCCCTGTGCTTAGT	59.989	20	238	115	352	TTTCTGTTTGGCCTCTGGAC	60.232	20	CCATGGTCCCTGTGCTTAGT	59.989	20	237	116	352	GTTTCTGTTTGGCCTCTGGA	60.232	20	ACCATGGTCCCTGTGCTTAG	59.989	20	239	115	353
Unigene0006547	1	p2	(TG)6	12	465	476	TGCAATGAGTGGCTATGGAA	60.22	20	AGAAGAGCAGATGGACGCAT	59.981	20	232	427	658	TTGCAATGAGTGGCTATGGA	60.22	20	AGAAGAGCAGATGGACGCAT	59.981	20	233	426	658	TGCAATGAGTGGCTATGGAA	60.22	20	CCCCTTCTGCTCCATCATTA	60.029	20	153	427	579
Unigene0006549	1	p2	(AG)8	16	477	492	CAAGGCTTCATGGCAACATA	59.688	20	CCTCCAATACCATATAACACCAAA	59.089	24	153	371	523	ACTTCAAATGCCTTCCCTCC	60.443	20	CCTCCAATACCATATAACACCAAA	59.089	24	178	346	523	GGACTTCAAATGCCTTCCCT	60.443	20	CCTCCAATACCATATAACACCAAA	59.089	24	180	344	523
Unigene0006550	1	p2	(AG)8	16	477	492	CAGCACTAGCGTTACGGTGA	60.073	20	CCTCCAATACCATATAACACCAAA	59.089	24	265	259	523	ATGGCCAGCACTAGCGTTAC	60.3	20	CCTCCAATACCATATAACACCAAA	59.089	24	270	254	523	CAAGGCTTCATGGCAACATA	59.688	20	CCTCCAATACCATATAACACCAAA	59.089	24	153	371	523
Unigene0006593	1	p2	(CT)20	40	692	731
Unigene0006595	1	c	(TCTCTG)5tctctttctcctctcgatctcga(TC)6	65	521	585
Unigene0006596	1	c	(TCTCTG)5tctctttctcctctcgatctcga(TC)6	65	521	585
Unigene0006597	1	c	(TCTCTG)5tctctttctcctctcgatctcga(TC)6	65	179	243
Unigene0006607	1	p2	(GA)8	16	1211	1226
Unigene0006608	1	p2	(GA)8	16	3309	3324
Unigene0006612	1	p2	(GA)16	32	1869	1900	GGGTTGATCGGAGAGAGTGA	60.199	20	AAAACAACCCAAAGCTGTCC	59.077	20	182	1742	1923	GGGTTGATCGGAGAGAGTGA	60.199	20	TTTGAAAACAACCCAAAGCTG	60.131	21	186	1742	1927	GGGTTGATCGGAGAGAGTGA	60.199	20	TGAAAACAACCCAAAGCTGTC	60.139	21	184	1742	1925
Unigene0006631	1	p2	(TA)9	18	315	332	TCAATCTGATCCACTGCGAC	59.794	20	GATCTGAGGGTGGGTTGAGA	60.048	20	236	127	362	CCAACCCATCTGACCAAAAG	60.345	20	TGGTTTGGGTTTTGGGTTTA	60.06	20	182	280	461	CCAACCCATCTGACCAAAAG	60.345	20	TTTTGGGTTTAGGATGGCAG	59.931	20	173	280	452
Unigene0006641	1	p2	(CT)22	44	1	44
Unigene0006658	1	p2	(CT)6	12	3177	3188	CAATTTTCCAGAGCCAAAGC	59.823	20	TAATAAAGTGAGCGCAGCCC	60.364	20	187	3140	3326	CAAAACGAAGCAGAACACGA	60.027	20	TTCACAGGGACAGACAGAGC	58.968	20	267	2959	3225	TGTTCAATTTTCCAGAGCCA	59.247	20	TAATAAAGTGAGCGCAGCCC	60.364	20	191	3136	3326
Unigene0006661	1	p2	(CT)7	14	63	76	TGATACAAACACGCTACGGC	59.759	20	GCATTAGAAGCAAAACCCCA	60.074	20	246	1	246	TGATACAAACACGCTACGGC	59.759	20	TGGCATTAGAAGCAAAACCC	60.074	20	248	1	248	GACAGAGGAAGCGAGCTGAT	59.709	20	GCATTAGAAGCAAAACCCCA	60.074	20	217	30	246
Unigene0006667	1	c	(TGC)5tggtgagggatctggcttcctcattgtgat(GA)22	89	1275	1363
Unigene0006672	1	p2	(CT)8	16	27	42	ACGTGCTCCTGGGGACTCT	62.24	19	GGGGAAGCAAACAAAACAGA	60.088	20	158	4	161	ACGTGCTCCTGGGGACTC	61.275	18	GGGGAAGCAAACAAAACAGA	60.088	20	158	4	161	ACGTGCTCCTGGGGACTCT	62.24	19	GGTTTTCTGTGCTTGGGAGA	60.232	20	193	4	196
Unigene0006672	2	p3	(ATG)5	15	310	324	TCTGTTTTGTTTGCTTCCCC	60.088	20	CATCCCATCTCCCATGTCTT	59.737	20	272	142	413	TCTGTTTTGTTTGCTTCCCC	60.088	20	CCCATCTCCCATGTCTTGAT	59.737	20	269	142	410	TCTGTTTTGTTTGCTTCCCC	60.088	20	ATCCCATCTCCCATGTCTTG	59.737	20	271	142	412
Unigene0006672	3	p3	(GAA)5	15	762	776	TCCTCTGCTGCCTCTCTCTC	59.969	20	CCTCAGAACCATCCAGGAAA	60.042	20	280	618	897	TCCTCTGCTGCCTCTCTCTC	59.969	20	AGGAAATGGTGGGCTCTTCT	60.074	20	266	618	883	TCCTCTGCTGCCTCTCTCTC	59.969	20	GAACCATCCAGGAAATGGTG	60.173	20	275	618	892
Unigene0006672	4	p3	(CTT)5	15	1541	1555	CTGCATGAAAGAGCGAGTGA	60.287	20	TTGGGGGTGGTGTTCTTATC	59.647	20	255	1358	1612	TTTTGCTAGCCCCATGAGAG	60.344	20	ATAGCAAGGAAGGAATGGCA	59.668	20	131	1508	1638	CTTTTGCTAGCCCCATGAGA	60.344	20	ATAGCAAGGAAGGAATGGCA	59.668	20	132	1507	1638
Unigene0006677	1	p3	(AGA)5	15	810	824	AGGAAGGGCAGGATGAGTTT	60.074	20	AAGCCAACAATTCATCGACC	59.939	20	249	626	874	AGGAAGGGCAGGATGAGTTT	60.074	20	ACCATATCAGTTTCACCGCC	59.82	20	232	626	857	TTTCTTCCTTGCCTTGGTTG	60.22	20	AAGCCAACAATTCATCGACC	59.939	20	175	700	874
Unigene0006683	1	p2	(GT)7	14	244	257	CAAGGGCATCAAGGGTTTTA	59.931	20	TTCATGGAATATGTGACGGC	59.355	20	259	44	302	TGAGAGCTAAGGGGGTTCAA	59.807	20	TTCATGGAATATGTGACGGC	59.355	20	205	98	302	ACCCAGAGAACGTAGGCACA	60.711	20	AATTGGGTCCCCAAAACATT	60.278	20	233	167	399
Unigene0006692	1	p2	(AG)19	38	372	409
Unigene0006696	1	p6	(AAAAAG)4	24	182	205	TCCCGTAATTCCTCATCACTG	59.94	21	TTTTGGGTCAATCTCTTGGC	60.051	20	194	56	249	TCCCGTAATTCCTCATCACTG	59.94	21	TTAGGCCATCTTTGGGTGAG	60.066	20	230	56	285	TGTCCCGTAATTCCTCATCA	58.923	20	TTTTGGGTCAATCTCTTGGC	60.051	20	196	54	249
Unigene0006703	1	p2	(GA)23	46	986	1031
Unigene0006704	1	p2	(AC)6	12	183	194	TGGGATTATAACCATGAGCCA	60.16	21	TGGTCTTAGTCAAGCTGTGTATG	57.141	23	165	57	221	TGGGATTATAACCATGAGCCA	60.16	21	TGGTCTTAGTCAAGCTGTGTATGT	58.024	24	165	57	221	TGGGATTATAACCATGAGCCA	60.16	21	TGTATGGTCTTAGTCAAGCTGTGT	58.024	24	169	57	225
Unigene0006715	1	p4	(AAAG)5	20	175	194	CTGGGTGATTGCAAAAACAA	59.561	20	CTCCTTACCTTGCCTGCTTG	60.008	20	276	150	425	CTGGGTGATTGCAAAAACAA	59.561	20	GCAACGATGACGAGTGCTTA	60.019	20	149	150	298	AGGGGCAACATTCTCAATCA	60.461	20	GCAACGATGACGAGTGCTTA	60.019	20	228	71	298
Unigene0006720	1	p2	(GA)8	16	1734	1749
Unigene0006721	1	p2	(AG)22	44	751	794
Unigene0006723	1	p3	(GAA)5	15	1466	1480	TGGGTTTGACTGGGAGGTAG	59.959	20	TATTCCGACGGTGTGTCTCA	60.112	20	170	1374	1543	TGGGTTTGACTGGGAGGTAG	59.959	20	CGCCACGTGTGATGTAGAGT	59.776	20	221	1374	1594	TGGGTTTGACTGGGAGGTAG	59.959	20	AGTCGCCACGTGTGATGTAG	59.776	20	224	1374	1597
Unigene0006724	1	p3	(CTT)5	15	374	388	TCCATTGATAAAACCGCCAT	60.153	20	CGTTGTTTCCATTTTTCCGT	59.839	20	221	221	441	ATCCATTGATAAAACCGCCA	60.153	20	CGTTGTTTCCATTTTTCCGT	59.839	20	222	220	441	TCCATTGATAAAACCGCCAT	60.153	20	ACGTTGTTTCCATTTTTCCG	59.839	20	222	221	442
Unigene0006725	1	p3	(CTT)5	15	2875	2889	TCCATTGATAAAACCGCCAT	60.153	20	CGTTGTTTCCATTTTTCCGT	59.839	20	221	2722	2942	ATCCATTGATAAAACCGCCA	60.153	20	CGTTGTTTCCATTTTTCCGT	59.839	20	222	2721	2942	TCCATTGATAAAACCGCCAT	60.153	20	ACGTTGTTTCCATTTTTCCG	59.839	20	222	2722	2943
Unigene0006727	1	p2	(GA)9	18	404	421
Unigene0006730	1	p2	(AG)6	12	388	399	TCTGGTAGGCAGAGGAGGAA	59.943	20	TCTGTTCATCTTCCAAGGGG	60.042	20	224	303	526	TTCTGGTAGGCAGAGGAGGA	59.943	20	TCTGTTCATCTTCCAAGGGG	60.042	20	225	302	526	TTCTGGTAGGCAGAGGAGGA	59.943	20	GGGATGGCTTCATGTTGTCT	59.934	20	208	302	509
Unigene0006731	1	p2	(AG)6	12	249	260	TCTGGTAGGCAGAGGAGGAA	59.943	20	TCTGTTCATCTTCCAAGGGG	60.042	20	224	164	387	TTCTGGTAGGCAGAGGAGGA	59.943	20	TCTGTTCATCTTCCAAGGGG	60.042	20	225	163	387	TTCTGGTAGGCAGAGGAGGA	59.943	20	GGGATGGCTTCATGTTGTCT	59.934	20	208	163	370
Unigene0006735	1	p2	(AG)8	16	967	982	ATGGCTATGGTGGTGGTGAT	60.081	20	ATTTCCTCCTTCAACCCCC	60.118	19	111	903	1013	CCATGAAAGGTGATCGGAAT	59.75	20	ATTTCCTCCTTCAACCCCC	60.118	19	214	800	1013	CTTCCGTCGACGTTTGAGAT	60.255	20	ATTTCCTCCTTCAACCCCC	60.118	19	245	769	1013
Unigene0006739	1	p3	(TCT)5	15	915	929	GTTTGTGGAGGCTCTTCGAG	59.989	20	CTCCAACCCGAAACAGAAGA	60.224	20	226	812	1037	GTTTGTGGAGGCTCTTCGAG	59.989	20	CCAACCCGAAACAGAAGAGA	60.224	20	224	812	1035	AGGCTCTTCGAGTTCGTCTG	59.745	20	GCAGCAGCCAACAGATACAA	60.019	20	275	820	1094
Unigene0006740	1	p3	(TCT)5	15	915	929	GTTTGTGGAGGCTCTTCGAG	59.989	20	CTCCAACCCGAAACAGAAGA	60.224	20	226	812	1037	GTTTGTGGAGGCTCTTCGAG	59.989	20	CCAACCCGAAACAGAAGAGA	60.224	20	224	812	1035	AGGCTCTTCGAGTTCGTCTG	59.745	20	GCAGCAGCCAACAGATACAA	60.019	20	275	820	1094
Unigene0006760	1	p6	(AAAAAG)4	24	140	163	ACCCTTGGTTAATGCAAACA	57.999	20	TACTAGCCTCCCTGCACGC	61.491	19	233	55	287	ACCCTTGGTTAATGCAAACA	57.999	20	TTACTAGCCTCCCTGCACGC	62.715	20	234	55	288	CCCTTGGTTAATGCAAACAT	57.487	20	TACTAGCCTCCCTGCACGC	61.491	19	232	56	287
Unigene0006760	2	p2	(AT)7	14	289	302
Unigene0006779	1	p3	(GCT)6	18	27	44	GCCAAACAGAAACAGCAGTG	59.49	20	CCAAAGGTGCAATGGAGATT	59.933	20	192	3	194	GCCAAACAGAAACAGCAGTG	59.49	20	TTTTCTGCACGAATCTGGAA	59.395	20	253	3	255	GCCAAACAGAAACAGCAGTG	59.49	20	TTTCTGCACGAATCTGGAAA	59.395	20	252	3	254
Unigene0006793	1	c	(CAG)5caa(CAG)6caccaccac(CAA)7	66	3290	3355	TACCAAGCACAAGGATGCTG	59.864	20	ATCATGGAGTGTTGGCTGCT	60.688	20	259	3146	3404	AGGGCTCTTGACTGGGACTT	60.252	20	ATCATGGAGTGTTGGCTGCT	60.688	20	204	3201	3404	AAGGGCTCTTGACTGGGACT	60.252	20	ATCATGGAGTGTTGGCTGCT	60.688	20	205	3200	3404
Unigene0006793	2	c	(CAG)6caacaacaacagttacagcagcaacaattacagcagttgcagcaacagcagcaatt(GCA)5	89	4061	4149	GTGGCGGGGATGAATATGTA	60.553	20	TCTTTGGCTCATTTGCTGTG	59.988	20	270	4033	4302	CTATGGGTCCACCAAAGCTG	60.508	20	TGTGAAATTCCCATCGTTGA	59.9	20	229	4013	4241	GTGGCGGGGATGAATATGTA	60.553	20	TGTGAAATTCCCATCGTTGA	59.9	20	209	4033	4241
Unigene0006794	1	c	(CAG)5caa(CAG)6caccaccac(CAA)7	66	3209	3274	TACCAAGCACAAGGATGCTG	59.864	20	ATCATGGAGTGTTGGCTGCT	60.688	20	259	3065	3323	AGGGCTCTTGACTGGGACTT	60.252	20	ATCATGGAGTGTTGGCTGCT	60.688	20	204	3120	3323	AAGGGCTCTTGACTGGGACT	60.252	20	ATCATGGAGTGTTGGCTGCT	60.688	20	205	3119	3323
Unigene0006794	2	c	(CAG)6caacaacaacagttacagcagcaacaattacagcagttgcagcaacagcagcaatt(GCA)5	89	3980	4068	GTGGCGGGGATGAATATGTA	60.553	20	TCTTTGGCTCATTTGCTGTG	59.988	20	270	3952	4221	CTATGGGTCCACCAAAGCTG	60.508	20	TGTGAAATTCCCATCGTTGA	59.9	20	229	3932	4160	GTGGCGGGGATGAATATGTA	60.553	20	TGTGAAATTCCCATCGTTGA	59.9	20	209	3952	4160
Unigene0006798	1	p3	(CTT)5	15	83	97	GCCAGTGCCACTAGAACAAGA	60.447	21	ACCATTATGGAGGGGAGGTC	60.015	20	280	38	317	GCCAGTGCCACTAGAACAAG	58.524	20	ACCATTATGGAGGGGAGGTC	60.015	20	280	38	317	AACAAGATAGGGCCATCAACA	59.443	21	ACCATTATGGAGGGGAGGTC	60.015	20	266	52	317
Unigene0006805	1	p2	(TC)7	14	2	15
Unigene0006805	2	p3	(TCC)8	24	283	306	CAAGAAGTTCATGCGGGAAT	60.074	20	ATATGGGTTTGGCGTGACAT	60.081	20	186	184	369	AAACAAGAAGTTCATGCGGG	60.11	20	ATATGGGTTTGGCGTGACAT	60.081	20	189	181	369	GTGTGAACCCATGTGAGCAG	60.162	20	AAAAGCAGCAGCCACAAGTT	60.059	20	277	224	500
Unigene0006815	1	p3	(AGC)5	15	276	290	ATCCAAACGGCATCAAGAAG	60.074	20	AAGCTTCTGAGACAGGCTCG	59.891	20	278	226	503	ATCCAAACGGCATCAAGAAG	60.074	20	TTCTGAGACAGGCTCGGACT	60.135	20	274	226	499	TCTACGGGAGCAATCCAAAC	60.074	20	CTCGGACTCACTATTGCCGT	60.277	20	274	214	487
Unigene0006816	1	p3	(AGC)5	15	276	290	ATCCAAACGGCATCAAGAAG	60.074	20	AAGCTTCTGAGACAGGCTCG	59.891	20	278	226	503	ATCCAAACGGCATCAAGAAG	60.074	20	TTCTGAGACAGGCTCGGACT	60.135	20	274	226	499	TCTACGGGAGCAATCCAAAC	60.074	20	CTCGGACTCACTATTGCCGT	60.277	20	274	214	487
Unigene0006848	1	p2	(AG)7	14	2370	2383	ATTTGACCGGAAAAGGCTTC	60.431	20	CTCAGCTCCCTTATTTCCCC	60.032	20	101	2338	2438	TTCGGAGAAGGCTTAGTTGG	59.448	20	CTCAGCTCCCTTATTTCCCC	60.032	20	131	2308	2438	TTCGGAGAAGGCTTAGTTGG	59.448	20	AGCTCCCTTATTTCCCCAAA	59.903	20	128	2308	2435
Unigene0006865	1	p2	(TC)6	12	1	12
Unigene0006866	1	p5	(CAAAC)4	20	88	107	CACAGCACCCAGTAAGCAAA	59.904	20	CTGATTTGGGGTTCCCTTTT	60.159	20	135	20	154	AACCACAGCACCCAGTAAGC	60.179	20	CTGATTTGGGGTTCCCTTTT	60.159	20	138	17	154	AACCACAGCACCCAGTAAGC	60.179	20	GCATGTGCTTGGTGATGACT	59.714	20	208	17	224
Unigene0006867	1	c	(GAA)7tatcttgatgcctctgtgttcttggagagaaaagggagcttcattttcttgccca(TC)9	94	489	582	AAGAAAGGGTTCTGGGTTGG	60.332	20	CAACCCTCTCTCTGACTGGC	59.986	20	229	444	672	TCATTGCCTGCTCTGAAAGA	59.673	20	CCACACTTCACAGCTCCAAA	59.873	20	217	428	644	AAGAAAGGGTTCTGGGTTGG	60.332	20	CCACACTTCACAGCTCCAAA	59.873	20	201	444	644
Unigene0006875	1	p2	(GA)7	14	1	14
Unigene0006889	1	c	(TCT)8ccaacgacgaataaatctcagcaataaactcagagagaa(AG)7	77	14	90
Unigene0006890	1	p3	(TCC)5	15	17	31
Unigene0006891	1	p3	(TCC)7	21	521	541	CCCTCCAATTTTGCTGTGAT	59.933	20	CTCAGCTGGCCATGTAACAA	59.864	20	249	361	609	TCTCACCCTCCAATTTTGCT	59.67	20	CTCAGCTGGCCATGTAACAA	59.864	20	254	356	609	CCCTCCAATTTTGCTGTGAT	59.933	20	AGGTCAATGACTCAGCTGGC	60.418	20	259	361	619
Unigene0006897	1	p2	(AG)7	14	771	784
Unigene0006898	1	p2	(AG)7	14	773	786
Unigene0006920	1	p2	(TC)19	38	15	52
Unigene0006934	1	p3	(CTT)5	15	188	202	CTCGCAAGCTAGTCCGTACC	60.037	20	TCATGGTGATGAGGTTGGAA	59.893	20	210	24	233	TTGAAAAGTTCCACTGCACG	59.881	20	TCATGGTGATGAGGTTGGAA	59.893	20	230	4	233	CTCGCAAGCTAGTCCGTACC	60.037	20	ATGGTGATGAGGTTGGAAGG	59.779	20	208	24	231
Unigene0006952	1	p2	(AG)7	14	1205	1218	CTCGCAAGGACCATTCTCTC	59.95	20	ACAGGGGCTCCCTTTTTAGA	60.068	20	233	1134	1366	TCTCGCAAGGACCATTCTCT	59.95	20	ACAGGGGCTCCCTTTTTAGA	60.068	20	234	1133	1366	TCGCAAGGACCATTCTCTCT	59.95	20	ACAGGGGCTCCCTTTTTAGA	60.068	20	232	1135	1366
Unigene0006953	1	p2	(AG)7	14	1121	1134	CTCGCAAGGACCATTCTCTC	59.95	20	ACAGGGGCTCCCTTTTTAGA	60.068	20	233	1050	1282	TCTCGCAAGGACCATTCTCT	59.95	20	ACAGGGGCTCCCTTTTTAGA	60.068	20	234	1049	1282	TCGCAAGGACCATTCTCTCT	59.95	20	ACAGGGGCTCCCTTTTTAGA	60.068	20	232	1051	1282
Unigene0006959	1	p2	(GA)21	42	742	783	GAGGGGGAGGAGATATCAGG	59.851	20	GAAGCAATGCAGAAGAAAACAA	59.519	22	207	614	820	CAGAGAGAGGGGGAGGAGAT	59.76	20	GAAGCAATGCAGAAGAAAACAA	59.519	22	213	608	820	ACAGAGAGAGGGGGAGGAGA	60.336	20	GAAGCAATGCAGAAGAAAACAA	59.519	22	214	607	820
Unigene0006981	1	p2	(CT)24	48	151	198	AATCTCCAACCATGTCAGCC	59.934	20	TTCCGGGGTAATGACCTAAA	59.269	20	234	108	341	AATCTCCAACCATGTCAGCC	59.934	20	TTTCCGGGGTAATGACCTAA	59.269	20	235	108	342	AATCTCCAACCATGTCAGCC	59.934	20	TTTTCCGGGGTAATGACCTA	59.269	20	236	108	343
Unigene0006985	1	p2	(CT)9	18	56	73	AAAAGACCAATTTACTCAGCTCTCTC	59.873	26	GCACTGCGTTACTTCGTTGA	60.058	20	200	27	226	AAAAGACCAATTTACTCAGCTCTCTC	59.873	26	CCTTCCTTAACGCCATTGAA	60.067	20	229	27	255	GAAAAAGACCAATTTACTCAGCTCTC	60.178	26	GCACTGCGTTACTTCGTTGA	60.058	20	202	25	226
Unigene0006987	1	p2	(CT)7	14	30	43
Unigene0006988	1	p2	(CT)7	14	30	43
Unigene0007000	1	p3	(AGC)6	18	736	753	GAGGATCCAGAAGCTGTTGC	59.957	20	GTCTCTCCTTTCATGCCTGC	59.957	20	247	530	776	CGTCAAGAGGATCCAGAAGC	59.95	20	GTCTCTCCTTTCATGCCTGC	59.957	20	253	524	776	CAAGGCAAGCTTCAATAGGC	59.982	20	AGCAAATCCCATTTCCCTCT	59.903	20	203	624	826
Unigene0007001	1	p3	(AGC)6	18	739	756	GAGGATCCAGAAGCTGTTGC	59.957	20	GTCTCTCCTTTCATGCCTGC	59.957	20	247	533	779	CGTCAAGAGGATCCAGAAGC	59.95	20	GTCTCTCCTTTCATGCCTGC	59.957	20	253	527	779	CAAGGCAAGCTTCAATAGGC	59.982	20	AGCAAATCCCATTTCCCTCT	59.903	20	203	627	829
Unigene0007016	1	p2	(TA)11	22	423	444
Unigene0007038	1	p4	(AATA)4	16	16	31
Unigene0007039	1	p4	(AATA)4	16	16	31
Unigene0007061	1	p2	(GA)8	16	941	956	CATCAACTGAGGACTGGGGT	59.962	20	TCCCACATGATCCCCATAAT	59.831	20	259	802	1060	ACATCAACTGAGGACTGGGG	59.962	20	TCCCACATGATCCCCATAAT	59.831	20	260	801	1060	GGTGGGACTTCTGGTCTTGA	60.088	20	TCCCACATGATCCCCATAAT	59.831	20	187	874	1060
Unigene0007069	1	p2	(TG)6	12	2021	2032
Unigene0007073	1	p5	(CCTTT)4	20	63	82	GCCTCGTCCCACTCTTTTCT	60.766	20	AAATCTGAGCCGTCGAAAAA	59.823	20	153	23	175	TCGTCCCACTCTTTTCTCCA	60.769	20	AAAATCTGAGCCGTCGAAAA	59.823	20	151	26	176	CGTCCCACTCTTTTCTCCAT	59.137	20	AAAATCTGAGCCGTCGAAAA	59.823	20	150	27	176
Unigene0007073	2	p2	(TC)6	12	272	283	TTTTCGACGGCTCAGATTTT	59.823	20	CTTTGGTATCGGTGTTGGCT	59.993	20	175	157	331	TTTTCGACGGCTCAGATTTT	59.823	20	CTGGCTTTGGTATCGGTGTT	59.993	20	179	157	335	TTTTTCGACGGCTCAGATTT	59.823	20	CTTTGGTATCGGTGTTGGCT	59.993	20	176	156	331
Unigene0007074	1	p3	(GAG)6	18	893	910
Unigene0007077	1	p2	(TC)26	52	1	52
Unigene0007077	2	p2	(AT)8	16	1554	1569	GGATTCCAGAATGTTGCTGC	60.613	20	GACAGCAAGCACATAAGGCA	60.019	20	210	1469	1678	CAAGCTATATACGACGGCGG	60.619	20	GACAGCAAGCACATAAGGCA	60.019	20	228	1451	1678	GGATTCCAGAATGTTGCTGC	60.613	20	AAGGCAGGGTAACAAGCTCA	59.875	20	196	1469	1664
Unigene0007077	3	p4	(TTTA)4	16	1787	1802	TGAGCTTGTTACCCTGCCTT	59.875	20	AACAGCTAAAATGACAACAAAAGC	58.969	24	185	1645	1829	TGAGCTTGTTACCCTGCCTT	59.875	20	ACAGCTAAAATGACAACAAAAGC	57.718	23	184	1645	1828	TTTGAGCGGTGAGCTTGTTA	59.609	20	AACAGCTAAAATGACAACAAAAGC	58.969	24	194	1636	1829
Unigene0007114	1	p5	(CTCAG)4	20	68	87	CCTCGACGATTTTTCTAGGG	58.785	20	AGAGAAAAGGAAACCCGGAA	60.046	20	206	35	240	CCTCGACGATTTTTCTAGGG	58.785	20	AAGAGAAAAGGAAACCCGGA	60.046	20	207	35	241	CCTCGACGATTTTTCTAGGG	58.785	20	GTCTGGTGGGATTATGACGG	60.195	20	173	35	207
Unigene0007121	1	p2	(AG)6	12	1	12
Unigene0007123	1	p3	(AGG)5	15	1461	1475	GAAGAAGCTGGGAGTTGCAC	59.997	20	CAATCCCTTCGATCACCAGT	59.927	20	176	1323	1498	AAGCTGGCAGTGAGCAAAAT	60.022	20	CAATCCCTTCGATCACCAGT	59.927	20	199	1300	1498	GAAGAAGCTGGGAGTTGCAC	59.997	20	TCCCTGTCAAACTCAATCCC	59.903	20	189	1323	1511
Unigene0007128	1	p2	(CT)6	12	1	12
Unigene0007133	1	p4	(GATG)6	24	1872	1895	TGACAACACGAAGGCTGAAG	60.025	20	TGCCAAAGAAACTCTCACCTC	59.463	21	266	1657	1922	TTTTGACAACACGAAGGCTG	59.881	20	TGCCAAAGAAACTCTCACCTC	59.463	21	269	1654	1922	GCTCAGAGTGGTGGGCTAAC	59.874	20	TGCCAAAGAAACTCTCACCTC	59.463	21	225	1698	1922
Unigene0007142	1	p2	(TC)7	14	44	57	ACACCGCAGCGAAGTTACTC	60.462	20	ATTGGGAGCGACAAATGAAG	60.074	20	264	14	277	ACACCGCAGCGAAGTTACTC	60.462	20	GGTCGGAGATTGATCGAAGA	60.158	20	181	14	194	GTACAGGCTACACACCGCAG	59.39	20	GAAGAGAGAGTGTGGCTGGG	59.986	20	220	3	222
Unigene0007142	2	p3	(TCT)8	24	219	242	TCTTCGATCAATCTCCGACC	60.158	20	CCTGGCTGTGCTCTCTAACC	60.012	20	241	175	415	TCTTCGATCAATCTCCGACC	60.158	20	AAACCCTAAACCACCCAACC	59.955	20	271	175	445	TCTCTCTGCCACTTGCTTGA	59.855	20	ATTGGGAGCGACAAATGAAG	60.074	20	227	51	277
Unigene0007144	1	p2	(AG)7	14	59	72	ATAAAAGCGCACCAAAAACG	60.13	20	ATCGAAATCTTCGGCAAATG	60.038	20	110	6	115	GCACCAAAAACGCTAACACA	59.776	20	ATCGAAATCTTCGGCAAATG	60.038	20	102	14	115	ATAAAAGCGCACCAAAAACG	60.13	20	GAGGGTGTGTCCAATGGTCT	59.817	20	276	6	281
Unigene0007145	1	p2	(AT)7	14	550	563	TCCTCCGTTCAGGGTTTATG	59.926	20	AACCGGAGTTCTGAAGCTGA	59.989	20	270	393	662	TCCTCCGTTCAGGGTTTATG	59.926	20	GAACCGGAGTTCTGAAGCTG	59.989	20	271	393	663	TCCTCCGTTCAGGGTTTATG	59.926	20	AGCTGAGTGGAACCAGAGGA	59.986	20	256	393	648
Unigene0007145	2	p3	(ATC)5	15	1130	1144	CAACCCATGGAATTTGCTTT	59.801	20	ACAAGGAACACCCCAATCAG	59.82	20	132	1039	1170	CAACCCATGGAATTTGCTTT	59.801	20	CAACAAGGAACACCCCAATC	60.21	20	134	1039	1172	CAACCCATGGAATTTGCTTT	59.801	20	AACAAGGAACACCCCAATCA	60.21	20	133	1039	1171
Unigene0007164	1	p2	(GA)27	54	452	505
Unigene0007166	1	c	(CT)8aaacaactctctcgcgctctgaatctcccactaata(CT)7catctcgatcgaaaggagaacaaggcagaaatcaaaccctaatttttcagtgaatctgtctctctcg(CT)6	145	1	145
Unigene0007175	1	p2	(AG)19	38	1	38
Unigene0007176	1	p2	(AG)15	30	313	342
Unigene0007177	1	p2	(AG)15	30	311	340
Unigene0007197	1	p2	(GA)10	20	742	761	TGCAGTTGTTGCTCTCCATC	59.992	20	CCAATTTCCAGCTTCCAAAA	60.046	20	119	670	788	GTTCCAGTGAGGCGAAGAAG	59.989	20	CCAATTTCCAGCTTCCAAAA	60.046	20	179	610	788	TGCAGTTGTTGCTCTCCATC	59.992	20	TCCAATTTCCAATTTCCAGC	59.878	20	127	670	796
Unigene0007208	1	p4	(TTTC)4	16	839	854	ATGGATGACAAGGCTTCAGG	60.073	20	GCACCACCACCTTTTATGCT	60	20	187	725	911	ACGAAGAGCTCTGGTGGTGT	59.907	20	GCACCACCACCTTTTATGCT	60	20	159	753	911	CTTCCAGCCTCATCACAACA	59.831	20	GCACCACCACCTTTTATGCT	60	20	258	654	911
Unigene0007209	1	p4	(TTTC)4	16	840	855	ATGGATGACAAGGCTTCAGG	60.073	20	GCACCACCACCTTTTATGCT	60	20	187	726	912	ACGAAGAGCTCTGGTGGTGT	59.907	20	GCACCACCACCTTTTATGCT	60	20	159	754	912	CTTCCAGCCTCATCACAACA	59.831	20	GCACCACCACCTTTTATGCT	60	20	258	655	912
Unigene0007224	1	p3	(CTT)6	18	605	622	CTGGCGTTCCTTTGGTAAAA	60.103	20	ACGCAGAAACAAACCCAATC	59.978	20	131	559	689	CTGGCGTTCCTTTGGTAAAA	60.103	20	GACGCAGAAACAAACCCAAT	59.978	20	132	559	690	GCTAACCTCAACTGGCGTTC	59.882	20	ACGCAGAAACAAACCCAATC	59.978	20	142	548	689
Unigene0007231	1	p2	(CT)9	18	17	34
Unigene0007232	1	p2	(CT)9	18	17	34
Unigene0007246	1	p3	(TCA)6	18	155	172	AACGACATCACTATCAGTTTGGAA	59.934	24	TTCTGAGAGAGGCCGAAAAA	60.066	20	219	122	340	TGAGACCACTAAACTCCACAAAAA	60.069	24	CTCCCATTAAGGCAGGACAA	60.066	20	106	93	198	TGAGACCACTAAACTCCACAAAAA	60.069	24	TTCTGAGAGAGGCCGAAAAA	60.066	20	248	93	340
Unigene0007246	2	p2	(AG)9	18	780	797	AAATTGGCTTGTGGGTTTTG	59.839	20	AACTCTTTCTCGGCTCACCA	59.989	20	126	729	854	CAGTTCGGGTTCGGGTATTA	59.817	20	AACTCTTTCTCGGCTCACCA	59.989	20	235	620	854	AAATTGGCTTGTGGGTTTTG	59.839	20	AATCCAGGCCATGTCCAATA	60.155	20	174	729	902
Unigene0007251	1	p2	(AG)19	38	1	38
Unigene0007259	1	p2	(AC)8	16	7	22
Unigene0007267	1	p2	(GA)10	20	1729	1748
Unigene0007274	1	p2	(CA)6	12	1	12
Unigene0007289	1	p3	(GAA)5	15	2464	2478
Unigene0007309	1	p4	(ATAA)4	16	225	240	TCATCAGACCGCAGCTAAGA	59.697	20	AATGTTAAGAGGCAGGCAGC	59.481	20	169	95	263	TCGTGATCAGCGGTAAAATG	59.688	20	AATGTTAAGAGGCAGGCAGC	59.481	20	149	115	263	AAACATACTCCCCCACAGCA	60.375	20	AATGTTAAGAGGCAGGCAGC	59.481	20	206	58	263
Unigene0007310	1	p4	(ATAA)4	16	1398	1413	CCTTCACCATCAGCCTCATT	60.073	20	AATGTTAAGAGGCAGGCAGC	59.481	20	208	1229	1436	ACATCAACCACTCGCTTTCC	60.119	20	AATGTTAAGAGGCAGGCAGC	59.481	20	226	1211	1436	TTTCCTTCACCATCAGCCTC	60.195	20	AATGTTAAGAGGCAGGCAGC	59.481	20	211	1226	1436
Unigene0007311	1	p4	(ATAA)4	16	1614	1629	GGAGGAGCGACTCTGAAATG	59.95	20	AATGTTAAGAGGCAGGCAGC	59.481	20	266	1387	1652	TGGAGGAGCGACTCTGAAAT	59.95	20	AATGTTAAGAGGCAGGCAGC	59.481	20	267	1386	1652	ACTGGAGGAGCGACTCTGAA	60.135	20	AATGTTAAGAGGCAGGCAGC	59.481	20	269	1384	1652
Unigene0007319	1	p2	(AG)8	16	39	54	TCCATCTCTCATCATGCGTC	59.75	20	TTAGTGCCCTGGTTCCTCAC	60.111	20	193	5	197	TCCATCTCTCATCATGCGTC	59.75	20	CTCACTGATGCCTTGGTTCA	59.831	20	178	5	182	TCCATCTCTCATCATGCGTC	59.75	20	TGATGCCTTGGTTCATCAGA	60.201	20	173	5	177
Unigene0007336	1	p2	(GA)6	12	145	156	TACTCGGGAATGGAGGAAGA	59.623	20	CGCTGGCCTTCTATGTCACT	60.419	20	107	118	224	TCTACTCGGGAATGGAGGAA	59.623	20	CGCTGGCCTTCTATGTCACT	60.419	20	109	116	224	ACTCGGGAATGGAGGAAGAG	60.586	20	CGCTGGCCTTCTATGTCACT	60.419	20	106	119	224
Unigene0007337	1	p2	(AG)14	28	1	28
Unigene0007337	2	p2	(GA)6	12	203	214	TCAAATACTTGGGCAGGAGG	60.066	20	CGCTGGCCTTCTATGTCACT	60.419	20	203	80	282	AAAGCTGGAGAGGGGATTGT	60.074	20	CGCTGGCCTTCTATGTCACT	60.419	20	226	57	282	ACAAAGCTGGAGAGGGGATT	60.074	20	CGCTGGCCTTCTATGTCACT	60.419	20	228	55	282
Unigene0007338	1	p2	(GA)6	12	155	166	TACTCGGGAATGGAGGAAGA	59.623	20	CGCTGGCCTTCTATGTCACT	60.419	20	107	128	234	TCTACTCGGGAATGGAGGAA	59.623	20	CGCTGGCCTTCTATGTCACT	60.419	20	109	126	234	ACCCTGTCACAAAGAGGCTG	60.298	20	CCTTCTATGTCACTCCGGCT	59.308	20	137	92	228
Unigene0007344	1	p2	(CT)12	24	432	455	AAACCACATCATAGCGCACA	60.142	20	TTTGAGAGTCTAGGGCTTCTCC	59.124	22	171	312	482	AGCACCCAAAACCACATCAT	60.24	20	TTTGAGAGTCTAGGGCTTCTCC	59.124	22	179	304	482	AAACCACATCATAGCGCACA	60.142	20	TTGAGAGTCTAGGGCTTCTCCTT	60.029	23	170	312	481
Unigene0007353	1	p3	(CCA)5	15	235	249	AGCACTTCTGGCAACAGCTT	60.201	20	AATTTCAGGAGTTGCATGGG	59.933	20	171	151	321	AGCACTTCTGGCAACAGCTT	60.201	20	GCCACTGAGAGAACTGGTCC	59.841	20	130	151	280	AGACAGCACTTCTGGCAACA	59.622	20	CGTAAGCATTGCCACTGAGA	60.011	20	144	147	290
Unigene0007354	1	p3	(CCA)5	15	235	249	AGCACTTCTGGCAACAGCTT	60.201	20	CGCCAGTGATGAATCTGCTA	59.972	20	212	151	362	AGCACTTCTGGCAACAGCTT	60.201	20	GAGGCAAGGGTTATCATGGA	59.894	20	274	151	424	AGCACTTCTGGCAACAGCTT	60.201	20	GCCACTGAGAGAACTGGTCC	59.841	20	130	151	280
Unigene0007369	1	p3	(CTT)5	15	786	800	CGTGATTCTCTGGAACAGCA	59.984	20	AACCCAATACCGCATCAGAG	59.955	20	176	710	885	CGTGATTCTCTGGAACAGCA	59.984	20	TGTTTTGTCCTGAGTTCCCC	59.943	20	202	710	911	CGTGATTCTCTGGAACAGCA	59.984	20	GTTTTGTCCTGAGTTCCCCA	59.943	20	201	710	910
Unigene0007370	1	p3	(CTT)5	15	1430	1444	CGTGATTCTCTGGAACAGCA	59.984	20	AACCCAATACCGCATCAGAG	59.955	20	176	1354	1529	CGTGATTCTCTGGAACAGCA	59.984	20	TGTTTTGTCCTGAGTTCCCC	59.943	20	202	1354	1555	CGTGATTCTCTGGAACAGCA	59.984	20	GTTTTGTCCTGAGTTCCCCA	59.943	20	201	1354	1554
Unigene0007380	1	p4	(TAAT)4	16	47	62
Unigene0007381	1	p4	(TAAT)4	16	47	62
Unigene0007388	1	p2	(AG)11	22	14	35
Unigene0007390	1	p6	(AGCAAC)4	24	273	296	GGTGACACTGATAGGCAGCA	59.862	20	AGCCGTTGTAGAATCGGTTG	60.132	20	117	241	357	GGTGACACTGATAGGCAGCA	59.862	20	CTGAGCGACACCGAACATAA	59.864	20	149	241	389	GACACTGATAGGCAGCAGCA	60.168	20	AGCCGTTGTAGAATCGGTTG	60.132	20	114	244	357
Unigene0007401	1	p5	(GTTCT)5	25	1229	1253	TCCTTGGCTCCATTCAATTC	60.014	20	CAAATTCTTACAAGTAAGCAACACA	57.737	25	232	1059	1290	TTCAATTCCCACAGAAAGCC	60.051	20	CAAATTCTTACAAGTAAGCAACACA	57.737	25	220	1071	1290	CTTTCCTTGGCTCCATTCAA	60.184	20	CAAATTCTTACAAGTAAGCAACACA	57.737	25	235	1056	1290
Unigene0007413	1	p2	(AC)17	34	59	92	GATCCTTTCCTCACTCGCAC	59.81	20	CGGTGAGGAGATCTTTGAGC	59.95	20	154	5	158	GATCCTTTCCTCACTCGCAC	59.81	20	GGTGAGGAGATCTTTGAGCG	59.95	20	153	5	157	GATCCTTTCCTCACTCGCAC	59.81	20	TTCTTGTATCGGAAAACGGC	60.074	20	267	5	271
Unigene0007424	1	p2	(CT)6	12	1970	1981	AAGCTGTTGCTCCGTCTGTT	60.058	20	TTAAATCACCATCATCGCCA	59.891	20	224	1914	2137	AAGCTGTTGCTCCGTCTGTT	60.058	20	ACCTCCTCTCTGCACGCTTA	60.156	20	195	1914	2108	AAGCTGTTGCTCCGTCTGTT	60.058	20	AGACCACACAGCAAACACCA	60.203	20	139	1914	2052
Unigene0007425	1	p2	(CT)6	12	1539	1550	AAGCTGTTGCTCCGTCTGTT	60.058	20	TTAAATCACCATCATCGCCA	59.891	20	224	1483	1706	AAGCTGTTGCTCCGTCTGTT	60.058	20	ACCTCCTCTCTGCACGCTTA	60.156	20	195	1483	1677	AAGCTGTTGCTCCGTCTGTT	60.058	20	AGACCACACAGCAAACACCA	60.203	20	139	1483	1621
Unigene0007436	1	p2	(AG)10	20	30	49	AGCTGTTTGAGTGAGACTCGG	59.655	21	TTAGGACGGGTTTTGATTCG	59.931	20	268	2	269	AGCTGTTTGAGTGAGACTCGG	59.655	21	AAGTGTGAGGCTGCCAAAGT	59.914	20	118	2	119	AGCTGTTTGAGTGAGACTCGG	59.655	21	CATTGTGAGTCATTGGCTGG	60.112	20	216	2	217
Unigene0007449	1	p3	(TCC)5	15	90	104	CCCATGAGAAAATGGAATCG	60.266	20	GGATGAATTGGTGGAATTGG	59.991	20	101	29	129	CCCATGAGAAAATGGAATCG	60.266	20	GATGAATTGGTGGAATTGGG	59.991	20	100	29	128	CCCATGAGAAAATGGAATCG	60.266	20	GAAAGGGTGAGGAGGGAAAG	60.045	20	187	29	215
Unigene0007452	1	p2	(GA)21	42	34	75	TTGGAATGTTAAAATGATTAAGAGAGA	58.78	27	AGGAGCCTTTGTTGGAGCTT	60.382	20	156	0	155	TTGGAATGTTAAAATGATTAAGAGAGA	58.78	27	GAGCCTTTGTTGGAGCTTGT	59.478	20	154	0	153	TGGAATGTTAAAATGATTAAGAGAGA	57.626	26	AGGAGCCTTTGTTGGAGCTT	60.382	20	155	1	155
Unigene0007464	1	p2	(TC)8	16	120	135	GCCAAAAATCCCTTTGTCGT	61.21	20	CCATTTGTGCTGGATTTGTG	59.964	20	163	65	227	GCCAAAAATCCCTTTGTCGT	61.21	20	CATTTGTGCTGGATTTGTGG	59.964	20	162	65	226	GCCAAAAATCCCTTTGTCGT	61.21	20	CCTCCATTTGTGCTGGATTT	59.933	20	166	65	230
Unigene0007475	1	p2	(AG)7	14	1	14
Unigene0007478	1	p6	(GCATCG)4	24	266	289	CAGCAGAGCACAACCGATAA	60.011	20	TCTGCATGAACTCGTTGTCC	59.837	20	194	201	394	CAGCAGAGCACAACCGATAA	60.011	20	TGATCCTCATCATCGCTGTC	59.75	20	270	201	470	CCACCATCACCCTTGAGAAT	59.779	20	TCATCATCGCTGTCGTCTTC	59.95	20	226	239	464
Unigene0007479	1	p6	(GCATCG)4	24	198	221	TGCCCTTTGAAGCAGAGTTT	59.993	20	TCATCATCGCTGTCGTCTTC	59.95	20	261	136	396	GCCCTTTGAAGCAGAGTTTG	59.993	20	TCATCATCGCTGTCGTCTTC	59.95	20	260	137	396	TGCCCTTTGAAGCAGAGTTT	59.993	20	TCTGCATGAACTCGTTGTCC	59.837	20	191	136	326
Unigene0007482	1	p3	(CTT)6	18	821	838	GTGAGAGGTGCAGCGTAACA	60.056	20	AGCAGGATATGAAAATGGCG	60.06	20	268	779	1046	TTGAACAGCAGTGCCTTTTG	60.027	20	ATCAGGAGCAGCACCAAGTT	59.874	20	273	706	978	TTGAACAGCAGTGCCTTTTG	60.027	20	GTCTTCTTCTTGCTCGCACC	60.142	20	218	706	923
Unigene0007502	1	p3	(AGA)6	18	39	56	TTCTCATAGGAGGAGGGGAA	58.663	20	GAGGTTTGAGTGGTGAGGGA	60.088	20	217	4	220	TTCTCATAGGAGGAGGGGAAG	59.654	21	GAGGTTTGAGTGGTGAGGGA	60.088	20	217	4	220	TTCTCATAGGAGGAGGGGAA	58.663	20	GAAGGGTTGGGGGTCTTAAA	60.159	20	261	4	264
Unigene0007502	2	p2	(TC)24	48	264	311
Unigene0007507	1	p2	(AG)9	18	1352	1369
Unigene0007508	1	p2	(AG)9	18	1352	1369
Unigene0007509	1	p3	(TGT)8	24	146	169	AGCGTCTTCTTCACCCTTCA	59.989	20	ACTCTGTGGTTGCTTGGCTT	59.914	20	175	110	284	GCGTCTTCTTCACCCTTCAG	59.989	20	ACTCTGTGGTTGCTTGGCTT	59.914	20	174	111	284	CCCTTCAGTTCAGCCATCAT	60.073	20	ACTCTGTGGTTGCTTGGCTT	59.914	20	162	123	284
Unigene0007509	2	p3	(GAT)7	21	625	645
Unigene0007510	1	p3	(ATG)6	18	1	18
Unigene0007512	1	p3	(ATG)6	18	1	18
Unigene0007531	1	p2	(CT)11	22	336	357	AGCAAGAAAACGAAGACCGA	59.993	20	GAGATCTTAGCGACATGCCC	59.803	20	248	148	395	GTCATGGGTTTGGCTCATTC	60.326	20	GAGATCTTAGCGACATGCCC	59.803	20	162	234	395	GCAAGAAAACGAAGACCGAA	60.365	20	GAGATCTTAGCGACATGCCC	59.803	20	247	149	395
Unigene0007536	1	p3	(TGC)5	15	1158	1172	GGAAATGCCATCCAGAGAAA	60.014	20	CGGCAAATTGTTTTGCCTAT	59.964	20	196	1091	1286	GGAAATGCCATCCAGAGAAA	60.014	20	GAATCGAAACGGCAAATTGT	59.945	20	205	1091	1295	ATGCCATCCAGAGAAATTGG	59.894	20	CGGCAAATTGTTTTGCCTAT	59.964	20	192	1095	1286
Unigene0007537	1	p3	(TGC)5	15	449	463	GGAAATGCCATCCAGAGAAA	60.014	20	CGGCAAATTGTTTTGCCTAT	59.964	20	196	382	577	GGAAATGCCATCCAGAGAAA	60.014	20	GAATCGAAACGGCAAATTGT	59.945	20	205	382	586	ATGCCATCCAGAGAAATTGG	59.894	20	CGGCAAATTGTTTTGCCTAT	59.964	20	192	386	577
Unigene0007538	1	p2	(GA)17	34	2251	2284	CGTAGCCATACTCGCTCTCC	60	20	TCTCTCTCTGTTCTTCGGTCTG	58.818	22	229	2083	2311	CTTTAGGGGTCCAACCCAAT	60.046	20	TCTCTCTCTGTTCTTCGGTCTG	58.818	22	101	2211	2311	TCTCCTTCTCGGAGTCCTCA	60.064	20	TCTCTCTCTGTTCTTCGGTCTG	58.818	22	214	2098	2311
Unigene0007547	1	p2	(TC)24	48	346	393
Unigene0007548	1	p2	(TC)22	44	279	322
Unigene0007551	1	p2	(TC)11	22	24	45
Unigene0007552	1	p2	(TC)11	22	24	45
Unigene0007556	1	p2	(TC)28	56	293	348
Unigene0007558	1	c	(CT)18ttctgtttttaaattaaaacgc(AAGAA)4	78	10	87
Unigene0007568	1	p2	(TG)6	12	1275	1286	CGGCCAGAAGAACTCCAATA	60.206	20	ACCGGTTACTGCCAAATCAG	59.993	20	227	1235	1461	CACCTGCGAAGTACAAGCAA	60.05	20	TTCAATGGTTGCAACTGGAG	59.691	20	272	1070	1341	AGCATGCACAAGACCCATTT	60.526	20	ACCGGTTACTGCCAAATCAG	59.993	20	267	1195	1461
Unigene0007579	1	p4	(GGGA)4	16	41	56	TTTGTAACCCAAAAGAGAATGG	58.163	22	TCCTTGGGATAAAATCCTGC	58.974	20	271	16	286	CTTTGTAACCCAAAAGAGAATGG	59.085	23	TCCTTGGGATAAAATCCTGC	58.974	20	272	15	286	TTTGTAACCCAAAAGAGAATGG	58.163	22	CCTTGGGATAAAATCCTGCAT	60.157	21	270	16	285
Unigene0007587	1	p3	(CCA)5	15	539	553	TCCCCCATAACTCTCACCAG	59.92	20	AAATGAATTTGGCGGCTATG	59.928	20	172	417	588	GCTCCACTACCACCTCCGTA	60.134	20	AAATGAATTTGGCGGCTATG	59.928	20	261	328	588	TCCCCCATAACTCTCACCAG	59.92	20	TATGGTGCTGCAGGTGGTTA	60.134	20	249	417	665
Unigene0007587	2	p3	(AAG)7	21	1562	1582	TGTAATCTTCATCCTCCGCC	60.036	20	TCGGCACCAAATACTGAACA	60.111	20	236	1423	1658	GGCATCGTTAGTCTGCGAAT	60.243	20	TCGGCACCAAATACTGAACA	60.111	20	166	1493	1658	GGTTGGCATCGTTAGTCTGC	60.667	20	TCGGCACCAAATACTGAACA	60.111	20	170	1489	1658
Unigene0007591	1	p2	(CT)17	34	27	60	CAAACCAAACAAACTCTCTTCTTC	58.546	24	GCGTCTTCGTTGGAGAAGTC	59.997	20	217	0	216	CAAACCAAACAAACTCTCTTCTTC	58.546	24	GAATTCCGGCAGTTCCATTA	59.901	20	101	0	100	CAAACCAAACAAACTCTCTTCTTC	58.546	24	AGTAGCCGCCGAGGTAGAAT	60.249	20	117	0	116
Unigene0007595	1	p4	(ATTT)4	16	55	70	GAGAACACACAAATGGCTCTTG	59.78	22	TTTGTCCGTAGGATGGAAGG	59.926	20	254	30	283	GAGAACACACAAATGGCTCTTG	59.78	22	TGGAAGGCATCCCAGAATAC	59.894	20	241	30	270	GAGAACACACAAATGGCTCTTG	59.78	22	GCTCATTTCGAATGTCCCAG	60.603	20	170	30	199
Unigene0007616	1	p2	(AC)7	14	246	259	AAGGATAGGCGTGTTGCTTC	59.34	20	CCATGGCTCTTCCTGCTAAG	59.971	20	248	110	357	GATAGGCGTGTTGCTTCCAC	60.667	20	CCATGGCTCTTCCTGCTAAG	59.971	20	245	113	357	AAGGATAGGCGTGTTGCTTC	59.34	20	TAAGTGCAACCTCACCCCTC	60.111	20	232	110	341
Unigene0007620	1	c	(CGG)5cgtct(CAG)6	38	333	370	TTACGACTCGCTCGGAAACT	60.015	20	CGTGGTTCTTCAGGCACTCT	60.444	20	182	252	433	AGTTACGACTCGCTCGGAAA	60.015	20	CGTGGTTCTTCAGGCACTCT	60.444	20	184	250	433	GTTACGACTCGCTCGGAAAC	59.882	20	CGTGGTTCTTCAGGCACTCT	60.444	20	183	251	433
Unigene0007621	1	c	(CGG)5cgtct(CAG)6	38	337	374	TTACGACTCGCTCGGAAACT	60.015	20	CGTGGTTCTTCAGGCACTCT	60.444	20	182	256	437	AGTTACGACTCGCTCGGAAA	60.015	20	CGTGGTTCTTCAGGCACTCT	60.444	20	184	254	437	GTTACGACTCGCTCGGAAAC	59.882	20	CGTGGTTCTTCAGGCACTCT	60.444	20	183	255	437
Unigene0007623	1	p4	(TTTA)4	16	779	794	TTACCGACGGTGTGTACGAA	60.027	20	CATTTACATGGAAGGCCACC	60.192	20	265	614	878	TTTACCGACGGTGTGTACGA	60.027	20	CATTTACATGGAAGGCCACC	60.192	20	266	613	878	AGTCCTTTACCGACGGTGTG	60.028	20	CATTTACATGGAAGGCCACC	60.192	20	271	608	878
Unigene0007627	1	p3	(GCG)6	18	74	91	AGCCGAAGCATTAGGGTTTT	60.095	20	TGCTCTGCTATGTGGTGGTC	59.862	20	116	15	130	AGCCGAAGCATTAGGGTTTT	60.095	20	TCTGCTATGTGGTGGTCGAA	60.263	20	113	15	127	AGCCGAAGCATTAGGGTTTT	60.095	20	GCGAAGAGGAAGACCTGAGA	59.679	20	220	15	234
Unigene0007652	1	p2	(GA)26	52	223	274	AGGGTTTTGCAAGGTCAGTG	60.149	20	GCGCCTGGGTCTTTTTATTT	60.44	20	276	55	330	GATGAAAGTAATCGCGGGTC	59.533	20	GCGCCTGGGTCTTTTTATTT	60.44	20	168	163	330	CAGGATGAAAGTAATCGCGG	60.597	20	GCGCCTGGGTCTTTTTATTT	60.44	20	171	160	330
Unigene0007653	1	p3	(CTG)6	18	342	359	GAGAATGGCAGTGGAAGCTC	59.957	20	AGCAATGAAAAGAAGGCAGC	59.597	20	160	251	410	GAGAATGGCAGTGGAAGCTC	59.957	20	TGAAAAGAAGGCAGCAACAA	59.585	20	155	251	405	GAGAATGGCAGTGGAAGCTC	59.957	20	AGGCAGCAACAACAAGAACA	59.49	20	147	251	397
Unigene0007654	1	p3	(CTG)6	18	341	358	GAGAATGGCAGTGGAAGCTC	59.957	20	AGCAATGAAAAGAAGGCAGC	59.597	20	160	250	409	GAGAATGGCAGTGGAAGCTC	59.957	20	TGAAAAGAAGGCAGCAACAA	59.585	20	155	250	404	GAGAATGGCAGTGGAAGCTC	59.957	20	AGGCAGCAACAACAAGAACA	59.49	20	147	250	396
Unigene0007684	1	p2	(AG)10	20	2656	2675	TCTCCGAACCTTGTTATCGC	60.214	20	TTTTCTTCGCTTTGACTGCAT	60.011	21	235	2518	2752	CAGCTCCTCCAAATAAACCG	59.702	20	TTTTCTTCGCTTTGACTGCAT	60.011	21	194	2559	2752	GGTGCTTCAACAAAGCCAGT	60.299	20	TTTTCTTCGCTTTGACTGCAT	60.011	21	122	2631	2752
Unigene0007687	1	p2	(AG)22	44	642	685
Unigene0007689	1	p2	(GA)8	16	2365	2380	AGGGTTTCCACTCCTCCAAC	60.349	20	ATGGCCGAACAAGCTATTCA	60.606	20	239	2166	2404	TGGCAGTTAGGGTTTCCACT	59.592	20	ATGGCCGAACAAGCTATTCA	60.606	20	247	2158	2404	CAACGGCACATTTCACAGAT	59.572	20	ATGGCCGAACAAGCTATTCA	60.606	20	223	2182	2404
Unigene0007690	1	p2	(GA)7	14	2789	2802	TGGGGAGGAACAGTTCAGAG	60.229	20	CTTCCTGCGTTCCTCTCTTC	59.162	20	193	2656	2848	CTGAAATGGGCTGAGAGAGC	60.096	20	CTCTTCCCTCTGAAAATCGC	59.006	20	209	2626	2834	TGGGGAGGAACAGTTCAGAG	60.229	20	CTCTTCCCTCTGAAAATCGC	59.006	20	179	2656	2834
Unigene0007697	1	p4	(ATGA)4	16	100	115	TTAGCGGGAATCAAAAGCAC	60.209	20	TCCACGTATTTGCTGAACCA	60.111	20	151	61	211	TTAGCGGGAATCAAAAGCAC	60.209	20	TTCGATAGAATCACCGCTCC	60.177	20	218	61	278	TTAGCGGGAATCAAAAGCAC	60.209	20	AGAGTTTTCGCATGGAGGAA	59.813	20	252	61	312
Unigene0007699	1	p2	(GA)6	12	294	305
Unigene0007700	1	p2	(AG)23	46	2060	2105
Unigene0007705	1	p5	(TTGGT)5	25	304	328
Unigene0007734	1	p2	(GA)6	12	193	204	GTTGCAGGAAATGGGTTGTT	59.836	20	CCCCTTCTTAACCCCAATCT	59.28	20	166	112	277	GAAGAAACCCAATGGAGGGT	60.169	20	CCCCTTCTTAACCCCAATCT	59.28	20	199	79	277	TGAGGTTCATGTTTGCTCCA	60.24	20	CCCCTTCTTAACCCCAATCT	59.28	20	111	167	277
Unigene0007735	1	p2	(GA)6	12	2432	2443	GTTGCAGGAAATGGGTTGTT	59.836	20	CCCCTTCTTAACCCCAATCT	59.28	20	166	2351	2516	GAAGAAACCCAATGGAGGGT	60.169	20	CCCCTTCTTAACCCCAATCT	59.28	20	199	2318	2516	TGAGGTTCATGTTTGCTCCA	60.24	20	CCCCTTCTTAACCCCAATCT	59.28	20	111	2406	2516
Unigene0007750	1	p2	(CT)23	46	411	456
Unigene0007751	1	p3	(AAG)5	15	46	60	TGATTTGGTTTGGTTTTTAGCA	59.511	22	CGAACACGATGGCATAGAGA	59.823	20	227	20	246	TGATTTGGTTTGGTTTTTAGCA	59.511	22	GAGAGCGTAGATGATTCCCG	59.797	20	211	20	230	TGATTTGGTTTGGTTTTTAGCA	59.511	22	CAATAGTGCAGCAACCGTGT	59.788	20	149	20	168
Unigene0007751	2	p3	(TTA)7	21	352	372	TCGCGACGAGTACTTTGATG	60.011	20	GCGGAAACATGTTGTGTGTG	61.045	20	163	251	413	TCGCGACGAGTACTTTGATG	60.011	20	TGCGGAAACATGTTGTGTGT	61.045	20	164	251	414	CGCGACGAGTACTTTGATGA	60.011	20	GCGGAAACATGTTGTGTGTG	61.045	20	162	252	413
Unigene0007755	1	p2	(GA)28	56	514	569
Unigene0007756	1	p3	(CTA)5	15	138	152	TCGGTTCCTCATCATCACTG	59.631	20	TGCCACTACCACCACCACTA	60.025	20	274	40	313	TCGGTTCCTCATCATCACTG	59.631	20	AATTTCGACACCGATCTTCG	60.074	20	165	40	204	TCGGTTCCTCATCATCACTG	59.631	20	ACGAGTTTTCCCACAAGACG	60.149	20	244	40	283
Unigene0007758	1	p2	(CT)8	16	45	60	CGACATTTCAGGTTTCACACA	59.6	21	GGTCTTGGTTGGTTCGTGAT	59.827	20	223	3	225	CGACATTTCAGGTTTCACACA	59.6	21	GAGGCTTCTGTGGAATGGAG	59.803	20	177	3	179	CGACATTTCAGGTTTCACACA	59.6	21	AGAGGCTTCTGTGGAATGGA	59.803	20	178	3	180
Unigene0007776	1	p2	(TC)8	16	2996	3011	TGAACAAGCTTGGCTTGAAA	59.585	20	GCAAGCAAAGGAAAGAATGC	59.967	20	254	2931	3184	CAAGCTTGGCTTGAAAATGG	60.742	20	GCAAGCAAAGGAAAGAATGC	59.967	20	250	2935	3184	TGAACAAGCTTGGCTTGAAA	59.585	20	GGAAGCAAGCAAAGGAAAGA	59.569	20	258	2931	3188
Unigene0007776	2	c	(CT)7tttaggttttagcttattttttctgctgtcgcctctcc(CT)9	70	3307	3376	GCATTCTTTCCTTTGCTTGC	59.967	20	AAACCGCCCAAAACAAGAG	60.096	19	238	3165	3402	GCATTCTTTCCTTTGCTTGC	59.967	20	ACCGCCCAAAACAAGAGAG	60.239	19	236	3165	3400	GCATTCTTTCCTTTGCTTGC	59.967	20	TTAGAGAAAACAGCAAACCGC	59.527	21	252	3165	3416
Unigene0007784	1	p3	(CCT)6	18	77	94	ACTTGACCACAAGTACCCGC	60.035	20	AAAAGTGTGTGCAAAAGGGG	60.008	20	190	21	210	ACTTGACCACAAGTACCCGC	60.035	20	CCACGAGCAAAGGCTACTTC	60.015	20	231	21	251	ACAAGTACCCGCCAAAAATG	59.861	20	AAAAGTGTGTGCAAAAGGGG	60.008	20	182	29	210
Unigene0007785	1	p3	(CCT)6	18	77	94	ACTTGACCACAAGTACCCGC	60.035	20	AAAAGTGTGTGCAAAAGGGG	60.008	20	190	21	210	ACTTGACCACAAGTACCCGC	60.035	20	CCACGAGCAAAGGCTACTTC	60.015	20	231	21	251	ACAAGTACCCGCCAAAAATG	59.861	20	AAAAGTGTGTGCAAAAGGGG	60.008	20	182	29	210
Unigene0007790	1	p2	(GA)7	14	886	899	ATCGAACGGTTGTAGTTGGG	59.853	20	TTTGACTTGGAGCTCTCCCT	59.014	20	265	658	922	ATCGAACGGTTGTAGTTGGG	59.853	20	CTTTGACTTGGAGCTCTCCCT	60.002	21	266	658	923	CTACGATTCGGGACTGGAGA	60.21	20	TTTGACTTGGAGCTCTCCCT	59.014	20	225	698	922
Unigene0007796	1	p2	(CT)8	16	63	78	ACACCACACACTCCTCCACA	60.045	20	CTCCAAAGCTTCGTCTCCAG	60.126	20	128	5	132	CACACCACACACTCCTCCAC	60.045	20	CTCCAAAGCTTCGTCTCCAG	60.126	20	129	4	132	ACACACCACACACTCCTCCA	60.045	20	CTCCAAAGCTTCGTCTCCAG	60.126	20	130	3	132
Unigene0007796	2	p2	(CT)7	14	609	622	CGTGTGGTGTAATCGAGGAG	59.161	20	GCCGCCTTTCATAAAAACAC	59.592	20	235	503	737	TGTGGTGTAATCGAGGAGGG	60.913	20	GCCGCCTTTCATAAAAACAC	59.592	20	233	505	737	CGTGTGGTGTAATCGAGGAG	59.161	20	CCGCCTTTCATAAAAACACC	59.451	20	234	503	736
Unigene0007803	1	p3	(ATG)6	18	184	201	GCAAACTGAACCAGTACGGC	60.699	20	TGCCTCAAAAACAAAAACCA	59.178	20	257	7	263	GCAAACTGAACCAGTACGGC	60.699	20	GCCTCAAAAACAAAAACCACA	60.004	21	256	7	262	GCAAACTGAACCAGTACGGC	60.699	20	TGCCTCAAAAACAAAAACCAC	60.004	21	257	7	263
Unigene0007804	1	p2	(TC)6	12	51	62	AACAAGTGCAACGACCACCT	60.611	20	CCAATGAGAATGAGGCGTTT	60.074	20	225	19	243	AACAAGTGCAACGACCACCT	60.611	20	ATGAGATCAACGGAAGGCAC	60.081	20	162	19	180	AACAAGTGCAACGACCACCT	60.611	20	GATCAACGGAAGGCACATCT	60.081	20	158	19	176
Unigene0007805	1	p2	(TC)6	12	51	62	AACAAGTGCAACGACCACCT	60.611	20	CCAATGAGAATGAGGCGTTT	60.074	20	225	19	243	AACAAGTGCAACGACCACCT	60.611	20	ATGAGATCAACGGAAGGCAC	60.081	20	162	19	180	AACAAGTGCAACGACCACCT	60.611	20	GATCAACGGAAGGCACATCT	60.081	20	158	19	176
Unigene0007825	1	p2	(CT)7	14	82	95	GCGAAGGGCTTTAACAACAG	59.883	20	CGAAGAGGTTGAAGGCAGAG	60.126	20	243	12	254	ACAACAGATCCTCCCCACAC	59.817	20	CGAAGAGGTTGAAGGCAGAG	60.126	20	230	25	254	CACACCAACCCACTCTCTCA	59.705	20	CGAAGAGGTTGAAGGCAGAG	60.126	20	215	40	254
Unigene0007825	2	p3	(CTC)6	18	221	238	ACAACAGATCCTCCCCACAC	59.817	20	GACAGATCGGTCGATTTTGG	60.461	20	271	25	295	CACACCAACCCACTCTCTCA	59.705	20	GACAGATCGGTCGATTTTGG	60.461	20	256	40	295	CAACCCACTCTCTCACTCCC	59.682	20	GACAGATCGGTCGATTTTGG	60.461	20	251	45	295
Unigene0007826	1	p2	(CT)7	14	82	95	GCGAAGGGCTTTAACAACAG	59.883	20	CGAAGAGGTTGAAGGCAGAG	60.126	20	243	12	254	ACAACAGATCCTCCCCACAC	59.817	20	CGAAGAGGTTGAAGGCAGAG	60.126	20	230	25	254	CACACCAACCCACTCTCTCA	59.705	20	CGAAGAGGTTGAAGGCAGAG	60.126	20	215	40	254
Unigene0007826	2	p3	(CTC)6	18	221	238	ACAACAGATCCTCCCCACAC	59.817	20	GACAGATCGGTCGATTTTGG	60.461	20	271	25	295	CACACCAACCCACTCTCTCA	59.705	20	GACAGATCGGTCGATTTTGG	60.461	20	256	40	295	CAACCCACTCTCTCACTCCC	59.682	20	GACAGATCGGTCGATTTTGG	60.461	20	251	45	295
Unigene0007836	1	p5	(AGGGA)4	20	858	877	CAAACTCCACTGGGGAAAAA	59.942	20	CCTTTTCGGGTTCTCACAAA	60.081	20	249	742	990	CAAACTCCACTGGGGAAAAA	59.942	20	TTATCTCCGACCTTCATGGG	59.887	20	269	742	1010	TCAAACTCCACTGGGGAAAA	60.465	20	CCTTTTCGGGTTCTCACAAA	60.081	20	250	741	990
Unigene0007841	1	p3	(TTC)5	15	113	127	TGCATGTTCTCTGCATCCAT	60.233	20	TGGGGTTTTGGAGGTTATCA	60.162	20	210	7	216	TGCATGTTCTCTGCATCCAT	60.233	20	AAGCTGAAGTTCTTGGCAGC	59.763	20	253	7	259	TGCATGTTCTCTGCATCCAT	60.233	20	CAACCCAAAGAGTCGCCTAC	59.734	20	187	7	193
Unigene0007842	1	p3	(TTC)5	15	113	127	TGCATGTTCTCTGCATCCAT	60.233	20	TGGGGTTTTGGAGGTTATCA	60.162	20	210	7	216	TGCATGTTCTCTGCATCCAT	60.233	20	AAGCTGAAGTTCTTGGCAGC	59.763	20	253	7	259	TGCATGTTCTCTGCATCCAT	60.233	20	CAACCCAAAGAGTCGCCTAC	59.734	20	187	7	193
Unigene0007843	1	p5	(TCTTT)4	20	1550	1569	TTCCGTTTAACATTTGGGGA	60.16	20	AATCCACCCATTCCCATACA	59.871	20	103	1513	1615	GGCTCAATTGGCTACTCGAA	60.352	20	AATCCACCCATTCCCATACA	59.871	20	128	1488	1615	ATGCGCTTCCGTTTAACATT	59.614	20	AATCCACCCATTCCCATACA	59.871	20	109	1507	1615
Unigene0007844	1	p2	(GA)7	14	1	14
Unigene0007855	1	p6	(TGGAGG)5	30	1022	1051	ATAGTTGGGCCTTGTTGTGC	60	20	AGAGGATAAGCCCTCGAAGC	59.947	20	150	965	1114	CCATCCCCAACAAAAATGTC	60.029	20	AGAGGATAAGCCCTCGAAGC	59.947	20	189	926	1114	CCCCAACAAAAATGTCATCC	60.029	20	AGAGGATAAGCCCTCGAAGC	59.947	20	185	930	1114
Unigene0007857	1	p6	(TGGAGG)5	30	1022	1051	ATAGTTGGGCCTTGTTGTGC	60	20	AGAGGATAAGCCCTCGAAGC	59.947	20	150	965	1114	CCATCCCCAACAAAAATGTC	60.029	20	AGAGGATAAGCCCTCGAAGC	59.947	20	189	926	1114	CCCCAACAAAAATGTCATCC	60.029	20	AGAGGATAAGCCCTCGAAGC	59.947	20	185	930	1114
Unigene0007868	1	p2	(CT)6	12	14	25
Unigene0007882	1	p3	(AAG)7	21	340	360
Unigene0007883	1	p2	(TC)19	38	274	311	AAGCTTTCAAAGACCTGCCA	59.993	20	AAGATCAATGCATAGGCTTTTC	57.547	22	121	218	338	ATTAGCTCTCTCTGTGGCCG	59.598	20	AAGATCAATGCATAGGCTTTTC	57.547	22	247	92	338	GACCTGCCATTGATGAAACA	59.502	20	AAGATCAATGCATAGGCTTTTC	57.547	22	110	229	338
Unigene0007890	1	p2	(AG)19	38	299	336	GAGAGATTCTTGACGGCCTG	59.95	20	TGTGTCTACTCTCTTCTTGCTCTCTC	59.904	26	268	100	367	GCAGAGAGATTCTTGACGGC	60.104	20	TGTGTCTACTCTCTTCTTGCTCTCTC	59.904	26	271	97	367	AAGGCACAGCCTTTACCAGA	59.875	20	TGTGTCTACTCTCTTCTTGCTCTCTC	59.904	26	131	237	367
Unigene0007912	1	p3	(AAG)7	21	216	236	GTCGTCTTGGTCCTGGTTGT	60.009	20	ACCGAAGGGTAATTTGTCCC	60.053	20	249	127	375	GTCGTCTTGGTCCTGGTTGT	60.009	20	GCTGCACCATAATCCGAAGT	60.103	20	153	127	279	AGTCGTCTTGGTCCTGGTTG	60.151	20	ACCGAAGGGTAATTTGTCCC	60.053	20	250	126	375
Unigene0007915	1	p3	(GGA)6	18	1743	1760	CCTCCTCCTACTTGCGACAG	60.005	20	GGGCTTCGTGCTCCTTTT	60.34	18	120	1663	1782	GAGGTTGGTGCTCCATTGTT	59.973	20	GGGCTTCGTGCTCCTTTT	60.34	18	148	1635	1782	CCTACTTGCGACAGTGACGA	60.049	20	GGGCTTCGTGCTCCTTTT	60.34	18	114	1669	1782
Unigene0007918	1	p2	(AT)9	18	373	390
Unigene0007920	1	p2	(TC)9	18	658	675	GATTGGATGAGAAGGGGTGA	59.862	20	GAGAAACAGCGAAAGCCATC	59.962	20	159	555	713	CATGGATTGGATGAGAAGGG	60.272	20	GAGAAACAGCGAAAGCCATC	59.962	20	163	551	713	CCATGGATTGGATGAGAAGG	60.272	20	GAGAAACAGCGAAAGCCATC	59.962	20	164	550	713
Unigene0007961	1	p3	(GCT)6	18	1432	1449	CTATTGTGATGGTGGGGTCC	60.05	20	GTCATCGTCTTCTTCCTCGC	59.957	20	138	1404	1541	CTATTGTGATGGTGGGGTCC	60.05	20	ATCCAATCCAATCCCTCTCC	60.096	20	210	1404	1613	CTATTGTGATGGTGGGGTCC	60.05	20	CATCGTCTTCTTCCTCGCTC	60.096	20	136	1404	1539
Unigene0007979	1	p4	(CCTC)4	16	207	222	CATGCAGCCCAACTCCTAAT	60.096	20	ATTGGAAAAACCCAAAAGCC	60.164	20	156	110	265	AGCAAGGGATCCCATAATCC	60.117	20	ATTGGAAAAACCCAAAAGCC	60.164	20	117	149	265	CATGCAGCCCAACTCCTAAT	60.096	20	CGAATTGGAAAAACCCAAAA	59.783	20	159	110	268
Unigene0007992	1	p4	(GTTT)4	16	462	477	AAGCATTGAGTCGATTTGGG	60.074	20	TGGAACCCGTTCTAGTTTGG	59.964	20	148	403	550	AAGCATTGAGTCGATTTGGG	60.074	20	CCATTTGTAATTGGAACCCG	60.046	20	159	403	561	TGAGTCGATTTGGGGTTTTC	59.91	20	TGGAACCCGTTCTAGTTTGG	59.964	20	142	409	550
Unigene0007996	1	p2	(CT)9	18	86	103	GCTCTCTCGTTCGTGACTCC	60.143	20	TAGCAACCACTCACCATCCA	60.112	20	143	47	189	CTCTTTCTCGTTCGCGACTC	60.277	20	TAGCAACCACTCACCATCCA	60.112	20	165	25	189	TCTCTTTCTCGTTCGCGACT	60.277	20	TAGCAACCACTCACCATCCA	60.112	20	166	24	189
Unigene0008000	1	p2	(AG)6	12	35	46	GCTCTACCATGAAATGTAATAATGC	58.267	25	TGGGGAACACATTGGATCTT	60.173	20	101	0	100	GCTCTACCATGAAATGTAATAATGC	58.267	25	TTGGGGAACACATTGGATCT	60.173	20	102	0	101	GCTCTACCATGAAATGTAATAATGC	58.267	25	AGATGAGGATGATGTTGGGG	59.737	20	149	0	148
Unigene0008031	1	p2	(AG)16	32	5	36
Unigene0008034	1	p2	(GA)19	38	889	926	TGAGCAGAGCAGCAGTGAGT	60.08	20	ACCCCAAAAGCTTCAACAGA	59.711	20	200	785	984	TGAGCAGAGCAGCAGTGAGT	60.08	20	CCCCAAAAGCTTCAACAGAC	59.711	20	199	785	983	CCCTGCAAGACCAAGACTTC	59.844	20	CCCCAAAAGCTTCAACAGAC	59.711	20	147	837	983
Unigene0008041	1	p6	(TCTTTC)6	36	230	265	TCCTCAGGCCTCAACTCCTA	59.943	20	CACGGAAAGCAAACCAATTT	59.975	20	276	109	384	TCCTCAGGCCTCAACTCCTA	59.943	20	ACAGGGAAAGACAAAAGCGA	59.853	20	209	109	317	TCCTCAGGCCTCAACTCCTA	59.943	20	GACAGGGAAAGACAAAAGCG	59.853	20	210	109	318
Unigene0008044	1	p5	(TTCCA)4	20	3	22
Unigene0008044	2	p4	(GAAA)4	16	1281	1296	ATTTCAGGGGGATATCGAGG	60.11	20	GATAAGTGACGTTCCCGCAT	59.962	20	165	1229	1393	AAAATGGTTGGCATTTCAGG	59.801	20	GATAAGTGACGTTCCCGCAT	59.962	20	177	1217	1393	GTTCCAATGTGGGTTGAAGG	60.21	20	GATAAGTGACGTTCCCGCAT	59.962	20	201	1193	1393
Unigene0008057	1	p2	(TC)7	14	510	523	TTATGAAGCTGGTGCTGGTG	59.864	20	CAGGGGCGTGTTCATATTTT	59.823	20	131	453	583	TGGTGATCGATCCAATGAAA	59.859	20	CAGGGGCGTGTTCATATTTT	59.823	20	116	468	583	TGGTGATCGATCCAATGAAA	59.859	20	ACAATCAGACCAGCAAAGCC	60.263	20	174	468	641
Unigene0008059	1	p4	(ACAA)5	20	131	150	AAAGTTGAAACCCAAACCCC	60.068	20	GAGAGGGGGAGAGAGGAGAA	59.883	20	252	81	332	AAAGTTGAAACCCAAACCCC	60.068	20	GGGGGAGGGAAATAAAGACA	60.124	20	165	81	245	AAAGTTGAAACCCAAACCCC	60.068	20	AGGGGGAGAGAGGAGAACAG	59.801	20	249	81	329
Unigene0008059	2	p2	(CT)8	16	329	344	TGTCTTTATTTCCCTCCCCC	60.124	20	AAGTCCCTAAGCTTCTCGGC	59.983	20	268	226	493	TGTCTTTATTTCCCTCCCCC	60.124	20	CGATCAAGCACAGTCGGATA	59.823	20	210	226	435	TGTCTTTATTTCCCTCCCCC	60.124	20	GAGACAAGGGAGGACGATCA	60.199	20	224	226	449
Unigene0008060	1	p4	(ACAA)5	20	131	150	AAAGTTGAAACCCAAACCCC	60.068	20	GAGAGGGGGAGAGAGGAGAA	59.883	20	252	81	332	AAAGTTGAAACCCAAACCCC	60.068	20	GGGGGAGGGAAATAAAGACA	60.124	20	165	81	245	AAAGTTGAAACCCAAACCCC	60.068	20	AGGGGGAGAGAGGAGAACAG	59.801	20	249	81	329
Unigene0008060	2	p2	(CT)8	16	329	344	TGTCTTTATTTCCCTCCCCC	60.124	20	AAGTCCCTAAGCTTCTCGGC	59.983	20	268	226	493	TGTCTTTATTTCCCTCCCCC	60.124	20	CGATCAAGCACAGTCGGATA	59.823	20	210	226	435	TGTCTTTATTTCCCTCCCCC	60.124	20	GAGACAAGGGAGGACGATCA	60.199	20	224	226	449
Unigene0008061	1	p6	(AAAGGC)4	24	530	553	GAAAAGGCCAATGACAAGGA	60.051	20	CAACAGCTGGAGGTTCATCA	59.831	20	205	490	694	GAAAAGGCCAATGACAAGGA	60.051	20	AAGATGGCCTGAAGAAGCAG	59.574	20	266	490	755	CCAATGAAAAGGCCAATGAC	60.309	20	CAACAGCTGGAGGTTCATCA	59.831	20	210	485	694
Unigene0008084	1	p3	(AAT)5	15	425	439	GTCCTAGGCTTAGCTTGCCC	60.36	20	GACTTGGAGTTGGCGAAGAG	59.989	20	268	209	476	CTAGTCCAAACATGCCCACC	60.375	20	GACTTGGAGTTGGCGAAGAG	59.989	20	127	350	476	TAGTCCAAACATGCCCACCT	60.375	20	GACTTGGAGTTGGCGAAGAG	59.989	20	126	351	476
Unigene0008086	1	p2	(AG)18	36	2631	2666
Unigene0008087	1	p3	(TTC)5	15	564	578
Unigene0008088	1	p3	(TTC)5	15	1533	1547
Unigene0008098	1	p2	(AG)8	16	49	64	AGCTCAGCAGGTGAAGATGC	60.71	20	TCCCAAAACACCAATCAACA	59.792	20	126	1	126	AGCTCAGCAGGTGAAGATGC	60.71	20	CAGCCACATCTCCTTCATCA	59.787	20	159	1	159	AGCTCAGCAGGTGAAGATGC	60.71	20	ACCAACATATCAAGGCCACC	59.676	20	100	1	100
Unigene0008099	1	p3	(GAA)5	15	52	66	TCACGATGGGGAGATTAATGA	60.281	21	CAACCATCCACAATCCCATT	60.439	20	268	7	274	TCACGATGGGGAGATTAATGA	60.281	21	AATCCAACCATCCACAATCC	59.464	20	272	7	278	TGAATTTCACGATGGGGAG	59.435	19	TCTACATGCAATGCACCACA	59.701	20	100	1	100
Unigene0008099	2	c	(AT)8aatacaaagtttcaaacttttatttttcttctctctcaatctctccgtttgtcttgtcttcatcagtcc(CT)6	97	471	567	GAACCCAAACCAAATCGAAA	59.778	20	AAGAAGAAGAGGGAGACGGG	59.811	20	278	351	628	TGGTTCGGTGTACAGTTTGC	59.615	20	AAGAAGAAGAGGGAGACGGG	59.811	20	254	375	628	TGCAATATTCAAAACCACGG	59.42	20	AAGAAGAAGAGGGAGACGGG	59.811	20	237	392	628
Unigene0008099	3	p2	(TC)26	52	681	732
Unigene0008120	1	p2	(GA)15	30	1	30
Unigene0008121	1	p2	(AG)22	44	2011	2054
Unigene0008129	1	c	(TCA)7(TCG)8	45	74	118	GAGGCGCTAGCTGTCTGTCT	59.921	20	TTCACGATCAACACGACCAT	59.967	20	181	40	220	GAGGCGCTAGCTGTCTGTCT	59.921	20	CGCCCAAACCCTTAATAACA	59.826	20	264	40	303	GAGGCGCTAGCTGTCTGTCT	59.921	20	TCTACCTGCGACTCTGACGA	59.726	20	143	40	182
Unigene0008130	1	c	(TCA)7(TCG)8	45	74	118	GAGGCGCTAGCTGTCTGTCT	59.921	20	TTCACGATCAACACGACCAT	59.967	20	181	40	220	GAGGCGCTAGCTGTCTGTCT	59.921	20	CGCCCAAACCCTTAATAACA	59.826	20	264	40	303	GAGGCGCTAGCTGTCTGTCT	59.921	20	TCTACCTGCGACTCTGACGA	59.726	20	143	40	182
Unigene0008142	1	p2	(CT)6	12	78	89	CTCCGTATGTGGCTGGAGAT	60.096	20	ACATCACGGCATGTTTTGAA	59.972	20	278	32	309	CTCCGTATGTGGCTGGAGAT	60.096	20	GGAAGAAAACAGAAACCCCC	59.783	20	254	32	285	CTCCGTATGTGGCTGGAGAT	60.096	20	TGTGATCAAACCCCATTGAA	59.75	20	160	32	191
Unigene0008148	1	p3	(ATC)6	18	557	574	CTTCCATGTGGTGTCCAGTG	59.997	20	GCCACCCGAATAATGAAATG	60.153	20	221	436	656	CTTCCATGTGGTGTCCAGTG	59.997	20	TTTTCTCCGTCCTCTCATGG	60.187	20	240	436	675	CTTCCATGTGGTGTCCAGTG	59.997	20	CTGATGATGGCAAACGAGAA	59.799	20	170	436	605
Unigene0008148	2	p3	(AGA)8	24	887	910
Unigene0008149	1	p4	(AAGA)5	20	410	429	CCCAGATTGCTGTTTCCAAT	59.933	20	GCAGAGCATGTGGTTTTTGA	59.847	20	221	244	464	ATGTTTCCTGATCCGATTGC	59.9	20	GCAGAGCATGTGGTTTTTGA	59.847	20	174	291	464	TTCCTGATCCGATTGCTTTC	60.155	20	GCAGAGCATGTGGTTTTTGA	59.847	20	170	295	464
Unigene0008149	2	c	(GGA)10gaagagtctcagacagagtagaagaacca(CAAGG)5	84	1050	1133
Unigene0008151	1	p2	(GA)15	30	293	322
Unigene0008152	1	p2	(GA)15	30	1512	1541
Unigene0008153	1	p2	(GA)15	30	1984	2013
Unigene0008157	1	p2	(CT)21	42	316	357
Unigene0008184	1	p3	(CTT)5	15	414	428	GCTTCTTGTTGTAGCGAGCC	60.162	20	AGGCTGAGAAGAAGATCCCC	59.778	20	225	241	465	GGCTTCTTGTTGTAGCGAGC	60.162	20	AGGCTGAGAAGAAGATCCCC	59.778	20	226	240	465	ATCTCTCGCGACGTAATGGT	59.723	20	AGGCTGAGAAGAAGATCCCC	59.778	20	247	219	465
Unigene0008236	1	p2	(CT)6	12	164	175	CCCAGTGTCGCTAAAACACA	59.758	20	ATTTTGGGAACAAAACGCAG	59.975	20	170	119	288	CCCAGTGTCGCTAAAACACA	59.758	20	GAAGGAAGAGGGATTTTGGG	59.875	20	182	119	300	CCCAGTGTCGCTAAAACACA	59.758	20	AGGAAGAGGGATTTTGGGAA	59.875	20	180	119	298
Unigene0008236	2	p2	(CT)6	12	471	482	CCCAAAATCCCTCTTCCTTC	59.875	20	TTCGACCACAAACGATACGA	60.111	20	239	281	519	TCCCAAAATCCCTCTTCCTT	59.875	20	TTCGACCACAAACGATACGA	60.111	20	240	280	519	TTCCCAAAATCCCTCTTCCT	59.875	20	TTCGACCACAAACGATACGA	60.111	20	241	279	519
Unigene0008245	1	p2	(TA)8	16	304	319
Unigene0008246	1	p2	(AT)11	22	1	22
Unigene0008246	2	p2	(TA)8	16	546	561
Unigene0008247	1	p2	(AT)11	22	1	22
Unigene0008247	2	p2	(TA)9	18	540	557	CGGTACCTAGGTGGTGTGCT	60.051	20	GCTCAAGACATGCAGGTTCA	59.992	20	247	499	745	CGGTACCTAGGTGGTGTGCT	60.051	20	GGAACCACACCCACTCAAAC	60.261	20	152	499	650	CCTAGACGCAGGATAGCACC	59.859	20	GGAACCACACCCACTCAAAC	60.261	20	221	430	650
Unigene0008252	1	p3	(TTC)5	15	735	749
Unigene0008253	1	p3	(TTC)5	15	272	286
Unigene0008262	1	p2	(GA)10	20	730	749
Unigene0008263	1	p2	(AT)10	20	688	707	CGCTTCACAAGTTCCTAGCC	60.015	20	GAGTCAGAATCATAAAGCCGC	58.944	21	271	467	737	CGCTTCACAAGTTCCTAGCC	60.015	20	AGAGTCAGAATCATAAAGCCGC	59.883	22	272	467	738	AGCCAAGAGGAAAGAAAGGG	59.821	20	CAGAATCATAAAGCCGCTAGG	59	21	251	483	733
Unigene0008264	1	p2	(AT)10	20	850	869	CGCTTCACAAGTTCCTAGCC	60.015	20	GAGTCAGAATCATAAAGCCGC	58.944	21	271	629	899	CGCTTCACAAGTTCCTAGCC	60.015	20	AGAGTCAGAATCATAAAGCCGC	59.883	22	272	629	900	AGCCAAGAGGAAAGAAAGGG	59.821	20	CAGAATCATAAAGCCGCTAGG	59	21	251	645	895
Unigene0008266	1	p2	(AG)28	56	7	62
Unigene0008282	1	p2	(GA)6	12	1	12
Unigene0008285	1	p2	(AG)28	56	33	88	TCTTATTGGTTATTCTTTGCAACAAC	59.859	26	TTTTGAAGGTGGAGGTGGAG	60.081	20	264	3	266	TCTTATTGGTTATTCTTTGCAACAAC	59.859	26	CTTTTGAAGGTGGAGGTGGA	60.081	20	265	3	267	TCTTATTGGTTATTCTTTGCAACAAC	59.859	26	TTGAAGGTGGAGGTGGAGAC	60.088	20	262	3	264
Unigene0008285	2	p4	(TTTA)4	16	1298	1313
Unigene0008302	1	p2	(CT)19	38	64	101	AGGGTTTCTCTTTCCCTCCA	60.045	20	CCCGCGAAACGTTAGAATTA	60.089	20	168	38	205	AGGGTTTCTCTTTCCCTCCA	60.045	20	AGCTGACTATCGGATCTCGC	59.561	20	106	38	143	GGGTTTCTCTTTCCCTCCAA	60.414	20	CCCGCGAAACGTTAGAATTA	60.089	20	167	39	205
Unigene0008305	1	p3	(AAG)7	21	7	27
Unigene0008305	2	p2	(AG)6	12	651	662	AGAGAGGGTCCGAGGAGTTG	60.78	20	TCTCTTACTCCTCCCCTCCC	59.63	20	258	439	696	AGAGAGGGTCCGAGGAGTTG	60.78	20	TCTTACTCCTCCCCTCCCAC	60.447	20	256	439	694	GTGGTGGAGGTGAAGCTCAG	60.861	20	TTACTCCTCCCCTCCCACTC	60.447	20	108	585	692
Unigene0008307	1	p2	(AG)6	12	1416	1427	AGAGAGGGTCCGAGGAGTTG	60.78	20	TCTCTTACTCCTCCCCTCCC	59.63	20	258	1204	1461	AGAGAGGGTCCGAGGAGTTG	60.78	20	TCTTACTCCTCCCCTCCCAC	60.447	20	256	1204	1459	GTGGTGGAGGTGAAGCTCAG	60.861	20	TTACTCCTCCCCTCCCACTC	60.447	20	108	1350	1457
Unigene0008329	1	p2	(CT)9	18	264	281	ATTTTCTCCTGGCCACCTTT	59.94	20	TGGATGAGATTTCGAGGAGG	60.15	20	244	134	377	TCTCCCTCAAAGCCGTACAT	59.694	20	GTTTGGGGCTTATGGGTTTT	60.055	20	207	217	423	CTCTCCCTCAAAGCCGTACA	60.388	20	GTTTGGGGCTTATGGGTTTT	60.055	20	208	216	423
Unigene0008330	1	p2	(CT)9	18	264	281	ATTTTCTCCTGGCCACCTTT	59.94	20	TGGATGAGATTTCGAGGAGG	60.15	20	244	134	377	TCTCCCTCAAAGCCGTACAT	59.694	20	GTTTGGGGCTTATGGGTTTT	60.055	20	207	217	423	CTCTCCCTCAAAGCCGTACA	60.388	20	GTTTGGGGCTTATGGGTTTT	60.055	20	208	216	423
Unigene0008338	1	p2	(TC)36	72	1155	1226
Unigene0008339	1	p2	(AG)8	16	1	16
Unigene0008340	1	p2	(CT)27	54	23	76
Unigene0008340	2	c	(AG)10cggggaacaaagccctatgctgcttggggttgtttgggttggggcttgagcaa(TGT)7gtgtgtatcagtgtatg(GA)14	139	3043	3181
Unigene0008351	1	p2	(AG)18	36	1409	1444
Unigene0008353	1	c	(GT)6(GA)10	32	1279	1310	TGATGGGGTGCTGTCAAATA	59.924	20	CGTAAATTCCCCTCAAAGCA	60.067	20	139	1199	1337	AAGAGGTTGTTGATGGGGTG	59.82	20	CGTAAATTCCCCTCAAAGCA	60.067	20	149	1189	1337	AAAGGCATAGGCTGCAACAC	60.278	20	CGTAAATTCCCCTCAAAGCA	60.067	20	101	1237	1337
Unigene0008354	1	p3	(TCA)9	27	24	50
Unigene0008354	2	c	(GT)6(GA)10	32	980	1011	TGATGGGGTGCTGTCAAATA	59.924	20	CGTAAATTCCCCTCAAAGCA	60.067	20	139	900	1038	AAGAGGTTGTTGATGGGGTG	59.82	20	CGTAAATTCCCCTCAAAGCA	60.067	20	149	890	1038	AAAGGCATAGGCTGCAACAC	60.278	20	CGTAAATTCCCCTCAAAGCA	60.067	20	101	938	1038
Unigene0008361	1	p3	(TCA)5	15	562	576	ATCTGGACCCCCAAAGAAAC	60.169	20	ATCGGCTACGCAGTCTCAAT	59.866	20	237	432	668	ATCTGGACCCCCAAAGAAAC	60.169	20	TCTTGTGTTCATCGGCTACG	59.864	20	247	432	678	ATCTGGACCCCCAAAGAAAC	60.169	20	CCGACGAAAAACTTGAAAGC	59.861	20	178	432	609
Unigene0008361	2	p4	(TTCG)4	16	790	805	GCTCGGCTCTACTAGGGGTT	59.87	20	GCCACAACAATAGCATTCCC	60.339	20	182	715	896	ATTGAGACTGCGTAGCCGAT	59.866	20	GCCACAACAATAGCATTCCC	60.339	20	248	649	896	CGTAGCCGATGAACACAAGA	59.864	20	GCCACAACAATAGCATTCCC	60.339	20	238	659	896
Unigene0008362	1	p3	(TCA)5	15	562	576	ATCTGGACCCCCAAAGAAAC	60.169	20	ATCGGCTACGCAGTCTCAAT	59.866	20	237	432	668	ATCTGGACCCCCAAAGAAAC	60.169	20	TCTTGTGTTCATCGGCTACG	59.864	20	247	432	678	ATCTGGACCCCCAAAGAAAC	60.169	20	CCGACGAAAAACTTGAAAGC	59.861	20	178	432	609
Unigene0008362	2	p4	(TTCG)4	16	790	805	GCTCGGCTCTACTAGGGGTT	59.87	20	GCCACAACAATAGCATTCCC	60.339	20	182	715	896	ATTGAGACTGCGTAGCCGAT	59.866	20	GCCACAACAATAGCATTCCC	60.339	20	248	649	896	CGTAGCCGATGAACACAAGA	59.864	20	GCCACAACAATAGCATTCCC	60.339	20	238	659	896
Unigene0008378	1	p2	(CT)8	16	50	65	CGCCACAATAATTTCCTTCC	59.411	20	TGAGGCTTTGATGCTTTGTG	59.988	20	278	16	293	CGCCACAATAATTTCCTTCC	59.411	20	CATCGTCTAGGAGCAGAGCC	60.119	20	184	16	199	CGCCACAATAATTTCCTTCC	59.411	20	GGAGCATCGTCTAGGAGCAG	60.119	20	188	16	203
Unigene0008380	1	p2	(CT)8	16	50	65	CGCCACAATAATTTCCTTCC	59.411	20	TGAGGCTTTGATGCTTTGTG	59.988	20	278	16	293	CGCCACAATAATTTCCTTCC	59.411	20	CATCGTCTAGGAGCAGAGCC	60.119	20	184	16	199	CGCCACAATAATTTCCTTCC	59.411	20	GGAGCATCGTCTAGGAGCAG	60.119	20	188	16	203
Unigene0008381	1	p2	(GA)9	18	1082	1099
Unigene0008382	1	p2	(AG)6	12	1634	1645
Unigene0008390	1	c	(GA)6aagggagaaagac(AG)9	43	2383	2425	GTCCCTGCATTTCCTGTTGT	59.973	20	GGGACCTTTCACACACTCGT	60.009	20	261	2217	2477	ACACAAGGTCCCTGCATTTC	59.973	20	GGGACCTTTCACACACTCGT	60.009	20	268	2210	2477	TTGCTCACTCCCATCACTTG	59.831	20	GGGACCTTTCACACACTCGT	60.009	20	222	2256	2477
Unigene0008405	1	p2	(AG)16	32	15	46
Unigene0008405	2	p3	(TGT)5	15	422	436	TTGCTCAGACTGGACACTGG	60.022	20	CACCAGCAAAGCACAGAAAA	60.027	20	257	310	566	TTGCTCAGACTGGACACTGG	60.022	20	AGCCAGACAGCAAGAGAAGC	59.898	20	180	310	489	TGGACACTGGAGACCAACAA	60.129	20	CACCAGCAAAGCACAGAAAA	60.027	20	247	320	566
Unigene0008409	1	p3	(GAA)5	15	355	369	ACTCATGCCTTGTTCTCGCT	60.02	20	GTCCTGAAACTCTAACGCGG	59.875	20	192	282	473	ATGCCTTGTTCTCGCTTGTT	59.882	20	GTCCTGAAACTCTAACGCGG	59.875	20	188	286	473	TAGATCCCTCTCCTCCCCTC	59.588	20	GTCCTGAAACTCTAACGCGG	59.875	20	236	238	473
Unigene0008422	1	p3	(CTC)5	15	1239	1253	CAAGAGATGAAAAGGGCAGC	59.955	20	AATCCATCCCATCAAATACATC	57.61	22	248	1143	1390	CAAGAGATGAAAAGGGCAGC	59.955	20	AATCCATCCCATCAAATACATCT	58.593	23	248	1143	1390	CAAGAGATGAAAAGGGCAGC	59.955	20	TGAATACTTAATCCATCCCATCAA	59.588	24	257	1143	1399
Unigene0008428	1	p2	(TC)30	60	1564	1623
Unigene0008431	1	p3	(GAA)7	21	229	249	AACTGAGCAAGAGGCCAAGA	60.134	20	TCCCAGTTCAGACATCCCTC	60.048	20	259	162	420	GAGCAAGAGGCCAAGAGCTA	59.859	20	TCCCAGTTCAGACATCCCTC	60.048	20	255	166	420	AACTGAGCAAGAGGCCAAGA	60.134	20	GGGATCTTCCATTCCCAGTT	60.133	20	271	162	432
Unigene0008444	1	p2	(AG)6	12	1665	1676	AGGGTTGATTGTTTGGCTTG	59.971	20	CCCATTGTCATCCAAACTCC	60.173	20	140	1588	1727	AGGGTTGATTGTTTGGCTTG	59.971	20	CCCCATTGTCATCCAAACTC	60.173	20	141	1588	1728	AGGGTTGATTGTTTGGCTTG	59.971	20	TTTCTTTCGATCATCCTCGC	60.296	20	192	1588	1779
Unigene0008451	1	p3	(AGA)5	15	2266	2280	ATCCTACGCCCTCTCTTGGT	60.096	20	GCAGCTGATTTTCCCTTGTC	59.82	20	188	2152	2339	TCCTACGCCCTCTCTTGGTA	59.83	20	GCAGCTGATTTTCCCTTGTC	59.82	20	187	2153	2339	GAAGGATCCTACGCCCTCTC	60.176	20	GCAGCTGATTTTCCCTTGTC	59.82	20	193	2147	2339
Unigene0008457	1	p3	(GAG)5	15	615	629	TCAAATCATACCCAGAGGGC	59.894	20	GTCATGAAGAAGCTCCTCGC	60.104	20	269	440	708	TCAAATCATACCCAGAGGGC	59.894	20	ATGTGCCACGTCATGAAGAA	60.12	20	278	440	717	GGTTGTTGCTGATGTTGCTG	60.31	20	GTCATGAAGAAGCTCCTCGC	60.104	20	137	572	708
Unigene0008457	2	p2	(AG)18	36	968	1003	CGGAAGAGCCAGAGGAAAG	60.073	19	GCCCTCCGTTGACATCATT	60.887	19	109	922	1030	AGAGGGAGGAGGGGTTGTT	59.914	19	GCCCTCCGTTGACATCATT	60.887	19	224	807	1030	GTCGATGGAGAGGGAGGAG	59.733	19	GCCCTCCGTTGACATCATT	60.887	19	232	799	1030
Unigene0008464	1	p2	(AG)7	14	319	332	AATTAGGGTTTGGGTTTGGG	59.918	20	GTCCGCCCTTCTCTCTCTTT	59.957	20	108	279	386	CTCGTCCAGCAAAACACAAA	59.881	20	CTCTCTATCCTTCGCCGTTG	59.971	20	186	175	360	CTCGTCCAGCAAAACACAAA	59.881	20	GTCCGCCCTTCTCTCTCTTT	59.957	20	212	175	386
Unigene0008465	1	p2	(AG)7	14	1623	1636	AATTAGGGTTTGGGTTTGGG	59.918	20	GTCCGCCCTTCTCTCTCTTT	59.957	20	108	1583	1690	CTCGTCCAGCAAAACACAAA	59.881	20	CTCTCTATCCTTCGCCGTTG	59.971	20	186	1479	1664	CTCGTCCAGCAAAACACAAA	59.881	20	GTCCGCCCTTCTCTCTCTTT	59.957	20	212	1479	1690
Unigene0008487	1	p2	(GA)16	32	709	740	AACCAAAGCAAAGTGCCATT	59.615	20	CCACTCACCACCAAAACCTC	60.399	20	177	631	807	AACCAAAGCAAAGTGCCATT	59.615	20	AACCAAACTCTCTCTCCCCC	59.534	20	147	631	777	AACCAAAGCAAAGTGCCATT	59.615	20	ACCACTCACCACCAAAACCT	59.325	20	178	631	808
Unigene0008497	1	p3	(GAG)5	15	2605	2619	GTTTGGCGCCTACTCTTCAG	60.015	20	ATTCAATGGGCGTTCTCAAC	59.939	20	269	2489	2757	ATTCCTCATCTGGGTTGGTG	59.779	20	ATTCAATGGGCGTTCTCAAC	59.939	20	198	2560	2757	GTTTGGCGCCTACTCTTCAG	60.015	20	GGAATTCGAAACGGACAATG	60.309	20	237	2489	2725
Unigene0008498	1	p3	(GAG)5	15	2589	2603	GTTTGGCGCCTACTCTTCAG	60.015	20	ATTCAATGGGCGTTCTCAAC	59.939	20	269	2473	2741	ATTCCTCATCTGGGTTGGTG	59.779	20	ATTCAATGGGCGTTCTCAAC	59.939	20	198	2544	2741	GTTTGGCGCCTACTCTTCAG	60.015	20	GGAATTCGAAACGGACAATG	60.309	20	237	2473	2709
Unigene0008499	1	p3	(GAG)5	15	2398	2412	GTTTGGCGCCTACTCTTCAG	60.015	20	ATTCAATGGGCGTTCTCAAC	59.939	20	269	2282	2550	ATTCCTCATCTGGGTTGGTG	59.779	20	ATTCAATGGGCGTTCTCAAC	59.939	20	198	2353	2550	GTTTGGCGCCTACTCTTCAG	60.015	20	GGAATTCGAAACGGACAATG	60.309	20	237	2282	2518
Unigene0008503	1	p3	(ATA)13	39	477	515
Unigene0008511	1	p2	(AG)15	30	40	69	GAGTAAATGAAAGAAACCCATTTCA	59.788	25	GCCATGCATCTATCCACCTT	59.923	20	201	5	205	GAGTAAATGAAAGAAACCCATTTCA	59.788	25	GAGAGGGGCTACCATTTTCC	59.903	20	151	5	155	GAGTAAATGAAAGAAACCCATTTCA	59.788	25	GAGGGGCTACCATTTTCCTC	59.903	20	149	5	153
Unigene0008511	2	p2	(CT)6	12	396	407	AAGGTTCTGCCCCTAGGAAA	60.068	20	CTCTGCCACTCCCCTGAATA	60.21	20	197	337	533	AAAGGTTCTGCCCCTAGGAA	60.068	20	CTCTGCCACTCCCCTGAATA	60.21	20	198	336	533	GGTTCTGCCCCTAGGAAATC	59.903	20	CTCTGCCACTCCCCTGAATA	60.21	20	195	339	533
Unigene0008517	1	p4	(TTCC)6	24	119	142	ACGTACGACTCAGTTTCCCG	60.171	20	AGGCTTTTGAAACTCCCACA	59.711	20	200	57	256	ACGTACGACTCAGTTTCCCG	60.171	20	AACTCCCACATGTCCTGCTT	59.579	20	190	57	246	ACGTACGACTCAGTTTCCCG	60.171	20	AAACTCCCACATGTCCTGCT	59.579	20	191	57	247
Unigene0008534	1	p3	(CCT)8	24	325	348	ACCCACCTCCACAACTACCA	60.275	20	TAGGCGGGATAAGGACCTCT	60.053	20	277	229	505	ACCCACCTCCACAACTACCA	60.275	20	GTAGGCGGGATAAGGACCTC	59.925	20	278	229	506	CCCACCTCCACAACTACCAT	59.697	20	TAGGCGGGATAAGGACCTCT	60.053	20	276	230	505
Unigene0008541	1	p4	(TAAA)4	16	2505	2520	TTACTTGACCCGAATACCCG	59.817	20	AGCGGAGGAAGAAGAAGACC	59.957	20	176	2451	2626	TTACTTGACCCGAATACCCG	59.817	20	TCAAAAGCGGAGGAAGAAGA	60.066	20	181	2451	2631	TTACTTGACCCGAATACCCG	59.817	20	TCTCAAAAGCGGAGGAAGAA	60.066	20	183	2451	2633
Unigene0008546	1	p2	(GA)10	20	1	20
Unigene0008546	2	p4	(CGAT)4	16	188	203	GAGAGAGCAGGCACAAAACC	59.997	20	TTGAGTATTGCTGCGTTTGC	60.021	20	114	154	267	ACTGGGATCACTCGTCCAAC	59.969	20	TTGAGTATTGCTGCGTTTGC	60.021	20	242	26	267	GAGAGAGCAGGCACAAAACC	59.997	20	ATGCCTCTTCCACAATCACC	59.934	20	172	154	325
Unigene0008546	3	p5	(ATTTA)5	25	965	989	TTAATTTGGCCTTGCATGTG	59.562	20	CCGCCTCATTAATGTCAAACA	60.871	21	227	792	1018	TTAATTTGGCCTTGCATGTG	59.562	20	CAGTACCGCCTCATTAATGTCA	60.018	22	232	792	1023	CCTTGCATGTGGAACTTGG	60.096	19	CCGCCTCATTAATGTCAAACA	60.871	21	218	801	1018
Unigene0008547	1	p2	(GA)10	20	1	20
Unigene0008547	2	p4	(CGAT)4	16	188	203	GAGAGAGCAGGCACAAAACC	59.997	20	TTGAGTATTGCTGCGTTTGC	60.021	20	114	154	267	ACTGGGATCACTCGTCCAAC	59.969	20	TTGAGTATTGCTGCGTTTGC	60.021	20	242	26	267	GAGAGAGCAGGCACAAAACC	59.997	20	ATGCCTCTTCCACAATCACC	59.934	20	172	154	325
Unigene0008553	1	p2	(TA)6	12	1224	1235	CATTCGCTACTGAGGTGCAA	60.011	20	CCTGTGAAATTTTCCAACCAA	59.825	21	190	1071	1260	CTACTCTTCAGACCGACCCG	59.861	20	CCTGTGAAATTTTCCAACCAA	59.825	21	115	1146	1260	CATTCGCTACTGAGGTGCAA	60.011	20	CCTGTGAAATTTTCCAACCA	58.448	20	190	1071	1260
Unigene0008563	1	p2	(CT)6	12	1710	1721	CTCTCCCACAAAGAACCCAG	59.691	20	TTCGTACTTCAGAGCCCGTT	59.875	20	234	1633	1866	CTCTCCCACAAAGAACCCAG	59.691	20	GATTCGTACTTCAGAGCCCG	59.836	20	236	1633	1868	TCTCTCCCACAAAGAACCCA	60.624	20	TTCGTACTTCAGAGCCCGTT	59.875	20	235	1632	1866
Unigene0008578	1	p2	(GA)10	20	1171	1190	CAGAAACTTGAGCGGCTTCT	59.757	20	TACACGCCCTTCACTTCCTT	59.734	20	165	1119	1283	GCCGTACTCGTAGGCTATGG	59.752	20	TACACGCCCTTCACTTCCTT	59.734	20	243	1041	1283	CAGAAACTTGAGCGGCTTCT	59.757	20	CCCTTCACTTCCTTCCTCCT	59.671	20	159	1119	1277
Unigene0008581	1	p5	(TTTCT)4	20	2731	2750	GAAGCATGGCACATAGAGCA	59.979	20	CTGCATCAGCATCAGCATCT	60.128	20	124	2655	2778	GAGGAGAAGAAGCATGGCAC	59.957	20	CTGCATCAGCATCAGCATCT	60.128	20	132	2647	2778	TAGGATGAATGGCCGGTTAG	59.916	20	CTGCATCAGCATCAGCATCT	60.128	20	104	2675	2778
Unigene0008582	1	p5	(TTTCT)4	20	1436	1455	GAAGCATGGCACATAGAGCA	59.979	20	CTGCATCAGCATCAGCATCT	60.128	20	124	1360	1483	GAGGAGAAGAAGCATGGCAC	59.957	20	CTGCATCAGCATCAGCATCT	60.128	20	132	1352	1483	TAGGATGAATGGCCGGTTAG	59.916	20	CTGCATCAGCATCAGCATCT	60.128	20	104	1380	1483
Unigene0008583	1	c	(CT)15(CA)13	56	12	67
Unigene0008586	1	p2	(TC)7	14	19	32
Unigene0008594	1	p2	(TC)7	14	212	225	GGAAATTTTATCGGCAGCAA	60.04	20	CCAACAGCTCCTTCTCCATC	59.803	20	258	132	389	GGAAATTTTATCGGCAGCAA	60.04	20	TCCAACAGCTCCTTCTCCAT	59.803	20	259	132	390	GGAAATTTTATCGGCAGCAA	60.04	20	AGCTCCTTCTCCATCTTCCC	59.778	20	253	132	384
Unigene0008607	1	p3	(GAA)6	18	625	642
Unigene0008608	1	p3	(GAA)6	18	270	287
Unigene0008615	1	p2	(AG)6	12	41	52	AGAGAAAGGGAGGGTTTTCG	59.685	20	TCTCTCCCCCTCTGTGAGAA	59.913	20	217	10	226	AGAGAAAGGGAGGGTTTTCG	59.685	20	GCTGCCAAACAAACAAAACA	59.752	20	130	10	139	AGAGAAAGGGAGGGTTTTCG	59.685	20	TCTCTCTCTCCCCCTCTGTG	59.503	20	221	10	230
Unigene0008615	2	p2	(GA)9	18	222	239	AAGCGAAAGAAAGCCGTACC	60.741	20	GGGTCCATGTTGCAGTCTTT	59.973	20	242	165	406	TGTTTTGTTTGTTTGGCAGC	59.752	20	CGGTATACCCGAAAGTCCAG	59.448	20	189	120	308	TGTTTTGTTTGTTTGGCAGC	59.752	20	CTCTTTCAAGCTCTGCACCA	59.314	20	225	120	344
Unigene0008617	1	p2	(AG)6	12	41	52	AGAGAAAGGGAGGGTTTTCG	59.685	20	TCTCTCCCCCTCTGTGAGAA	59.913	20	217	10	226	AGAGAAAGGGAGGGTTTTCG	59.685	20	GCTGCCAAACAAACAAAACA	59.752	20	130	10	139	AGAGAAAGGGAGGGTTTTCG	59.685	20	TCTCTCTCTCCCCCTCTGTG	59.503	20	221	10	230
Unigene0008617	2	p2	(GA)9	18	222	239	AAGCGAAAGAAAGCCGTACC	60.741	20	GGGTCCATGTTGCAGTCTTT	59.973	20	242	165	406	TGTTTTGTTTGTTTGGCAGC	59.752	20	CGGTATACCCGAAAGTCCAG	59.448	20	189	120	308	TGTTTTGTTTGTTTGGCAGC	59.752	20	CTCTTTCAAGCTCTGCACCA	59.314	20	225	120	344
Unigene0008629	1	p2	(CT)9	18	478	495	ACGGAATGGTCCTTGTTGAC	59.827	20	TAACCGATGATTGGGACACA	59.774	20	182	417	598	ACGGAATGGTCCTTGTTGAC	59.827	20	ACCGATGATTGGGACACACT	60.246	20	180	417	596	ACGGAATGGTCCTTGTTGAC	59.827	20	CACTCTCACTCGGCAAACAG	59.616	20	156	417	572
Unigene0008636	1	p3	(ACC)5	15	430	444	GTGTGTTGCTTTGCCATCAC	60.168	20	TATGACCCATCATGTCCCCT	60.011	20	267	355	621	AGAAATTCAGGAGAGCGCAA	60.096	20	CTAAGCAACATCGACGACCA	59.864	20	181	318	498	AATTGCAAAGCCTTGTTTGG	60.11	20	CTAAGCAACATCGACGACCA	59.864	20	163	336	498
Unigene0008657	1	p2	(GA)25	50	1261	1310
Unigene0008660	1	p3	(GCG)6	18	861	878	GCACATTCAAGGCCATCTTT	60.081	20	TTGTCTTCGTCCTCTGCCTT	59.989	20	226	735	960	GCACATTCAAGGCCATCTTT	60.081	20	TTCGTCCTCTGCCTTCATCT	59.95	20	221	735	955	GCACATTCAAGGCCATCTTT	60.081	20	CTTCGTCCTCTGCCTTCATC	59.95	20	222	735	956
Unigene0008664	1	c	(AG)6tagagcgtagaaaattgtgttgcagtgacttgggtgtgt(GA)6	63	98	160	GCTAATAGGAGGAGAGGGGG	59.148	20	CTGCATCCTCTGAAAACCCT	59.284	20	196	16	211	GCTAATAGGAGGAGAGGGGG	59.148	20	GAAACAGCAGCTCCAGCAGT	60.743	20	250	16	265	AATAGGAGGAGAGGGGGAGA	59.091	20	CTGCATCCTCTGAAAACCCT	59.284	20	193	19	211
Unigene0008672	1	p2	(AG)23	46	1906	1951
Unigene0008676	1	p3	(AGA)5	15	331	345	ACACGACGGGATTTAGCAAC	60	20	CGAGACGAGAGATTGCCATT	60.362	20	250	150	399	AAGGGAAACAAAGGCAACCT	59.976	20	GAAGCCCGCATCAGTTCTTA	60.352	20	245	236	480	TGAAGGGAAACAAAGGCAAC	60.088	20	GAAGCCCGCATCAGTTCTTA	60.352	20	247	234	480
Unigene0008677	1	p3	(AGA)5	15	334	348	ACACGACGGGATTTAGCAAC	60	20	CGAGACGAGAGATTGCCATT	60.362	20	250	153	402	AAGGGAAACAAAGGCAACCT	59.976	20	GAAGCCCGCATCAGTTCTTA	60.352	20	245	239	483	TGAAGGGAAACAAAGGCAAC	60.088	20	GAAGCCCGCATCAGTTCTTA	60.352	20	247	237	483
Unigene0008678	1	p3	(AGA)5	15	331	345	AAGGGAAACAAAGGCAACCT	59.976	20	GAAGCCCGCATCAGTTCTTA	60.352	20	245	236	480	TGAAGGGAAACAAAGGCAAC	60.088	20	GAAGCCCGCATCAGTTCTTA	60.352	20	247	234	480	GGAAACAAAGGCAACCTGAA	60.088	20	GAAGCCCGCATCAGTTCTTA	60.352	20	242	239	480
Unigene0008682	1	p2	(AG)8	16	1549	1564
Unigene0008704	1	p2	(CT)6	12	335	346	GTGCTCCAAAGAGCTGAACC	59.997	20	CAATTTGTAAAGTGTGCATCCAA	59.918	23	259	115	373	GGTGCTCCAAAGAGCTGAAC	59.997	20	CAATTTGTAAAGTGTGCATCCAA	59.918	23	260	114	373	CACCTCCAAAGCCTCTTCTG	59.982	20	CAATTTGTAAAGTGTGCATCCAA	59.918	23	198	176	373
Unigene0008709	1	c	(AT)7g(TA)8	31	18	48
Unigene0008729	1	p3	(GCA)6	18	357	374	CGCTTCACAGATTCGAACAA	59.988	20	ATTCAAGGAATTGGTGCTGG	59.933	20	272	248	519	CGCTTCACAGATTCGAACAA	59.988	20	TTTGCTGGTGGGGATATCAT	60.155	20	150	248	397	CAACAATGAGCTTTCCAGCA	59.988	20	GCCCTCACAAGATTCAAGGA	60.195	20	222	309	530
Unigene0008736	1	p2	(GA)25	50	1136	1185
Unigene0008739	1	p2	(AG)6	12	990	1001	TACGAGCTCGGGTACAGCTT	60.037	20	CATTCGACGACAAAAGAAAGA	58.013	21	254	803	1056	CGAGCTCGGGTACAGCTTAG	60.168	20	CATTCGACGACAAAAGAAAGA	58.013	21	252	805	1056	TACGAGCTCGGGTACAGCTT	60.037	20	ACATTCGACGACAAAAGAAAGA	58.882	22	255	803	1057
Unigene0008740	1	c	(GA)10gt(GA)6	34	1288	1321
Unigene0008741	1	c	(GA)10gt(GA)6	34	1304	1337
Unigene0008764	1	p6	(TTTTCT)4	24	1671	1694	GATGTTGCTGGCTCTGTCAA	59.992	20	CATGTCCATATACCACCAGCA	59.287	21	279	1577	1855	CCAGGCAATGAGAGCACATA	59.823	20	CATGTCCATATACCACCAGCA	59.287	21	218	1638	1855	GCTGGCTCTGTCAAGAGGTT	59.604	20	CATGTCCATATACCACCAGCA	59.287	21	273	1583	1855
Unigene0008783	1	p2	(TC)6	12	59	70	CTGTCCTCTCCACCCTTCAC	59.682	20	TGGACTCGTAGTCGTAGGGC	60.277	20	173	15	187	CTGTCCTCTCCACCCTTCAC	59.682	20	GAGGAACTGGCCATAGTTGC	59.7	20	250	15	264	GTCCTCTCCACCCTTCACCT	60.504	20	TGGACTCGTAGTCGTAGGGC	60.277	20	171	17	187
Unigene0008784	1	p2	(TC)6	12	59	70	CTGTCCTCTCCACCCTTCAC	59.682	20	TGGACTCGTAGTCGTAGGGC	60.277	20	173	15	187	CTGTCCTCTCCACCCTTCAC	59.682	20	GAGGAACTGGCCATAGTTGC	59.7	20	250	15	264	GTCCTCTCCACCCTTCACCT	60.504	20	TGGACTCGTAGTCGTAGGGC	60.277	20	171	17	187
Unigene0008803	1	p2	(TG)9	18	209	226	CAGTGCGAAGGCCTCATAGT	60.419	20	CCTTTTCTCATCCCCCAAAT	60.124	20	228	147	374	CAGTGCGAAGGCCTCATAGT	60.419	20	CGTTCTTCCACGCTTACTCC	59.875	20	251	147	397	CAGTGCGAAGGCCTCATAGT	60.419	20	TCCACGCTTACTCCTGTCCT	59.867	20	245	147	391
Unigene0008815	1	p2	(AG)8	16	100	115	CCAAAATCCGAACCAAAAGA	59.91	20	AAGGTGGTGGAGAACAGTGG	60.002	20	183	74	256	CCAAAATCCGAACCAAAAGA	59.91	20	GAAGCTTCGAGAAAGAGCGA	59.978	20	231	74	304	CGGCGCTCTAAATAACGAAC	59.875	20	AAGGTGGTGGAGAACAGTGG	60.002	20	247	10	256
Unigene0008815	2	p2	(TC)8	16	272	287	CCACTGTTCTCCACCACCTT	60.002	20	AGCTGCGAATTGAAGCAAAT	59.988	20	168	237	404	TCCACCACCTTCCAAAACTC	59.943	20	AGCTGCGAATTGAAGCAAAT	59.988	20	159	246	404	TCTCCACCACCTTCCAAAAC	59.943	20	AGCTGCGAATTGAAGCAAAT	59.988	20	161	244	404
Unigene0008819	1	p3	(CAA)5	15	1106	1120	TACAAGCCTCCAACCATTCC	59.933	20	CCCTGGCGACTACAAAGGT	60.119	19	157	1046	1202	TACAAGCCTCCAACCATTCC	59.933	20	CATCATACTCTCCAGTTCGGC	59.708	21	186	1046	1231	TACAAGCCTCCAACCATTCC	59.933	20	GCATCATACTCTCCAGTTCGG	59.708	21	187	1046	1232
Unigene0008829	1	p3	(GAG)5	15	1909	1923	GACCCGTGATGAAAATGGTC	60.181	20	GCAAAACCCAGTCCAAAATC	59.41	20	260	1842	2101	GGGTAGACCCGTGATGAAAA	59.79	20	GCAAAACCCAGTCCAAAATC	59.41	20	265	1837	2101	GACCCGTGATGAAAATGGTC	60.181	20	GGTTTTGGGAACAAATCGAC	59.269	20	189	1842	2030
Unigene0008829	2	p2	(AG)6	12	2044	2055	GACCCGTGATGAAAATGGTC	60.181	20	GCAAAACCCAGTCCAAAATC	59.41	20	260	1842	2101	GGGTAGACCCGTGATGAAAA	59.79	20	GCAAAACCCAGTCCAAAATC	59.41	20	265	1837	2101	CGACGAGGTAGTGAGGAGGA	60.399	20	GCAAAACCCAGTCCAAAATC	59.41	20	206	1896	2101
Unigene0008830	1	p2	(AG)7	14	1312	1325	TGGAGTCCATTTTAGCCTGG	60.066	20	GGACAGGCCAACTACTCCAA	60.111	20	232	1201	1432	TGGAGTCCATTTTAGCCTGG	60.066	20	GAACACAGGACAGGCCAACT	60.159	20	239	1201	1439	TGGAGTCCATTTTAGCCTGG	60.066	20	CAGGACAGGCCAACTACTCC	59.721	20	234	1201	1434
Unigene0008833	1	p3	(AGA)5	15	408	422	TGGGACCCCAAGAGTTAAGA	59.521	20	ATGATGAGTGCAGCAACAGC	60.024	20	274	313	586	TGGGACCCCAAGAGTTAAGA	59.521	20	ATGAGTGCAGCAACAGCAAG	60.207	20	271	313	583	TGGGACCCCAAGAGTTAAGA	59.521	20	GTGCAGCAACAGCAAGTAGG	59.664	20	267	313	579
Unigene0008842	1	p2	(TA)19	38	450	487
Unigene0008848	1	p4	(AAGA)5	20	493	512	GGTGCACTGGCTTCAAATCT	60.263	20	AAGACCTTGCTTGGCTGAAA	59.993	20	218	378	595	GGTGCACTGGCTTCAAATCT	60.263	20	TGGCTGAAACATACTCGCAC	59.871	20	207	378	584	GGTGCACTGGCTTCAAATCT	60.263	20	GGCTGAAACATACTCGCACA	59.871	20	206	378	583
Unigene0008851	1	p2	(AG)9	18	21	38
Unigene0008851	2	p2	(GA)6	12	331	342	TCATCGAGCCAGTGTACGAG	60.008	20	CTAAACTTTCACCCCCACCC	60.581	20	207	222	428	TTGAGAGAGCTTCGCTGTGA	60.008	20	CTAAACTTTCACCCCCACCC	60.581	20	246	183	428	TTTCATCGAGCCAGTGTACG	59.864	20	CTAAACTTTCACCCCCACCC	60.581	20	209	220	428
Unigene0008861	1	p2	(AG)11	22	182	203	TCAAAAGCCTGGACCATTTC	60.051	20	GTTGTGTCCCAGCAACAGTG	60.203	20	271	147	417	TCAAAAGCCTGGACCATTTC	60.051	20	TGGGACACAGTTCTTGTTGG	59.565	20	235	147	381	TCAAAAGCCTGGACCATTTC	60.051	20	ATGAATGGGTTGTGTCCCAG	60.634	20	279	147	425
Unigene0008861	2	p2	(GA)14	28	1273	1300
Unigene0008862	1	p2	(AG)11	22	182	203	TCAAAAGCCTGGACCATTTC	60.051	20	GTTGTGTCCCAGCAACAGTG	60.203	20	271	147	417	TCAAAAGCCTGGACCATTTC	60.051	20	TGGGACACAGTTCTTGTTGG	59.565	20	235	147	381	TCAAAAGCCTGGACCATTTC	60.051	20	ATGAATGGGTTGTGTCCCAG	60.634	20	279	147	425
Unigene0008867	1	c	(AG)10a(AG)6	33	1	33
Unigene0008874	1	p2	(GA)16	32	44	75	GGTCTCTCTGTTTTGTCTGCTG	59.136	22	CTCTAACCCATCAAAGCCCA	60.066	20	221	15	235	GGTCTCTCTGTTTTGTCTGCTG	59.136	22	AGCCCATGCCTTCTTTTCTT	60.208	20	207	15	221	GGTCTCTCTGTTTTGTCTGCTG	59.136	22	AAGCCCATGCCTTCTTTTCT	60.208	20	208	15	222
Unigene0008874	2	p2	(AG)6	12	233	244	GGCCAAAGATGATTATGGGA	59.722	20	CGTGGCCTCTGGTTTTCAT	61.05	19	189	90	278	AAGAAAAGAAGGCATGGGCT	60.208	20	TGCTCTCTGTTTTCTCTGTTCG	59.797	22	105	202	306	GGCCAAAGATGATTATGGGA	59.722	20	TGCTCTCTGTTTTCTCTGTTCG	59.797	22	217	90	306
Unigene0008875	1	p3	(AGC)6	18	1187	1204	ATGGAATTTCGTCGAACAGG	59.933	20	CAACACCGGTGAAGGAGTTT	60.005	20	246	1046	1291	TTTTCGATCAAGCAGGCTCT	60.096	20	CAACACCGGTGAAGGAGTTT	60.005	20	192	1100	1291	CTTTTCGATCAAGCAGGCTC	60.096	20	CAACACCGGTGAAGGAGTTT	60.005	20	193	1099	1291
Unigene0008875	2	p2	(GA)8	16	1525	1540
Unigene0008911	1	p2	(GA)20	40	5	44
Unigene0008911	2	p4	(TGCC)4	16	1059	1074	TGAGAACCCTAATGCCTGCT	59.836	20	GCAAAGAAAGGGTGGCATAG	59.708	20	194	978	1171	GAACCCTAATGCCTGCTCTG	59.836	20	GCAAAGAAAGGGTGGCATAG	59.708	20	191	981	1171	CCGCAGATTTTCAGTGATGA	59.799	20	GCAAAGAAAGGGTGGCATAG	59.708	20	211	961	1171
Unigene0008912	1	p4	(TGCC)4	16	417	432	TGAGAACCCTAATGCCTGCT	59.836	20	GCAAAGAAAGGGTGGCATAG	59.708	20	194	336	529	GAACCCTAATGCCTGCTCTG	59.836	20	GCAAAGAAAGGGTGGCATAG	59.708	20	191	339	529	CCGCAGATTTTCAGTGATGA	59.799	20	GCAAAGAAAGGGTGGCATAG	59.708	20	211	319	529
Unigene0008923	1	p2	(CT)10	20	536	555	CCTAGATCTCCACCGTTCCA	60.065	20	AAGAGATGAAGCCAGACCGA	59.95	20	185	396	580	AGATCTCCACCGTTCCAATG	59.927	20	AAGAGATGAAGCCAGACCGA	59.95	20	182	399	580	CCGAAGCTGTCTCCTTCTTG	60.126	20	AAGAGATGAAGCCAGACCGA	59.95	20	273	308	580
Unigene0008936	1	p2	(GA)21	42	2069	2110
Unigene0008948	1	p5	(AAAAT)4	20	423	442	CCACCCTATTCTCCCAATCA	59.744	20	GCATGGTCCAATTCAATCCT	59.756	20	146	390	535	GCATGGCCTTACAAGGAAAG	59.708	20	GCATGGTCCAATTCAATCCT	59.756	20	213	323	535	ATTCAGGCATGGCCTTACAA	60.469	20	GCATGGTCCAATTCAATCCT	59.756	20	219	317	535
Unigene0008949	1	p5	(AAAAT)4	20	591	610	CCACCCTATTCTCCCAATCA	59.744	20	GCATGGTCCAATTCAATCCT	59.756	20	146	558	703	GCATGGCCTTACAAGGAAAG	59.708	20	GCATGGTCCAATTCAATCCT	59.756	20	213	491	703	ATTCAGGCATGGCCTTACAA	60.469	20	GCATGGTCCAATTCAATCCT	59.756	20	219	485	703
Unigene0008951	1	p2	(CT)18	36	227	262	TGACGTTGAAACATGTGGCT	60.16	20	GCATAAGAGTACGGGCCAGA	60.235	20	214	92	305	TGACGTTGAAACATGTGGCT	60.16	20	AAGTGCGTAAGGAGGTGCAT	59.763	20	230	92	321	CAGGCAGCTAAAGGAGCTGT	59.78	20	GCATAAGAGTACGGGCCAGA	60.235	20	113	193	305
Unigene0008952	1	p2	(CT)16	32	227	258	TGACGTTGAAACATGTGGCT	60.16	20	GCATAAGAGTACGGGCCAGA	60.235	20	210	92	301	TGACGTTGAAACATGTGGCT	60.16	20	AAGTGCGTAAGGAGGTGCAT	59.763	20	226	92	317	CAGGCAGCTAAAGGAGCTGT	59.78	20	GCATAAGAGTACGGGCCAGA	60.235	20	109	193	301
Unigene0008953	1	p2	(CT)17	34	227	260	TGACGTTGAAACATGTGGCT	60.16	20	GCATAAGAGTACGGGCCAGA	60.235	20	212	92	303	TGACGTTGAAACATGTGGCT	60.16	20	AAGTGCGTAAGGAGGTGCAT	59.763	20	228	92	319	CAGGCAGCTAAAGGAGCTGT	59.78	20	GCATAAGAGTACGGGCCAGA	60.235	20	111	193	303
Unigene0008962	1	p2	(AG)9	18	1	18
Unigene0008977	1	p3	(GAA)10	30	208	237
Unigene0008990	1	p2	(GA)6	12	1308	1319
Unigene0009001	1	c	(TTTGGT)5tttggggt(GA)10	58	1126	1183
Unigene0009015	1	p6	(GATTGA)5	30	3237	3266	CATGGGTTTTGGATTGGTTT	59.523	20	GAACACAATTTGCCCAAAGC	60.49	20	270	3080	3349	TTGGTGTTTTGGTTGGAGTG	59.435	20	GAACACAATTTGCCCAAAGC	60.49	20	199	3151	3349	CATGGGTTTTGGATTGGTTT	59.523	20	TTCCCACATTCTCTCCCAGA	60.59	20	231	3080	3310
Unigene0009021	1	p3	(ATG)5	15	270	284	ATTCTGATTGCGCCTGTACC	60.103	20	CCAAAATACTCTGACTTCCTCTGC	60.636	24	107	208	314	TATCAGCTGGGCTGTTTCCT	59.836	20	CCAAAATACTCTGACTTCCTCTGC	60.636	24	248	67	314	CTATCAGCTGGGCTGTTTCC	59.836	20	CCAAAATACTCTGACTTCCTCTGC	60.636	24	249	66	314
Unigene0009025	1	p2	(AG)6	12	56	67	GACGAGAATTCGAATCGGAG	59.773	20	CCATCCAACCCATAAACGTC	60.051	20	198	33	230	GACGAGAATTCGAATCGGAG	59.773	20	AGCATTCTGCCTCATGCTCT	60.127	20	176	33	208	AGGAAAGGAAAAGGGACGAG	59.685	20	CCATCCAACCCATAAACGTC	60.051	20	212	19	230
Unigene0009029	1	p4	(AATA)4	16	247	262	GATCTGTGCCAGCCTGCTAT	60.393	20	TCCAGCTAATCAGAAACAAAGATG	59.793	24	129	180	308	GATCTGTGCCAGCCTGCTAT	60.393	20	GCTAATCAGAAACAAAGATGGTCA	59.672	24	125	180	304	CCTGCTATGTTGTGCGAGTC	59.47	20	TCCAGCTAATCAGAAACAAAGATG	59.793	24	117	192	308
Unigene0009037	1	p2	(TC)17	34	225	258
Unigene0009040	1	p3	(TCC)6	18	107	124	TCAGTGGGAGGAATCTACGG	60.065	20	TTTACGTGCCGATGATGTGT	59.995	20	266	12	277	TCAGTGGGAGGAATCTACGG	60.065	20	GTTTACGTGCCGATGATGTG	59.995	20	267	12	278	TCAGTGGGAGGAATCTACGG	60.065	20	GAGAATGTATTGGCGACGGT	59.962	20	246	12	257
Unigene0009041	1	p3	(TCC)6	18	107	124	TCAGTGGGAGGAATCTACGG	60.065	20	TTTACGTGCCGATGATGTGT	59.995	20	266	12	277	TCAGTGGGAGGAATCTACGG	60.065	20	GTTTACGTGCCGATGATGTG	59.995	20	267	12	278	TCAGTGGGAGGAATCTACGG	60.065	20	GAGAATGTATTGGCGACGGT	59.962	20	246	12	257
Unigene0009046	1	p2	(GA)6	12	1893	1904	TCCTCAACAACGATACCCGT	60.375	20	TTTCCAATCTGCCTCTCTGG	60.331	20	178	1827	2004	TCCTCAACAACGATACCCGT	60.375	20	CCAATCTGCCTCTCTGGCTA	60.495	20	175	1827	2001	TTCCTCAACAACGATACCCG	60.883	20	TTTCCAATCTGCCTCTCTGG	60.331	20	179	1826	2004
Unigene0009063	1	p3	(AAG)5	15	647	661	GACACCGTTGATGTCTGTGG	60.005	20	TGAAACCGAGTCATGCCTAA	59.272	20	262	500	761	CTTTGGGTTTTGGCTGTTGT	60.008	20	TGAAACCGAGTCATGCCTAA	59.272	20	157	605	761	GGAGTGCATCTTCCTGTGGT	60.12	20	TGAAACCGAGTCATGCCTAA	59.272	20	199	563	761
Unigene0009063	2	p2	(TC)9	18	770	787
Unigene0009075	1	p2	(AG)7	14	965	978	TTCATCGCAGCTATTGCATC	59.944	20	GTAGTTCCAGGCGATGTGGT	59.997	20	195	863	1057	TTCATCGCAGCTATTGCATC	59.944	20	CAACTCGTCAAAAACTCGCA	60.027	20	278	863	1140	TTCATCGCAGCTATTGCATC	59.944	20	AGCTTCGTCGACCAATCAGT	59.874	20	213	863	1075
Unigene0009082	1	p3	(GTC)5	15	239	253	AGAAGAAGAGGGAGAACCCG	59.811	20	GTCTGCTGGCCGTTAATCAT	60.103	20	107	179	285	ATCGCAAAATCGAAGACGAC	60.221	20	GTCTGCTGGCCGTTAATCAT	60.103	20	259	27	285	AGAAGAAGAGGGAGAACCCG	59.811	20	TCTTGATTTCGGAGGAGGTG	60.187	20	160	179	338
Unigene0009094	1	p4	(TTTA)4	16	182	197
Unigene0009099	1	p3	(TCA)6	18	231	248	TTCTCCGACGATTACCAAGG	60.066	20	TATCCAAAACACCCAAAGCC	59.801	20	197	181	377	CGGAGATTGGTGGAGTGAAT	59.927	20	TATCCAAAACACCCAAAGCC	59.801	20	249	129	377	TTCTCCGACGATTACCAAGG	60.066	20	ACCCAAAGCCCTCTCACATA	59.55	20	187	181	367
Unigene0009102	1	c	(CTC)5cttcaccaccaccacacacacaa(CT)20	78	156	233	CCTTTGGCCCTCCTAACTTC	60.068	20	ATGGTGTTTGGGGTGTTTGT	59.989	20	240	130	369	CCTTTGGCCCTCCTAACTTC	60.068	20	GGTGGTGGGTTTGAGAAAGA	59.943	20	220	130	349	CCTTTGGCCCTCCTAACTTC	60.068	20	TGAGAAGGTTTTGGTGGAGG	60.081	20	277	130	406
Unigene0009103	1	c	(GA)7tggagaaggtgtttgataattttttttgagagacaaagggagggacaaaagtgtttgcttttgtattcgggagaggagataaagctggcttggttcagaa(AG)19	152	1036	1187
Unigene0009117	1	p2	(AG)10	20	818	837	GGTTGAGATTGAGCTGCCTC	59.957	20	TCACTTCGCTCTAGGCCTTC	59.717	20	220	649	868	TTGGTCTCTTCCCCAACAAC	59.943	20	TCACTTCGCTCTAGGCCTTC	59.717	20	135	734	868	ATCGGACGGTTGAGATTGAG	60.073	20	TCACTTCGCTCTAGGCCTTC	59.717	20	227	642	868
Unigene0009118	1	p3	(AGA)7	21	70	90	TGCCGATAAAAACCCAGAAA	60.427	20	ATGGGAAAACCTTGAAGCCT	59.94	20	213	43	255	TGCCGATAAAAACCCAGAAA	60.427	20	TACGTTGCATGAAAATGGGA	59.93	20	227	43	269	ATGCCGATAAAAACCCAGAA	59.411	20	ATGGGAAAACCTTGAAGCCT	59.94	20	214	42	255
Unigene0009118	2	p2	(AG)10	20	897	916	GGTTGAGATTGAGCTGCCTC	59.957	20	TCACTTCGCTCTAGGCCTTC	59.717	20	220	728	947	TTGGTCTCTTCCCCAACAAC	59.943	20	TCACTTCGCTCTAGGCCTTC	59.717	20	135	813	947	ATCGGACGGTTGAGATTGAG	60.073	20	TCACTTCGCTCTAGGCCTTC	59.717	20	227	721	947
Unigene0009140	1	p2	(AG)30	60	322	381
Unigene0009141	1	p2	(AG)22	44	322	365	CAGTTCCAGTCAGCCAGTCA	60.022	20	CTGGAAAAGCAGACCTGGAG	59.982	20	277	168	444	CAGTTCCAGTCAGCCAGTCA	60.022	20	CAGACCTGGAGACAACAGCA	60.022	20	268	168	435	TTCCAGTCAGCCAGTCAGTG	60.022	20	CAGACCTGGAGACAACAGCA	60.022	20	265	171	435
Unigene0009142	1	p2	(AG)29	58	322	379	TTCCAGTCAGCCAGTCAGTG	60.022	20	CAGACCTGGAGACAACAGCA	60.022	20	279	171	449	AACTTTCAACCCCCAAATCC	60.032	20	CTGGAAAAGCAGACCTGGAG	59.982	20	224	235	458	AACTTTCAACCCCCAAATCC	60.032	20	CAGACCTGGAGACAACAGCA	60.022	20	215	235	449
Unigene0009177	1	p2	(AT)9	18	3	20
Unigene0009177	2	p3	(CAG)6	18	286	303	TTCGGCATTTTCTTTTGTGT	58.267	20	AGATTGAGGCTGGTGAGGTG	60.261	20	228	117	344	GTTCGGCATTTTCTTTTGTG	58.267	20	AGATTGAGGCTGGTGAGGTG	60.261	20	229	116	344	AGTTCGGCATTTTCTTTTGTG	59.257	21	AGATTGAGGCTGGTGAGGTG	60.261	20	230	115	344
Unigene0009178	1	p2	(AT)9	18	3	20
Unigene0009178	2	p3	(CAG)6	18	284	301	TTCGGCATTTTCTTTTGTGT	58.267	20	AGATTGAGGCTGGTGAGGTG	60.261	20	226	117	342	GTTCGGCATTTTCTTTTGTG	58.267	20	AGATTGAGGCTGGTGAGGTG	60.261	20	227	116	342	AGTTCGGCATTTTCTTTTGTG	59.257	21	AGATTGAGGCTGGTGAGGTG	60.261	20	228	115	342
Unigene0009180	1	p2	(AG)6	12	51	62	TCCACCTTTGTACGGTGGTT	60.269	20	AAGGGACTGGCCACCTATCT	59.957	20	139	1	139	TCCACCTTTGTACGGTGGTT	60.269	20	GGACTGGCCACCTATCTCAA	60.073	20	136	1	136	TCCACCTTTGTACGGTGGTT	60.269	20	CCAAACTGCACAGTGCCTAA	59.904	20	233	1	233
Unigene0009181	1	p2	(CA)8	16	62	77
Unigene0009181	2	p2	(AG)7	14	225	238	CCTTTGTACGATGGTTGGCT	59.993	20	CCAAACTGCACAGTGCCTAA	59.904	20	231	179	409	TGATGTCGTCGTTGAGTGGT	60.162	20	AAGGGACTGGCCACCTATCT	59.957	20	222	94	315	GATGTCGTCGTTGAGTGGTG	60.162	20	AAGGGACTGGCCACCTATCT	59.957	20	221	95	315
Unigene0009188	1	p2	(AG)20	40	45	84	CGCACATAGACAGAGACAAGGA	60.453	22	GGATGAAAACCGTTTCTGGA	59.91	20	118	14	131	CGCACATAGACAGAGACAAGG	58.537	21	GGATGAAAACCGTTTCTGGA	59.91	20	118	14	131	ACGCACATAGACAGAGACAAGG	59.425	22	GGATGAAAACCGTTTCTGGA	59.91	20	119	13	131
Unigene0009190	1	p2	(CT)9	18	23	40
Unigene0009205	1	p3	(GAT)5	15	426	440	GAAGACGACGATGCTGATGA	59.95	20	ACAGAAAACGAAGCCCCTCT	60.247	20	252	253	504	AGGAAGACGACGATGCTGAT	59.834	20	ACAGAAAACGAAGCCCCTCT	60.247	20	254	251	504	ACGCGTACAAAGACCAGAGG	60.312	20	TTTTCCAAATCGCGTTTCTC	60.188	20	216	357	572
Unigene0009213	1	p2	(GA)10	20	1	20
Unigene0009213	2	p2	(GA)10	20	151	170	AGATGGTAGCTGGTATGGCG	60.118	20	TACCAGCACTACACAAGCCG	59.928	20	188	17	204	AGATGGTAGCTGGTATGGCG	60.118	20	GCCACCAAATCCATTTCCTA	59.762	20	254	17	270	GGCTTGTGTGGTGCTAGGTT	60.179	20	GCCACCAAATCCATTTCCTA	59.762	20	235	36	270
Unigene0009214	1	p3	(GAG)5	15	526	540	ATTGGCTGCTGATGGGTAAG	60.096	20	CTCGCTCAGTTATGGTGCCT	60.419	20	265	410	674	ATTGGCTGCTGATGGGTAAG	60.096	20	TCGCTCAGTTATGGTGCCTA	59.444	20	264	410	673	TACTTGTTTGCTGGTGGACG	59.758	20	CTCGCTCAGTTATGGTGCCT	60.419	20	215	460	674
Unigene0009214	2	p2	(AG)35	70	809	878
Unigene0009253	1	p2	(AG)10	20	514	533	AGATTGGATTATGGGGAGGG	59.974	20	AATTTACCTAACCCTAGCCCC	57.648	21	150	408	557	GATTGGATTATGGGGAGGGA	60.852	20	AATTTACCTAACCCTAGCCCC	57.648	21	149	409	557	GTACCCTCCTCCCCTCTCTC	59.105	20	AATTTACCTAACCCTAGCCCC	57.648	21	123	435	557
Unigene0009263	1	p3	(TGA)5	15	351	365	TTTGCCAGCCTCATTCTTCT	59.955	20	TCCAGGTCATCATCCTCCTC	60.008	20	221	325	545	CCCACCTCTTCCATTCTCAA	60.042	20	CCCAGACCAGTTTAGGGTCA	59.959	20	263	225	487	TTTGCCAGCCTCATTCTTCT	59.955	20	CCCAGACCAGTTTAGGGTCA	59.959	20	163	325	487
Unigene0009265	1	p5	(ACAGG)4	20	142	161	GGCCCTCGCTCTAATTAACA	59.32	20	GCCGCCATAATTAGGAGCTT	60.555	20	249	119	367	AGGCCCTCGCTCTAATTAACA	60.23	21	GCCGCCATAATTAGGAGCTT	60.555	20	250	118	367	GGCCCTCGCTCTAATTAACA	59.32	20	GACAATTGATGCTGATAGCCC	59.547	21	274	119	392
Unigene0009265	2	c	(AGA)7ggagctagtagcagaaagaccaagtactacaagtcc(TA)9	75	843	917	TACGCAAGAGCCAATTTGTG	59.872	20	CTCTCTTTTCGCTGTCTGGG	60.126	20	197	766	962	ACGTACGCAAGAGCCAATTT	59.775	20	CTCTCTTTTCGCTGTCTGGG	60.126	20	200	763	962	TACGCAAGAGCCAATTTGTG	59.872	20	CTTTTCGCTGTCTGGGGTTA	60.241	20	193	766	958
Unigene0009266	1	p2	(AT)11	22	477	498	CCATCTACCTGCACTTGGGT	59.989	20	GCGCTCCGACAAGGTAACTA	60.407	20	202	418	619	ACAAAGTGCATGTGGTGCAT	60.04	20	GCGCTCCGACAAGGTAACTA	60.407	20	269	351	619	TCTTCCCCACAGTTTCCATC	59.903	20	GCGCTCCGACAAGGTAACTA	60.407	20	217	403	619
Unigene0009267	1	p2	(AT)11	22	369	390	CCATCTACCTGCACTTGGGT	59.989	20	GCGCTCCGACAAGGTAACTA	60.407	20	202	310	511	ACAAAGTGCATGTGGTGCAT	60.04	20	GCGCTCCGACAAGGTAACTA	60.407	20	269	243	511	TCTTCCCCACAGTTTCCATC	59.903	20	GCGCTCCGACAAGGTAACTA	60.407	20	217	295	511
Unigene0009268	1	p2	(AT)9	18	383	400	CAACACAAGCCAAAAGCTGA	60.027	20	TGGACTTCTTTCTTTCACACACA	59.805	23	140	310	449	TTGATAAGGCCCTTGAGGTG	60.066	20	TGGACTTCTTTCTTTCACACACA	59.805	23	194	256	449	CTCATCTCCAACACAAGCCA	59.831	20	TGGACTTCTTTCTTTCACACACA	59.805	23	148	302	449
Unigene0009269	1	p3	(TAA)6	18	1	18
Unigene0009269	2	p2	(AT)9	18	442	459	CAACACAAGCCAAAAGCTGA	60.027	20	TGGACTTCTTTCTTTCACACACA	59.805	23	140	369	508	TTGATAAGGCCCTTGAGGTG	60.066	20	TGGACTTCTTTCTTTCACACACA	59.805	23	194	315	508	CTCATCTCCAACACAAGCCA	59.831	20	TGGACTTCTTTCTTTCACACACA	59.805	23	148	361	508
Unigene0009303	1	p2	(TA)12	24	665	688
Unigene0009304	1	p2	(TA)12	24	665	688
Unigene0009305	1	p2	(TA)10	20	1	20
Unigene0009307	1	p2	(TC)12	24	238	261
Unigene0009308	1	p2	(TC)18	36	237	272
Unigene0009316	1	p2	(AG)8	16	126	141	TCCTTCCTTCCTCTCCTTCA	58.937	20	CTGAGTGTGAGAAGCGTTGC	59.776	20	246	13	258	CTCCTTCCTTCCTCTCCTTCA	59.936	21	CTGAGTGTGAGAAGCGTTGC	59.776	20	247	12	258	CGTGCACTGCTCTAGCCTTC	61.275	20	AAGTTCGAGCAAGAATCGGA	59.955	20	259	91	349
Unigene0009316	2	p2	(GA)20	40	773	812
Unigene0009318	1	p2	(CT)20	40	844	883
Unigene0009322	1	p2	(TA)6	12	131	142	CCAACTTTCTTTCTCTGCGG	59.986	20	TCACTGTTTCTGTTGCCCTG	59.873	20	130	48	177	CCCAACTTTCTTTCTCTGCG	59.986	20	TCACTGTTTCTGTTGCCCTG	59.873	20	131	47	177	CCAACTTTCTTTCTCTGCGG	59.986	20	AACACAAGCCAAAGCAAACC	60.154	20	231	48	278
Unigene0009326	1	p2	(TC)28	56	1150	1205
Unigene0009329	1	p2	(AG)11	22	986	1007	GGATTGAGAGTGCGAGGAAG	59.95	20	CCAGTCATTCCATCTCAACTACC	59.878	23	155	880	1034	GCGAGGAAGATGCAATTGTT	60.221	20	CCAGTCATTCCATCTCAACTACC	59.878	23	144	891	1034	ATTAGGGGTTCGTCTGGAGG	60.319	20	CCAGTCATTCCATCTCAACTACC	59.878	23	222	813	1034
Unigene0009336	1	p2	(AG)6	12	45	56
Unigene0009340	1	p2	(TG)6	12	250	261
Unigene0009341	1	p2	(TG)6	12	253	264
Unigene0009368	1	p2	(GT)10	20	1	20
Unigene0009375	1	p3	(AAC)6	18	155	172	TCTCTCTCTCTGCCTCAGCC	59.969	20	CTGAGCTTCAACTGCCATGA	60.136	20	231	23	253	TCTCTCTCTCTGCCTCAGCC	59.969	20	CTGAGATGGGATAAGAGCCG	59.79	20	264	23	286	CCACCTCTATTGCGTGCTTT	60.27	20	CTGAGCTTCAACTGCCATGA	60.136	20	183	71	253
Unigene0009377	1	p2	(AG)7	14	322	335	TAATGACCATGTTGGTCGGA	59.774	20	AATACCAATGGTGCTGGGAG	59.813	20	159	227	385	TAATGACCATGTTGGTCGGA	59.774	20	TGCTGGGAGCTTACTCATCC	60.362	20	148	227	374	GATCAGAACCTGGGTCATGC	60.484	20	AATACCAATGGTGCTGGGAG	59.813	20	109	277	385
Unigene0009378	1	p2	(AG)7	14	238	251	TAATGACCATGTTGGTCGGA	59.774	20	AATACCAATGGTGCTGGGAG	59.813	20	159	143	301	TAATGACCATGTTGGTCGGA	59.774	20	TGCTGGGAGCTTACTCATCC	60.362	20	148	143	290	GATCAGAACCTGGGTCATGC	60.484	20	AATACCAATGGTGCTGGGAG	59.813	20	109	193	301
Unigene0009380	1	p4	(CTTT)4	16	15	30
Unigene0009394	1	p3	(TTC)5	15	236	250	GATTCCATCAAACCAAAGCG	60.448	20	AGAAGAGGGAGCGAAAGAGG	60.088	20	265	99	363	GATTCCATCAAACCAAAGCG	60.448	20	CAGAGAAGAAGAGGGAGCGA	59.82	20	271	99	369	GATTCCATCAAACCAAAGCG	60.448	20	TCAGAGAAGAAGAGGGAGCG	59.82	20	272	99	370
Unigene0009395	1	p3	(TTC)5	15	236	250	GATTCCATCAAACCAAAGCG	60.448	20	AGAAGAGGGAGCGAAAGAGG	60.088	20	265	99	363	GATTCCATCAAACCAAAGCG	60.448	20	CAGAGAAGAAGAGGGAGCGA	59.82	20	271	99	369	GATTCCATCAAACCAAAGCG	60.448	20	TCAGAGAAGAAGAGGGAGCG	59.82	20	272	99	370
Unigene0009411	1	p2	(TC)6	12	966	977	GCTTCTTCATGTCCTCCAGC	59.957	20	ATCCCCAAACCAAAAACCTC	60.032	20	223	821	1043	GCCGGCCTCTTCTTCTATCT	59.947	20	ATCCCCAAACCAAAAACCTC	60.032	20	252	792	1043	AACCTCGTGCTCTTGTTGCT	60.058	20	ATCCCCAAACCAAAAACCTC	60.032	20	105	939	1043
Unigene0009424	1	p2	(GA)20	40	1364	1403
Unigene0009433	1	p2	(CA)15	30	379	408	GGAACAAGCTTTTTGCTTGC	60.003	20	TTTCCTTTGCACCCTTTGAG	60.22	20	218	266	483	GGAACAAGCTTTTTGCTTGC	60.003	20	CTTTTCCTTTGCACCCTTTG	59.719	20	220	266	485	GGAACAAGCTTTTTGCTTGC	60.003	20	TCCTTTGCACCCTTTGAGTT	59.711	20	216	266	481
Unigene0009434	1	p2	(CA)15	30	379	408	GGAACAAGCTTTTTGCTTGC	60.003	20	TTTCCTTTGCACCCTTTGAG	60.22	20	218	266	483	GGAACAAGCTTTTTGCTTGC	60.003	20	CTTTTCCTTTGCACCCTTTG	59.719	20	220	266	485	GGAACAAGCTTTTTGCTTGC	60.003	20	TCCTTTGCACCCTTTGAGTT	59.711	20	216	266	481
Unigene0009440	1	p2	(AT)7	14	301	314	GTGTGTTAGTGGGGCAACCT	59.891	20	AGGGTGACCAACTTTTGTGC	60.012	20	178	211	388	GTGTGTTAGTGGGGCAACCT	59.891	20	TTTGGTCATGGAGTGATGGA	59.893	20	155	211	365	TGGGGCAACCTAATAAATGC	59.795	20	AGGGTGACCAACTTTTGTGC	60.012	20	169	220	388
Unigene0009450	1	p2	(GA)17	34	500	533	AGCCTGTAACCTTGCCTTGA	59.875	20	TTCCTTTTCCACTCAGAAAACTC	58.924	23	227	337	563	CTGGGATTCTGTGGAAGGAA	60.042	20	TTTTCCTTTTCCACTCAGAAAAC	58.832	23	101	465	565	TGGGATTCTGTGGAAGGAAC	59.903	20	TTTTCCTTTTCCACTCAGAAAAC	58.832	23	100	466	565
Unigene0009458	1	p2	(TG)6	12	98	109	AGGGGGAAAACTGGTGAAAT	59.668	20	GGAGTCGCAGAGAGAGGATG	60.096	20	279	11	289	AGGGGGAAAACTGGTGAAAT	59.668	20	TGGTGCCAATACACCTAGCA	60.134	20	157	11	167	ACCATATTTGGAGGGGGAAA	60.37	20	TGGTGCCAATACACCTAGCA	60.134	20	168	0	167
Unigene0009459	1	p2	(TG)6	12	98	109	AGGGGGAAAACTGGTGAAAT	59.668	20	GGAGTCGCAGAGAGAGGATG	60.096	20	279	11	289	AGGGGGAAAACTGGTGAAAT	59.668	20	TGGTGCCAATACACCTAGCA	60.134	20	157	11	167	ACCATATTTGGAGGGGGAAA	60.37	20	TGGTGCCAATACACCTAGCA	60.134	20	168	0	167
Unigene0009485	1	p2	(AC)7	14	5	18
Unigene0009498	1	p6	(TCCCAC)4	24	734	757	TATGACCTCCCCTATTCCCC	59.974	20	CCAATGCCAATCGAGCTAAT	60.06	20	273	553	825	GATGGTAAATCTCCGCTCCA	60.036	20	CCAATGCCAATCGAGCTAAT	60.06	20	170	656	825	CCCGAGTTCGACTCATCATT	60.073	20	CCAATGCCAATCGAGCTAAT	60.06	20	256	570	825
Unigene0009498	2	c	(GGAG)4ggatttt(AG)6	35	1748	1782
Unigene0009499	1	c	(GGAG)4ggatttt(AG)6	35	306	340
Unigene0009516	1	p2	(TA)6	12	440	451	TTGCTCATTCCCAACTTTCC	60.051	20	ACCCCAAATGTGAGATTGGA	60.173	20	226	385	610	TTTCCCCAGTTAGATGCCAC	59.933	20	ACCCCAAATGTGAGATTGGA	60.173	20	280	331	610	TTGCTCATTCCCAACTTTCC	60.051	20	TTGTTTGACCCCAAATGTGA	59.792	20	233	385	617
Unigene0009517	1	p2	(TA)6	12	440	451	TTGCTCATTCCCAACTTTCC	60.051	20	ACCCCAAATGTGAGATTGGA	60.173	20	226	385	610	TTTCCCCAGTTAGATGCCAC	59.933	20	ACCCCAAATGTGAGATTGGA	60.173	20	280	331	610	TTGCTCATTCCCAACTTTCC	60.051	20	TTGTTTGACCCCAAATGTGA	59.792	20	233	385	617
Unigene0009551	1	p2	(CT)8	16	101	116	TTCTCCATTCCCATGCATTT	60.274	20	GCTGCCCATTGTCGAGTATT	60.103	20	220	70	289	CATTCCCATGCATTTCATCA	60.284	20	GCTGCCCATTGTCGAGTATT	60.103	20	215	75	289	TTCTCCATTCCCATGCATTT	60.274	20	CCGTCACCCCATGTTAAGTC	60.232	20	191	70	260
Unigene0009554	1	p3	(TCT)5	15	389	403	ACCAACACCAGCTCAACTCC	60.159	20	GAGTGTCCCTGGTTTCCTCA	60.088	20	243	250	492	ACCAACACCAGCTCAACTCC	60.159	20	TGAGTGTCCCTGGTTTCCTC	60.088	20	244	250	493	ACCAACACCAGCTCAACTCC	60.159	20	TCCCTGGTTTCCTCATTGTC	59.903	20	238	250	487
Unigene0009555	1	p3	(TCT)5	15	389	403	ACCAACACCAGCTCAACTCC	60.159	20	CAGCATAGAAGCAGCGATCA	60.265	20	219	250	468	GTTCACCAACACCAGCTCAA	59.726	20	CAGCATAGAAGCAGCGATCA	60.265	20	223	246	468	TTCACCAACACCAGCTCAAC	59.726	20	CAGCATAGAAGCAGCGATCA	60.265	20	222	247	468
Unigene0009571	1	p2	(GA)9	18	1603	1620
Unigene0009572	1	p3	(GAA)6	18	542	559	TCAGCCATCGTGAAGATTTG	59.799	20	TTTTCTTCTTCTTCTTGTTCTTCCA	59.927	25	244	353	596	TCAGCCATCGTGAAGATTTG	59.799	20	TTTTCTTCTTCTTCTTGTTCTTCCA	59.927	25	280	353	632	TAAGTGGTTCAGCCATCGTG	59.716	20	TTTTCTTCTTCTTCTTGTTCTTCCA	59.927	25	252	345	596
Unigene0009575	1	p3	(GAG)6	18	268	285	AGACCCAGAGCTGATGCAGT	60.017	20	GGTCTTGTTGTTGTCGACCC	60.408	20	230	80	309	CAGAGGGAACAGTGTGAGCA	60.022	20	GGTCTTGTTGTTGTCGACCC	60.408	20	169	141	309	CACAGAAGGAAATCGGAAGG	59.665	20	GGATGGAGCTACAAATGCGT	60.103	20	276	204	479
Unigene0009583	1	p2	(AG)15	30	384	413
Unigene0009592	1	p4	(GAAA)4	16	258	273	TGGGTTAAAGCACACACACC	59.465	20	ACCCCTCTCATCCCATTTCT	59.755	20	204	161	364	TGGGTTAAAGCACACACACC	59.465	20	CCCCTCTCATCCCATTTCTT	60.264	20	203	161	363	TGGGTTAAAGCACACACACC	59.465	20	ATGCTTACCCCTCTCATCCC	60.293	20	210	161	370
Unigene0009594	1	p4	(GAAA)4	16	386	401	TGGGTTAAAGCACACACACC	59.465	20	ACCCCTCTCATCCCATTTCT	59.755	20	204	289	492	TGGGTTAAAGCACACACACC	59.465	20	CCCCTCTCATCCCATTTCTT	60.264	20	203	289	491	TGGGTTAAAGCACACACACC	59.465	20	ATGCTTACCCCTCTCATCCC	60.293	20	210	289	498
Unigene0009611	1	p2	(GA)6	12	485	496	AACCATCAACCAAGAGCCAC	59.973	20	TGTCACTCTAAACCCCGACC	59.966	20	266	291	556	ACTCGACATCACTTCACCCC	59.969	20	TGTCACTCTAAACCCCGACC	59.966	20	242	315	556	ACTCGACATCACTTCACCCC	59.969	20	CGCAATACCATATCCAACCC	60.038	20	273	315	587
Unigene0009611	2	p2	(GA)19	38	681	718
Unigene0009619	1	p3	(CTC)5	15	1540	1554	GTCACCAATCCACTCCCACT	59.817	20	GCTAGCCAATCCAGATTCCA	60.177	20	252	1406	1657	GTCACCAATCCACTCCCACT	59.817	20	ACAAGGAGGGAGGAAGGCTA	60.204	20	268	1406	1673	GTCACCAATCCACTCCCACT	59.817	20	GAATAAGTCACCGGTAGGCG	59.592	20	174	1406	1579
Unigene0009634	1	p2	(AG)10	20	1083	1102
Unigene0009637	1	p2	(CT)7	14	96	109	AGAGGCCTCCATTGTTGATG	60.073	20	AGATATTGAACAGGCGCTGG	60.235	20	153	47	199	CAGAGGCCTCCATTGTTGAT	60.073	20	AGATATTGAACAGGCGCTGG	60.235	20	154	46	199	AACAGAGGCCTCCATTGTTG	60.111	20	AGATATTGAACAGGCGCTGG	60.235	20	156	44	199
Unigene0009638	1	p2	(CT)7	14	96	109	AGAGGCCTCCATTGTTGATG	60.073	20	AGATATTGAACAGGCGCTGG	60.235	20	153	47	199	CAGAGGCCTCCATTGTTGAT	60.073	20	AGATATTGAACAGGCGCTGG	60.235	20	154	46	199	AACAGAGGCCTCCATTGTTG	60.111	20	AGATATTGAACAGGCGCTGG	60.235	20	156	44	199
Unigene0009655	1	p3	(TAG)7	21	29	49
Unigene0009662	1	c	(AG)6gggtcgaaggagcagcagagagagatagaattgagcaaaggcggaacccaaaaaagaaaatctaattttatttaatttaggttttttcgattttcat(TTTA)4	125	631	755	TCAACCTTGCTCACTGCAAC	60.032	20	CCATTCTCCACCTCCTCAAA	60.042	20	266	537	802	TCAACCTTGCTCACTGCAAC	60.032	20	CTCCATTCTCCACCTCCTCA	60.191	20	268	537	804	TTGCTCACTGCAACGAAGAC	60.183	20	CCATTCTCCACCTCCTCAAA	60.042	20	260	543	802
Unigene0009663	1	c	(AG)6gggtcgaaggagcagcagagagagatagaattgagcaaaggcggaacccaaaaaagaaaatctaattttatttaatttaggttttttcgattttcat(TTTA)4	125	3892	4016	TCAACCTTGCTCACTGCAAC	60.032	20	CCATTCTCCACCTCCTCAAA	60.042	20	266	3798	4063	TCAACCTTGCTCACTGCAAC	60.032	20	CTCCATTCTCCACCTCCTCA	60.191	20	268	3798	4065	TTGCTCACTGCAACGAAGAC	60.183	20	CCATTCTCCACCTCCTCAAA	60.042	20	260	3804	4063
Unigene0009665	1	p3	(TCT)5	15	197	211	CAACCCTTTTCATCATTGGC	60.309	20	GATTTTCGTGGGGTACATGG	60.051	20	220	155	374	CAACCCTTTTCATCATTGGC	60.309	20	CTATCTTTGGGGGTTCAGCA	60.066	20	275	155	429	CAACCCTTTTCATCATTGGC	60.309	20	TATCTTTGGGGGTTCAGCAG	60.066	20	274	155	428
Unigene0009667	1	p6	(GCCACA)7	42	107	148	TTGCAAACCAGACCACAAAA	60.127	20	TTGTTGTGAGAAAAAGGGGC	60.088	20	164	57	220	AAACCAGACCACAAAACCCA	60.246	20	TTGTTGTGAGAAAAAGGGGC	60.088	20	160	61	220	CAAACCAGACCACAAAACCC	60.246	20	TTGTTGTGAGAAAAAGGGGC	60.088	20	161	60	220
Unigene0009667	2	p3	(CAG)9	27	288	314	CGCTGTTTCAAACTCAGCAG	59.781	20	CGGAGCCTTGTCATTCGTAA	61.157	20	188	156	343	TTCTCGTTTTACTCCACGCC	60.249	20	CGGAGCCTTGTCATTCGTAA	61.157	20	255	89	343	CGCTGTTTCAAACTCAGCAG	59.781	20	CGGAGCCTTGTCATTCGTA	59.808	19	188	156	343
Unigene0009668	1	p3	(CAG)9	27	258	284	TTGCAAACCAGACCACAAAA	60.127	20	CGGAGCCTTGTCATTCGTAA	61.157	20	257	57	313	TTGCAAACCAGACCACAAAA	60.127	20	CGGAGCCTTGTCATTCGTA	59.808	19	257	57	313	CGCTGTTTCAAACTCAGCAG	59.781	20	CGGAGCCTTGTCATTCGTAA	61.157	20	188	126	313
Unigene0009673	1	p2	(TC)10	20	44	63	CCCCCAACTTTCTCACACAA	60.923	20	TCCATCATCAGAGCCATTGA	60.161	20	136	11	146	CCCCCAACTTTCTCACACAA	60.923	20	ATGCCCTCACAATTGTCCAT	60.203	20	151	11	161	ATCCCCCAACTTTCTCACAC	58.842	20	TACGTTTTGGTCAGGAAGGG	59.964	20	210	9	218
Unigene0009673	2	p3	(CCA)7	21	505	525	ATTGTACCGGACAGATGGGA	60.195	20	ACGACTAGGGAAGGGGAAGA	60.067	20	201	391	591	GATTGTACCGGACAGATGGG	60.195	20	ACGACTAGGGAAGGGGAAGA	60.067	20	202	390	591	GATTGTACCGGACAGATGGG	60.195	20	TAGGGAAGGGGAAGAAGCTC	59.783	20	197	390	586
Unigene0009674	1	p3	(GGT)5	15	493	507	AGGTGGTGGTGGTCTAGGTG	59.876	20	CCTCCAGCTCCTCCTCCTAA	60.852	20	129	440	568	AGGTGGTGGTGGTCTAGGTG	59.876	20	CCTCCAGCTCCTCCTCCTAA	60.852	20	153	440	592	AGGTGGTGGTGGTCTAGGTG	59.876	20	TCCAGCTCCTCCTCCTAAGC	60.999	20	127	440	566
Unigene0009677	1	p2	(CT)6	12	150	161	GACCGCGTCACTCTTCTAGC	60.164	20	TGAGCTCTTGCATCACCAAC	59.992	20	149	100	248	GACCGCGTCACTCTTCTAGC	60.164	20	GAGCTCTTGCATCACCAACA	59.992	20	148	100	247	GACCGCGTCACTCTTCTAGC	60.164	20	TGCATCACCAACAAACGAAT	59.972	20	141	100	240
Unigene0009687	1	p3	(TGA)5	15	122	136	CAAGGTGTGCTGCTGCTAAG	59.805	20	CCTTCAGCACTATCTTCGCC	59.978	20	103	75	177	CAAGGTGTGCTGCTGCTAAG	59.805	20	TTTGACAGCTTCCACGACTG	60.025	20	192	75	266	CAAGGTGTGCTGCTGCTAAG	59.805	20	ACCGATCTCAAAACCCCTCT	59.935	20	133	75	207
Unigene0009696	1	p2	(CT)6	12	86	97	TTTCTCTGCTCTGTCTCGCA	60.008	20	CATGATTTGGCTTGTTCGTG	60.111	20	277	21	297	GCATCCAAATCCACACAACA	60.376	20	TGCGAGACAGAGCAGAGAAA	60.008	20	182	38	219	TTTCTCTGCTCTGTCTCGCA	60.008	20	TGTTGTGTGGATTTGGATGC	60.376	20	216	21	236
Unigene0009696	2	p2	(CT)6	12	265	276	TTTCTCTGCTCTGTCTCGCA	60.008	20	CTCATGATTTGGCTTGTTCG	59.272	20	100	200	299	TTTCTCTGCTCTGTCTCGCA	60.008	20	CTCATGATTTGGCTTGTTCG	59.272	20	279	21	299	TTTCTCTGCTCTGTCTCGCA	60.008	20	CCCATCTCTACCTGATGCAAA	60.081	21	155	200	354
Unigene0009697	1	p2	(CT)6	12	86	97	TTTCTCTGCTCTGTCTCGCA	60.008	20	CAGTGGGACAGTGGTGAATG	59.997	20	208	21	228	TTTCTCTGCTCTGTCTCGCA	60.008	20	TGCACCTGAATAAGCAGTGG	59.864	20	222	21	242	TTTCTCTGCTCTGTCTCGCA	60.008	20	GGACAGTGGTGAATGATCCC	60.184	20	203	21	223
Unigene0009708	1	p3	(TGC)7	21	2483	2503	GGCGTTGATGGGTTAGAGAA	60.074	20	TGCACATCAATCCCAAAAGA	60.049	20	155	2395	2549	GGCGTTGATGGGTTAGAGAA	60.074	20	TCTGCACATCAATCCCAAAA	60.049	20	157	2395	2551	GGCGTTGATGGGTTAGAGAA	60.074	20	TTCTGCACATCAATCCCAAA	60.049	20	158	2395	2552
Unigene0009711	1	c	(ATC)5accatcatcatcatccaccaaccccaccatcatcatca(TCT)5	68	209	276	ACCTCCATCATTACCCCCTC	60.015	20	TGTGGTTGATCTTGAGCTGC	59.992	20	166	173	338	ACCTCCATCATTACCCCCTC	60.015	20	TCTTGTGCTTCTGGTTGTGG	59.873	20	181	173	353	ACCTCCATCATTACCCCCTC	60.015	20	AGCTGCTTCTTGCTTTGGAA	60.27	20	152	173	324
Unigene0009712	1	p3	(CTT)7	21	1035	1055	GAGGTGACCTGGATCTGGAA	60.048	20	CCGAGAGAGATCTGAGCGAG	60.386	20	169	925	1093	GAGGTGACCTGGATCTGGAA	60.048	20	CTCCGAGAGAGATCTGAGCG	60.386	20	171	925	1095	GCTCGTATAGTTCCCGGACA	60.096	20	CCGAGAGAGATCTGAGCGAG	60.386	20	109	985	1093
Unigene0009737	1	p2	(AG)10	20	564	583
Unigene0009738	1	p2	(AG)10	20	1012	1031
Unigene0009760	1	p4	(TTAT)4	16	2304	2319	GGAACAACACTCAGTGGCAA	59.726	20	AACACAAGAGGCAACCAACC	60.012	20	266	2186	2451	GGAACAACACTCAGTGGCAA	59.726	20	TCAACACAAGAGGCAACCAA	60.278	20	268	2186	2453	GGAACAACACTCAGTGGCAA	59.726	20	TTCAACACAAGAGGCAACCA	60.278	20	269	2186	2454
Unigene0009769	1	p3	(GTC)7	21	1175	1195	CTCTCCCCGCTTCTTCTTCT	60.088	20	TTTGCTTTTCTCCATCACCC	60.051	20	238	1143	1380	CTCTCCCCGCTTCTTCTTCT	60.088	20	TTACCTCCACCAGTTCTGCC	60.111	20	264	1143	1406	GTCCCATCTCTCAGGCAAAA	60.195	20	TTTGCTTTTCTCCATCACCC	60.051	20	273	1108	1380
Unigene0009771	1	p2	(GA)32	64	1	64
Unigene0009772	1	p2	(CT)9	18	59	76	TCATTCATCAAAACTACCATAGATAGA	57.536	27	TGGGGTTTGAAGTTGAGGTC	59.943	20	189	2	190	TCATTCATCAAAACTACCATAGATAGA	57.536	27	TTATAGGCCAATATTGCGGG	59.783	20	249	2	250	TCATTCATCAAAACTACCATAGATAGA	57.536	27	ATGGGCATCAAATCATGACA	59.738	20	124	2	125
Unigene0009773	1	p2	(CT)9	18	59	76	TCATTCATCAAAACTACCATAGATAGA	57.536	27	TGGGGTTTGAAGTTGAGGTC	59.943	20	189	2	190	TCATTCATCAAAACTACCATAGATAGA	57.536	27	TTATAGGCCAATATTGCGGG	59.783	20	249	2	250	TCATTCATCAAAACTACCATAGATAGA	57.536	27	ATGGGCATCAAATCATGACA	59.738	20	124	2	125
Unigene0009774	1	p2	(CT)9	18	59	76	TCATTCATCAAAACTACCATAGATAGA	57.536	27	TGGGGTTTGAAGTTGAGGTC	59.943	20	189	2	190	TCATTCATCAAAACTACCATAGATAGA	57.536	27	TTATAGGCCAATATTGCGGG	59.783	20	249	2	250	TCATTCATCAAAACTACCATAGATAGA	57.536	27	ATGGGCATCAAATCATGACA	59.738	20	124	2	125
Unigene0009778	1	p3	(AAG)13	39	18	56
Unigene0009793	1	p3	(TGC)6	18	43	60	GAAAACTCAGCGATGGCTTC	59.962	20	TCCCGAATTTAAACCAGCAC	59.938	20	196	4	199	GAAAACTCAGCGATGGCTTC	59.962	20	CACCGTTTTTCCCGAATTTA	59.805	20	205	4	208	AACTCAGCGATGGCTTCAAT	59.843	20	CACCGTTTTTCCCGAATTTA	59.805	20	202	7	208
Unigene0009793	2	p2	(TG)7	14	559	572	GCTGCATCTGAAGGTGACAA	59.992	20	AGCCATTGATGGGTTAAAGC	59.046	20	250	382	631	TGCATCTGAAGGTGACAAGC	59.992	20	AGCCATTGATGGGTTAAAGC	59.046	20	248	384	631	AGCTCTTGATAGGGCTGCAA	60.118	20	AGCCATTGATGGGTTAAAGC	59.046	20	164	468	631
Unigene0009807	1	p3	(TCT)6	18	892	909	TAGCATCTTTCGGCTGCTTT	60.117	20	CCCAAAAGGGAAAATGGAAT	59.992	20	216	746	961	GAGTAGCATCTTTCGGCTGC	60.125	20	CCCAAAAGGGAAAATGGAAT	59.992	20	219	743	961	TGTTTCACCAGCAAAAGCAG	60.027	20	AATGGAATCCAAGCTGATGG	59.894	20	279	671	949
Unigene0009822	1	p2	(TC)10	20	729	748	CCTTTGCTTCCTTTGCTACG	60.011	20	TCCTTCGAGCTTTCCCAGTA	59.948	20	169	674	842	CCTTTGCTTCCTTTGCTACG	60.011	20	AAATCTTCCAACCGCTTCCT	60.074	20	141	674	814	CCTTTGCTTCCTTTGCTACG	60.011	20	AAACTCCTTCGAGCTTTCCC	59.827	20	173	674	846
Unigene0009823	1	p2	(TC)10	20	827	846	CCTTTGCTTCCTTTGCTACG	60.011	20	TCCTTCGAGCTTTCCCAGTA	59.948	20	169	772	940	CCTTTGCTTCCTTTGCTACG	60.011	20	AAATCTTCCAACCGCTTCCT	60.074	20	141	772	912	CCTTTGCTTCCTTTGCTACG	60.011	20	AAACTCCTTCGAGCTTTCCC	59.827	20	173	772	944
Unigene0009846	1	p2	(CT)19	38	1	38
Unigene0009855	1	p2	(GA)21	42	1162	1203
Unigene0009862	1	p2	(TC)25	50	1636	1685	GCCTTGATTGTCCTGCATTT	60.081	20	CCATATGTTCTTGTTTGGGAAA	58.852	22	279	1436	1714	AACCCATTTGACTTGTTGCC	59.836	20	CCATATGTTCTTGTTTGGGAAA	58.852	22	240	1475	1714	TCCTCCTGCTTCTCTTGCTC	59.827	20	CCATATGTTCTTGTTTGGGAAA	58.852	22	148	1567	1714
Unigene0009863	1	c	(GA)7atgggaatagcccttctctcagtgcaagcacctcgtccca(TC)6	66	80	145	GGGGAAAGAGTGGCATACAA	59.933	20	AGTGGCAGATTCTGATTGGG	60.073	20	277	35	311	GGGGAAAGAGTGGCATACAA	59.933	20	GCCTTGGCCTTCTACAACTG	59.875	20	223	35	257	GGGGAAAGAGTGGCATACAA	59.933	20	TGCACAGAGAAGAATGGCAG	60.136	20	199	35	233
Unigene0009864	1	c	(GA)7atgggaatagcccttctctcagtgcaagcacctcgtccca(TC)6	66	80	145	GGGGAAAGAGTGGCATACAA	59.933	20	AGTGGCAGATTCTGATTGGG	60.073	20	277	35	311	GGGGAAAGAGTGGCATACAA	59.933	20	GCCTTGGCCTTCTACAACTG	59.875	20	223	35	257	GGGGAAAGAGTGGCATACAA	59.933	20	TGCACAGAGAAGAATGGCAG	60.136	20	199	35	233
Unigene0009869	1	p4	(AAAC)4	16	225	240	CAAAACGCAAAATTCCCAAC	60.335	20	CGTGGGTTCCTCACATCTTT	59.966	20	177	90	266	CAACCCAAAACGCAAAATTC	60.335	20	CGTGGGTTCCTCACATCTTT	59.966	20	182	85	266	TTCAACCCAAAACGCAAAAT	60.335	20	CGTGGGTTCCTCACATCTTT	59.966	20	184	83	266
Unigene0009869	2	p2	(AG)6	12	813	824	TCTGCTATGGTTTTCTGGGG	60.066	20	TGCTTCCTTTCATGTCCAC	57.118	19	177	676	852	AGTCATGGAAGCCAAGATGG	60.073	20	TGCTTCCTTTCATGTCCAC	57.118	19	247	606	852	CCGGTCAGCCATCTTCTTAG	59.83	20	TGCTTCCTTTCATGTCCAC	57.118	19	124	729	852
Unigene0009870	1	p2	(AG)6	12	1859	1870	TCTGCTATGGTTTTCTGGGG	60.066	20	TGCTTCCTTTCATGTCCAC	57.118	19	177	1722	1898	AGTCATGGAAGCCAAGATGG	60.073	20	TGCTTCCTTTCATGTCCAC	57.118	19	247	1652	1898	CCGGTCAGCCATCTTCTTAG	59.83	20	TGCTTCCTTTCATGTCCAC	57.118	19	124	1775	1898
Unigene0009880	1	p3	(CCA)5	15	62	76	ACCAGGGTAACCCCCATAAC	59.805	20	TCTGGGTATCCTACTCCCCC	60.147	20	249	27	275	ACCAGGGTAACCCCCATAAC	59.805	20	TCAGCTCCACATCATTCAGG	59.787	20	162	27	188	ACCAGGGTAACCCCCATAAC	59.805	20	AATGGGAACGATGCTAGCTG	60.235	20	124	27	150
Unigene0009881	1	p3	(CCA)5	15	62	76	ACCAGGGTAACCCCCATAAC	59.805	20	TCAGCTCCACATCATTCAGG	59.787	20	162	27	188	ACCAGGGTAACCCCCATAAC	59.805	20	AATGGGAACGATGCTAGCTG	60.235	20	124	27	150	GAACTTCCCATGACCAAAGC	59.532	20	CACCAGCCAGTTATCCAGGT	59.989	20	206	6	211
Unigene0009882	1	p3	(CCA)5	15	62	76	ACCAGGGTAACCCCCATAAC	59.805	20	TCAGCTCCACATCATTCAGG	59.787	20	162	27	188	ACCAGGGTAACCCCCATAAC	59.805	20	AATGGGAACGATGCTAGCTG	60.235	20	124	27	150	ACCAGGGTAACCCCCATAAC	59.805	20	GGTCAATCAGCTCCACATCA	59.637	20	168	27	194
Unigene0009885	1	p3	(GGT)5	15	440	454	TGATCAAAGTCAGTGGCGTC	59.837	20	CTTCCTGGTCGAACGGATAA	60.066	20	227	374	600	TGATCAAAGTCAGTGGCGTC	59.837	20	AGCTGCACCCAAAAGAAAAA	59.861	20	159	374	532	TGATCAAAGTCAGTGGCGTC	59.837	20	GCTGCACCCAAAAGAAAAAG	59.861	20	158	374	531
Unigene0009885	2	p3	(TGA)6	18	899	916
Unigene0009886	1	p3	(TGA)6	18	1617	1634
Unigene0009887	1	p3	(AAG)7	21	516	536	GCTGCTGCTTGTGATGGTTA	60.019	20	TTTTGGCTGGTGTCTCCTTC	60.232	20	129	486	614	GAAGACGAGCTCCTCGACAC	60.143	20	TTTTGGCTGGTGTCTCCTTC	60.232	20	272	343	614	GCTGCTGCTTGTGATGGTTA	60.019	20	GCTTCTTGTGAAGATGGCGT	60.406	20	151	486	636
Unigene0009898	1	p2	(TA)6	12	317	328
Unigene0009900	1	p2	(AG)6	12	1581	1592	ACTTGATTGCGGTGCTCTCT	60.02	20	TTTTGGTAAGACCACGAGCC	60.11	20	127	1508	1634	ACTTGATTGCGGTGCTCTCT	60.02	20	TGGTAAGACCACGAGCCTCT	59.867	20	124	1508	1631	AGCGAAAATTTAGCACGGAA	59.853	20	TTTTGGTAAGACCACGAGCC	60.11	20	180	1455	1634
Unigene0009901	1	p2	(AG)6	12	1092	1103	ACTTGATTGCGGTGCTCTCT	60.02	20	TTTTGGTAAGACCACGAGCC	60.11	20	127	1019	1145	ACTTGATTGCGGTGCTCTCT	60.02	20	TGGTAAGACCACGAGCCTCT	59.867	20	124	1019	1142	AGCGAAAATTTAGCACGGAA	59.853	20	TTTTGGTAAGACCACGAGCC	60.11	20	180	966	1145
Unigene0009902	1	p3	(GCA)5	15	327	341	AAGCGTTTCTCCTTGCTGAA	60.132	20	TCAGGAATTGGGCATAGAGG	60.029	20	248	276	523	AAGCGTTTCTCCTTGCTGAA	60.132	20	TAGAGGCACCTGTTCGTGTG	59.897	20	234	276	509	AAGCGTTTCTCCTTGCTGAA	60.132	20	AACCGCAAGAAGTACCTCCA	59.734	20	118	276	393
Unigene0009914	1	p2	(AG)6	12	755	766	TGCCCTTCCTTAAAATCAGG	59.155	20	TGGAATTTGAGTTGGGGGTA	60.162	20	235	665	899	TGCCCTTCCTTAAAATCAGG	59.155	20	GTTCCCACCTTGGAATTTGA	59.767	20	245	665	909	TGCCCTTCCTTAAAATCAGG	59.155	20	ATCTTCTCCGCAACAACTGG	60.255	20	265	665	929
Unigene0009919	1	p2	(AG)7	14	91	104	GTGTTGCCTCAGAGGGTCAT	60.12	20	TCTTGGGCACCACTCTCTCT	59.986	20	169	32	200	GTGTTGCCTCAGAGGGTCAT	60.12	20	CTCTTGGGCACCACTCTCTC	59.986	20	170	32	201	GAGTGTTGCCTCAGAGGGTC	59.841	20	TAGTCATTCCCCACTTTGGC	59.933	20	117	30	146
Unigene0009922	1	p2	(AG)6	12	722	733	CCATGGGAGGTTTCTGCTAA	60.066	20	GGTTTTGAACACTGTGCCCT	60.012	20	203	615	817	GAAAAGAGGACACCATGGGA	59.903	20	GGTTTTGAACACTGTGCCCT	60.012	20	215	603	817	CCATGGGAGGTTTCTGCTAA	60.066	20	GAGAACCCAGGTGCCTGTTA	60.111	20	174	615	788
Unigene0009925	1	p2	(GA)10	20	316	335
Unigene0009926	1	p2	(GA)10	20	981	1000
Unigene0009937	1	p2	(TC)7	14	48	61	TTCCAACTTCCAAGAACAGTCTC	59.781	23	AAGAAACCATTTCCCCATCC	59.996	20	265	3	267	TTCCAACTTCCAAGAACAGTCTC	59.781	23	TCCTCCACATCCTTTCCTTG	60.042	20	206	3	208	TTCCAACTTCCAAGAACAGTCTC	59.781	23	CCACCCATTCCAACATATCC	59.871	20	223	3	225
Unigene0009941	1	p3	(GCT)5	15	800	814	AATGTTGCTCTTGGAGGGAA	59.67	20	TTCAATGCTTTCATTGCTGC	59.96	20	267	675	941	ATGTTGCTCTTGGAGGGAAA	59.67	20	TTCAATGCTTTCATTGCTGC	59.96	20	266	676	941	GGAGGGAAAGCAGAAGGATT	59.651	20	TTCAATGCTTTCATTGCTGC	59.96	20	255	687	941
Unigene0009942	1	p3	(GCT)5	15	788	802	AATGTTGCTCTTGGAGGGAA	59.67	20	TTCAATGCTTTCATTGCTGC	59.96	20	267	663	929	ATGTTGCTCTTGGAGGGAAA	59.67	20	TTCAATGCTTTCATTGCTGC	59.96	20	266	664	929	GGAGGGAAAGCAGAAGGATT	59.651	20	TTCAATGCTTTCATTGCTGC	59.96	20	255	675	929
Unigene0009943	1	p3	(GCT)5	15	985	999	AATGTTGCTCTTGGAGGGAA	59.67	20	TTCAATGCTTTCATTGCTGC	59.96	20	267	860	1126	ATGTTGCTCTTGGAGGGAAA	59.67	20	TTCAATGCTTTCATTGCTGC	59.96	20	266	861	1126	GGAGGGAAAGCAGAAGGATT	59.651	20	TTCAATGCTTTCATTGCTGC	59.96	20	255	872	1126
Unigene0009944	1	p3	(GCT)5	15	963	977	AATGTTGCTCTTGGAGGGAA	59.67	20	TTCAATGCTTTCATTGCTGC	59.96	20	267	838	1104	ATGTTGCTCTTGGAGGGAAA	59.67	20	TTCAATGCTTTCATTGCTGC	59.96	20	266	839	1104	GGAGGGAAAGCAGAAGGATT	59.651	20	TTCAATGCTTTCATTGCTGC	59.96	20	255	850	1104
Unigene0009945	1	p5	(ATAAA)4	20	164	183	TCAGGTAAAATACAGCCGCA	59.325	20	ACACTCGTTGGGTAGTTGCC	60.035	20	233	134	366	TCAGGTAAAATACAGCCGCA	59.325	20	GTGCTCGGCTTCTTGTTCTC	60.142	20	260	134	393	CAACGCAAATCACCCACTAA	59.585	20	CCCCTTGCGAGATTACATTC	59.528	20	162	67	228
Unigene0009946	1	p5	(ATAAA)4	20	164	183	TCAGGTAAAATACAGCCGCA	59.325	20	ACACTCGTTGGGTAGTTGCC	60.035	20	233	134	366	TCAGGTAAAATACAGCCGCA	59.325	20	GTGCTCGGCTTCTTGTTCTC	60.142	20	260	134	393	CAACGCAAATCACCCACTAA	59.585	20	CCCCTTGCGAGATTACATTC	59.528	20	162	67	228
Unigene0009961	1	p2	(TC)6	12	230	241	ATGGCTCGTTCTTTCTCCAA	59.813	20	CTCCTCTAACCACGCTCGAC	60.012	20	245	134	378	CAATGGCTCGTTCTTTCTCC	59.813	20	CTCCTCTAACCACGCTCGAC	60.012	20	247	132	378	AATGGCTCGTTCTTTCTCCA	59.813	20	CTCCTCTAACCACGCTCGAC	60.012	20	246	133	378
Unigene0009962	1	p3	(TCG)6	18	1056	1073	CTGGAAGACGGAGCTACAGG	60.005	20	AACGCACTCAGAATTTTGCC	60.257	20	187	956	1142	CCTGGAAGACGGAGCTACAG	60.005	20	AACGCACTCAGAATTTTGCC	60.257	20	188	955	1142	TATCGAAATCCGAGGTCGTC	60.036	20	AACGCACTCAGAATTTTGCC	60.257	20	112	1031	1142
Unigene0009962	2	p2	(AG)6	12	1413	1424
Unigene0009963	1	p3	(TCG)6	18	1711	1728	CTGGAAGACGGAGCTACAGG	60.005	20	AACGCACTCAGAATTTTGCC	60.257	20	187	1611	1797	CCTGGAAGACGGAGCTACAG	60.005	20	AACGCACTCAGAATTTTGCC	60.257	20	188	1610	1797	TATCGAAATCCGAGGTCGTC	60.036	20	AACGCACTCAGAATTTTGCC	60.257	20	112	1686	1797
Unigene0009963	2	p2	(AG)6	12	2068	2079
Unigene0009965	1	p2	(AG)17	34	469	502
Unigene0009966	1	p2	(AG)14	28	340	367
Unigene0009971	1	c	(AGA)8gtgtgagatgaagtgagctttctcatggctttcagtggggggga(AG)7	82	1152	1233
Unigene0009983	1	p2	(CT)10	20	1	20
Unigene0009991	1	c	(TC)6tt(TC)8	30	1	30
Unigene0009992	1	c	(TC)6tt(TC)8	30	1	30
Unigene0009993	1	p5	(AAGAA)4	20	42	61	GCAACCCTATTACAACCTCTAGGA	59.926	24	CGGCATTTCCAGAATGAGAT	60.036	20	203	7	209	GCAACCCTATTACAACCTCTAGGA	59.926	24	GACAAAGGCGAAGTGATGGT	60.119	20	243	7	249	GCAACCCTATTACAACCTCTAGGA	59.926	24	ACAAAGGCGAAGTGATGGTC	60.119	20	242	7	248
Unigene0009994	1	c	(GA)9a(AG)6	31	51	81	GTGGATTCATGGCAACAATG	59.781	20	AATGTCCCCAACTTTTTGCTT	59.864	21	213	22	234	GTGGATTCATGGCAACAATG	59.781	20	AAATGTCCCCAACTTTTTGCT	59.864	21	214	22	235	TCATGGCAACAATGGATCAG	60.481	20	AAATGTCCCCAACTTTTTGC	58.928	20	208	28	235
Unigene0009998	1	p2	(GA)9	18	770	787
Unigene0009999	1	p2	(TG)7	14	125	138	ACCCATATCCTCCTTCAGGC	60.293	20	CAGTTGATGTAGCAGCCCAA	59.864	20	215	10	224	GAAAGGGACCCATATCCTCC	59.588	20	CAGTTGATGTAGCAGCCCAA	59.864	20	222	3	224	CCCATATCCTCCTTCAGGCT	60.422	20	CAGTTGATGTAGCAGCCCAA	59.864	20	214	11	224
Unigene0010005	1	p3	(GAA)5	15	1	15
Unigene0010005	2	p3	(AAG)6	18	506	523	AGCTGCCTTACGTTGAAGGA	60.015	20	TTACACGCGAATCATCCAAA	60.073	20	237	341	577	GAGATGGAGATCGGGAATGA	59.971	20	TTACACGCGAATCATCCAAA	60.073	20	279	299	577	GAGATGGAGATCGGGAATGA	59.971	20	TTTACACGCGAATCATCCAA	60.073	20	280	299	578
Unigene0010006	1	p3	(AAG)6	18	353	370	AGCTGCCTTACGTTGAAGGA	60.015	20	TTACACGCGAATCATCCAAA	60.073	20	237	188	424	GAGATGGAGATCGGGAATGA	59.971	20	TTACACGCGAATCATCCAAA	60.073	20	279	146	424	GAGATGGAGATCGGGAATGA	59.971	20	TTTACACGCGAATCATCCAA	60.073	20	280	146	425
Unigene0010007	1	p3	(AAG)6	18	271	288	AGCTGCCTTACGTTGAAGGA	60.015	20	TTACACGCGAATCATCCAAA	60.073	20	237	106	342	GAGATGGAGATCGGGAATGA	59.971	20	TTACACGCGAATCATCCAAA	60.073	20	279	64	342	GAGATGGAGATCGGGAATGA	59.971	20	TTTACACGCGAATCATCCAA	60.073	20	280	64	343
Unigene0010012	1	p2	(GA)9	18	644	661
Unigene0010013	1	p2	(GA)9	18	644	661
Unigene0010016	1	p2	(GA)23	46	204	249
Unigene0010017	1	p2	(GA)21	42	204	245
Unigene0010018	1	p2	(GA)23	46	204	249
Unigene0010019	1	p3	(GCT)6	18	488	505	CATCACCACATCATGCAACA	59.96	20	TGTGCCTTCTCTGCACTGTC	60.187	20	123	446	568	CATCACCACATCATGCAACA	59.96	20	GTGCCTTCTCTGCACTGTCA	60.187	20	122	446	567	CACCACCATCACCACATCAT	60.096	20	TGTGCCTTCTCTGCACTGTC	60.187	20	129	440	568
Unigene0010027	1	c	(ACAA)4tctcactgactatgaatgtgagagtgtgttgaattaaatcagttaaatgttggaatatgaatttatttgatccacactcgttggaaaggtcgcatttag(GCT)5	130	1486	1615	CCCAGGAGCTCTAGCTTTCA	59.711	20	TAAGGCCAACAGCGTTGAGT	60.827	20	267	1373	1639	AGGATGATTTTCCCAGGAGC	60.41	20	TAAGGCCAACAGCGTTGAGT	60.827	20	278	1362	1639	TCTCTGTGGTTCTTTTGGTGC	60.284	21	CAAACAAACGAAACGGAAGG	60.505	20	219	1455	1673
Unigene0010035	1	p2	(GT)22	44	44	87	TGAGATTCCTTACACCTTTACTTTCC	60.267	26	TAAGGGCAGCTAGGTGGCTA	59.996	20	206	8	213	TGAGATTCCTTACACCTTTACTTTCC	60.267	26	AGGTGGCTATTGAGCGAAGA	59.978	20	195	8	202	AAGTGATGAGATTCCTTACACCTTT	58.705	25	TAAGGGCAGCTAGGTGGCTA	59.996	20	212	2	213
Unigene0010038	1	p3	(TCT)5	15	2907	2921	AGGAAGAGGGAAGAGCTTGG	59.95	20	CTTCTCCTCTGTCTCACCCG	59.978	20	200	2832	3031	AGGAAGAGGGAAGAGCTTGG	59.95	20	TGTTTTATCGCCCTTTCGTC	60.074	20	232	2832	3063	CTTGGCTTCCACACCAAGAT	60.111	20	CTTCTCCTCTGTCTCACCCG	59.978	20	158	2874	3031
Unigene0010081	1	p4	(AATG)4	16	199	214	GTAATTCTCAGCTGACGGGC	59.843	20	TGCATCACACCCAAGAAAAG	59.691	20	280	0	279	GCTGACGGGCATTAATCAAA	60.971	20	ACAGTGCATCACACCCAAGA	60.162	20	274	10	283	CGGGCATTAATCAAAAGAACA	59.95	21	ACAGTGCATCACACCCAAGA	60.162	20	269	15	283
Unigene0010082	1	p4	(AATG)4	16	199	214	GTAATTCTCAGCTGACGGGC	59.843	20	TGCATCACACCCAAGAAAAG	59.691	20	280	0	279	GCTGACGGGCATTAATCAAA	60.971	20	ACAGTGCATCACACCCAAGA	60.162	20	274	10	283	CGGGCATTAATCAAAAGAACA	59.95	21	ACAGTGCATCACACCCAAGA	60.162	20	269	15	283
Unigene0010086	1	p4	(TTTC)4	16	841	856	ATGTGTGAAGCATGGGTTGA	59.967	20	ACGCTTGAGTGTGAGCATTG	60.056	20	228	683	910	TCATGTGTGAAGCATGGGTT	59.967	20	ACGCTTGAGTGTGAGCATTG	60.056	20	230	681	910	ATACCTTTGGTGCGAGATGC	60.103	20	ACGCTTGAGTGTGAGCATTG	60.056	20	120	791	910
Unigene0010087	1	p4	(GAGC)5	20	776	795
Unigene0010088	1	p3	(CTG)6	18	279	296	GAGCAGTAGGCATCGTGACA	60.016	20	CCAAACCTTCTACAGCTCGC	60.015	20	252	135	386	GGCAGATACGAGCAGTAGGC	60.007	20	AGCCTCAACCATCACCAAAC	59.973	20	275	126	400	GAGCAGTAGGCATCGTGACA	60.016	20	AGCCTCAACCATCACCAAAC	59.973	20	266	135	400
Unigene0010089	1	p3	(CTG)6	18	136	153	GCAGCAAACATCAGATCCCT	60.226	20	CCAAACCTTCTACAGCTCGC	60.015	20	136	108	243	GCAGCAAACATCAGATCCCT	60.226	20	AGCCTCAACCATCACCAAAC	59.973	20	150	108	257	CGTGACACAAACAGGAGCAT	59.751	20	CCAAACCTTCTACAGCTCGC	60.015	20	239	5	243
Unigene0010093	1	p3	(GCT)5	15	1232	1246	AGCTGGAGGACATAGGGGAT	59.919	20	TTTGAACCTGAGGAAGTGCC	60.232	20	230	1104	1333	TTGAACCTCCTGAAAATGGG	59.903	20	TTTGAACCTGAGGAAGTGCC	60.232	20	258	1076	1333	TGGTGGAGTTGCTGGTGATA	60.112	20	TTTGAACCTGAGGAAGTGCC	60.232	20	152	1182	1333
Unigene0010109	1	p2	(AT)7	14	200	213	GCTGTTGCTGCATGTGTCTT	60.064	20	AGGGGAACCCCCTTTTAAGT	60.048	20	226	11	236	GCTGTTGCTGCATGTGTCTT	60.064	20	CTTACCGGAATTGGGAGACC	60.683	20	278	11	288	TGTTGCTGCATGTGTCTTCC	60.885	20	AGGGGAACCCCCTTTTAAGT	60.048	20	224	13	236
Unigene0010110	1	p2	(AT)7	14	200	213	GCTGTTGCTGCATGTGTCTT	60.064	20	AGGGGAACCCCCTTTTAAGT	60.048	20	226	11	236	GCTGTTGCTGCATGTGTCTT	60.064	20	CTTACCGGAATTGGGAGACC	60.683	20	278	11	288	TGTTGCTGCATGTGTCTTCC	60.885	20	AGGGGAACCCCCTTTTAAGT	60.048	20	224	13	236
Unigene0010127	1	p2	(TC)18	36	1	36
Unigene0010152	1	p2	(GA)11	22	1550	1571
Unigene0010154	1	p2	(GA)7	14	1213	1226
Unigene0010157	1	p3	(GTG)5	15	286	300	ATGCCATTACCCACAACCAT	59.939	20	AAAAGCACAAGATCATCGCC	60.221	20	266	107	372	ACCAGTTTCCTCCGAGACCT	60.111	20	AAAAGCACAAGATCATCGCC	60.221	20	181	192	372	CCACAACCATAACACCACCA	60.128	20	AAAAGCACAAGATCATCGCC	60.221	20	256	117	372
Unigene0010162	1	p4	(TTCA)4	16	126	141	CCCATCCATTAAACGACACC	60.051	20	CCCAACTCAAGGAAGCTGAG	59.982	20	234	47	280	CCCCATCCATTAAACGACAC	60.051	20	CCCAACTCAAGGAAGCTGAG	59.982	20	235	46	280	CCCCATCCATTAAACGACAC	60.051	20	CAAGGAAGCTGAGACAAGGC	60.134	20	228	46	273
Unigene0010185	1	p3	(CAT)10	30	741	770	TTGTTGTTGGTGGTGTTGCT	60.049	20	TGGGTCTTCTTCACTGAGGC	60.386	20	276	580	855	TTGTTGTTGGTGGTGTTGCT	60.049	20	ACGTTCCTTGGTTTTGGTCA	60.388	20	214	580	793	TCCTTATCAACTGGGTTCCG	59.926	20	ACGTTCCTTGGTTTTGGTCA	60.388	20	280	514	793
Unigene0010188	1	p2	(CT)6	12	311	322	CTTTTTCTCGTCACTTCGCC	59.993	20	TGTACATCCAACGGTCCAAA	59.816	20	115	275	389	CCTTTTTCTCGTCACTTCGC	59.993	20	TGTACATCCAACGGTCCAAA	59.816	20	116	274	389	GCCTTTTTCTCGTCACTTCG	59.993	20	TGTACATCCAACGGTCCAAA	59.816	20	117	273	389
Unigene0010189	1	p2	(CT)6	12	268	279	CTTTTTCTCGTCACTTCGCC	59.993	20	TGTACATCCAACGGTCCAAA	59.816	20	115	232	346	CCTTTTTCTCGTCACTTCGC	59.993	20	TGTACATCCAACGGTCCAAA	59.816	20	116	231	346	GCCTTTTTCTCGTCACTTCG	59.993	20	TGTACATCCAACGGTCCAAA	59.816	20	117	230	346
Unigene0010190	1	p2	(CT)6	12	448	459	CTTTTTCTCGTCACTTCGCC	59.993	20	TGTACATCCAACGGTCCAAA	59.816	20	115	412	526	CCTTTTTCTCGTCACTTCGC	59.993	20	TGTACATCCAACGGTCCAAA	59.816	20	116	411	526	GCCTTTTTCTCGTCACTTCG	59.993	20	TGTACATCCAACGGTCCAAA	59.816	20	117	410	526
Unigene0010206	1	p3	(AAG)5	15	47	61
Unigene0010206	2	p3	(ATC)7	21	236	256	GAAGAACGAGAAAGGAGCCA	59.55	20	GTTTTCTCTCCGCTGAATCG	59.955	20	163	191	353	GAAGAACGAGAAAGGAGCCA	59.55	20	CTCCACTGGTTTTCTCTCCG	59.837	20	171	191	361	GAAGAACGAGAAAGGAGCCA	59.55	20	TGGTTTTCTCTCCGCTGAAT	59.813	20	165	191	355
Unigene0010206	3	p2	(AT)6	12	1064	1075
Unigene0010208	1	p2	(CT)9	18	88	105	CAAAGCCCCATTTTTGAAGA	60.046	20	CGACAAGGAAGAGAAGTCCG	59.982	20	155	8	162	AAAAAGCAAAGCCCCATTTT	59.95	20	CGACAAGGAAGAGAAGTCCG	59.982	20	161	2	162	AAAAGCAAAGCCCCATTTTT	59.95	20	CGACAAGGAAGAGAAGTCCG	59.982	20	160	3	162
Unigene0010209	1	p4	(ATCA)4	16	138	153	CGTTGTTTCCTCCTCTTTTCC	60.096	21	AAGAAACCGCGTCTTTCAGA	59.993	20	242	42	283	CGTTGTTTCCTCCTCTTTTCC	60.096	21	GGGGTGTGTTTGGGTTAATG	59.948	20	203	42	244	CGTTGTTTCCTCCTCTTTTCC	60.096	21	CACGAGTCATCGTTTGATGG	60.112	20	145	42	186
Unigene0010209	2	p4	(CTTT)8	32	1477	1508	TGCAGCACCCTTTTATCTCC	60.214	20	CCCATCATCATCATCACTCG	59.875	20	258	1316	1573	TGCAGCACCCTTTTATCTCC	60.214	20	CCATCATCATCATCACTCGG	59.875	20	257	1316	1572	AGTTGTTGCAGCACCCTTTT	59.78	20	CCATCATCATCATCACTCGG	59.875	20	263	1310	1572
Unigene0010219	1	p2	(AG)9	18	413	430
Unigene0010220	1	p2	(AG)8	16	1	16
Unigene0010220	2	p2	(AG)8	16	185	200	ATGGGGAGGCTCAAGAAAAT	59.903	20	CCACCAAAAAGAAGGTGGAA	59.942	20	180	118	297	TGCTCAAAATCACTGTGGGA	60.24	20	CCACCAAAAAGAAGGTGGAA	59.942	20	161	137	297	TCACTGTGGGAATCAGACGA	60.246	20	CCACCAAAAAGAAGGTGGAA	59.942	20	152	146	297
Unigene0010226	1	p2	(TC)6	12	46	57	CAATTCAAACCCAGAAATCCA	59.787	21	TTGGGAAGGTAATGCACACA	59.964	20	155	16	170	CAATTCAAACCCAGAAATCCA	59.787	21	GAAGAAGGCAAATGGCTCTG	59.955	20	100	16	115	CAATTCAAACCCAGAAATCCA	59.787	21	GCTGAGAGATGAGTGGAGGC	60.104	20	275	16	290
Unigene0010227	1	p3	(CAC)6	18	372	389	TCAACTCGGCCACATGTCTA	60.263	20	TCTTAGGGTTTTGGACCACG	59.964	20	172	334	505	AACTCGGCCACATGTCTAGC	60.285	20	TCTTAGGGTTTTGGACCACG	59.964	20	170	336	505	AAGTATGCAGTCCTCCAGCG	60.419	20	TCTTAGGGTTTTGGACCACG	59.964	20	256	250	505
Unigene0010227	2	p3	(GGA)9	27	951	977	TCCATTTACATCCTCCTCGC	60.036	20	TGGTGGTTAGTGGCACTTGA	60.152	20	258	862	1119	TCCATTTACATCCTCCTCGC	60.036	20	AAGAAGGAGGTGAAGGCTCC	59.817	20	149	862	1010	AGGTATCCCTGCTCCTCCAT	59.919	20	TGGTGGTTAGTGGCACTTGA	60.152	20	273	847	1119
Unigene0010227	3	p3	(GCT)5	15	1581	1595	ATCAATGGGAATTACGGCAA	60.153	20	TGGTCGTGGTCATGGTTAAA	59.816	20	228	1484	1711	ATCAATGGGAATTACGGCAA	60.153	20	TGATTTGGGGTGTAAAAGCC	59.801	20	175	1484	1658	ATCAATGGGAATTACGGCAA	60.153	20	TATGTTGGTCGTGGTCATGG	60.24	20	233	1484	1716
Unigene0010227	4	p2	(CT)9	18	1800	1817	GGCTTTTACACCCCAAATCA	59.801	20	AAAACCCAAGATGGTTCGTG	59.83	20	231	1639	1869	TCATGGATTTGCTCCTCAGA	59.322	20	AAAACCCAAGATGGTTCGTG	59.83	20	254	1616	1869	GGCTTTTACACCCCAAATCA	59.801	20	AAACCCAAGATGGTTCGTGT	59.308	20	230	1639	1868
Unigene0010228	1	p2	(TC)20	40	383	422	TATCTTTGTCCCCCTTCACG	59.926	20	TAGACATGTGGCCGAGTTGA	60.263	20	191	352	542	TATCTTTGTCCCCCTTCACG	59.926	20	GCTAGACATGTGGCCGAGTT	60.285	20	193	352	544	TATCTTTGTCCCCCTTCACG	59.926	20	CGCTGGAGGACTGCATACTT	60.419	20	107	352	458
Unigene0010228	2	p3	(CAC)6	18	561	578	TCAACTCGGCCACATGTCTA	60.263	20	TCTTAGGGTTTTGGACCACG	59.964	20	172	523	694	AACTCGGCCACATGTCTAGC	60.285	20	TCTTAGGGTTTTGGACCACG	59.964	20	170	525	694	AAGTATGCAGTCCTCCAGCG	60.419	20	TCTTAGGGTTTTGGACCACG	59.964	20	256	439	694
Unigene0010228	3	p3	(GGA)9	27	1140	1166	TCCATTTACATCCTCCTCGC	60.036	20	TGGTGGTTAGTGGCACTTGA	60.152	20	258	1051	1308	TCCATTTACATCCTCCTCGC	60.036	20	AAGAAGGAGGTGAAGGCTCC	59.817	20	149	1051	1199	AGGTATCCCTGCTCCTCCAT	59.919	20	TGGTGGTTAGTGGCACTTGA	60.152	20	273	1036	1308
Unigene0010228	4	p3	(GCT)5	15	1770	1784	ATCAATGGGAATTACGGCAA	60.153	20	TGGTCGTGGTCATGGTTAAA	59.816	20	228	1673	1900	ATCAATGGGAATTACGGCAA	60.153	20	TGATTTGGGGTGTAAAAGCC	59.801	20	175	1673	1847	ATCAATGGGAATTACGGCAA	60.153	20	TATGTTGGTCGTGGTCATGG	60.24	20	233	1673	1905
Unigene0010228	5	p2	(CT)9	18	1989	2006	GGCTTTTACACCCCAAATCA	59.801	20	AAAACCCAAGATGGTTCGTG	59.83	20	231	1828	2058	TCATGGATTTGCTCCTCAGA	59.322	20	AAAACCCAAGATGGTTCGTG	59.83	20	254	1805	2058	GGCTTTTACACCCCAAATCA	59.801	20	AAACCCAAGATGGTTCGTGT	59.308	20	230	1828	2057
Unigene0010235	1	p2	(TA)6	12	4	15
Unigene0010237	1	p2	(GA)9	18	1099	1116
Unigene0010239	1	p2	(GA)9	18	1099	1116
Unigene0010244	1	p2	(AG)7	14	36	49	TACAATGCCCAAAGTCACGA	60.111	20	TTGAGGGAACTGGTTGGAGT	59.549	20	130	8	137	TGTTGGATACAATGCCCAAA	59.786	20	TTGAGGGAACTGGTTGGAGT	59.549	20	137	1	137	TTGTTGGATACAATGCCCAA	59.786	20	TTGAGGGAACTGGTTGGAGT	59.549	20	138	0	137
Unigene0010246	1	p2	(AG)7	14	36	49	TACAATGCCCAAAGTCACGA	60.111	20	TTGAGGGAACTGGTTGGAGT	59.549	20	130	8	137	TGTTGGATACAATGCCCAAA	59.786	20	TTGAGGGAACTGGTTGGAGT	59.549	20	137	1	137	TTGTTGGATACAATGCCCAA	59.786	20	TTGAGGGAACTGGTTGGAGT	59.549	20	138	0	137
Unigene0010249	1	p2	(CT)8	16	368	383	TGGGGGACAATTCCAATTTA	59.988	20	TAAAAGAGCTGGAAAGGGCA	59.953	20	274	228	501	TTTTGTTTATGGCTTTCGGC	60.075	20	CAGGAGTTGCGGTAGAGGAG	60.005	20	213	340	552	TTTTGTTTATGGCTTTCGGC	60.075	20	TAAAAGAGCTGGAAAGGGCA	59.953	20	162	340	501
Unigene0010249	2	p3	(CTC)5	15	525	539	TGCCCTTTCCAGCTCTTTTA	59.953	20	GGCGAAAAGGACAAGAAACA	60.227	20	165	482	646	TGCCCTTTCCAGCTCTTTTA	59.953	20	GAGTTGGAATCGGAGGTGTC	59.511	20	210	482	691	TTGAACATCTCATTCACGCC	59.654	20	GGCGAAAAGGACAAGAAACA	60.227	20	224	423	646
Unigene0010249	3	p2	(AG)6	12	1555	1566
Unigene0010262	1	c*	(AG)9(AGA)7*	37	200	236
Unigene0010263	1	c*	(AG)9(AGA)7*	37	200	236
Unigene0010266	1	p3	(AAG)5	15	1766	1780	GCGATTTTTCCAAGCACTGT	60.257	20	TATCTCAAGAACCCGGCTGT	59.694	20	190	1623	1812	ATGCGATTTTTCCAAGCACT	59.713	20	TATCTCAAGAACCCGGCTGT	59.694	20	192	1621	1812	TGGGTTTGGCGTTTGTCTAT	60.365	20	TATCTCAAGAACCCGGCTGT	59.694	20	255	1558	1812
Unigene0010268	1	p3	(CTT)5	15	216	230	CTCTCGGTCCCTCTCTCCTT	59.945	20	GAAGATGATGCAGACGACGA	59.95	20	207	57	263	CTTCAGGTTTCCAACTCCCA	60.081	20	GAAGATGATGCAGACGACGA	59.95	20	190	74	263	AAGGGGGAAAAATCTGAGGA	59.875	20	GAAGATGATGCAGACGACGA	59.95	20	256	8	263
Unigene0010273	1	p2	(TC)7	14	2981	2994
Unigene0010278	1	p3	(TGA)5	15	672	686	CTTGCCTTCGTTAAAGTGCC	59.883	20	TTTTCTCTCCACCTCACGCT	59.989	20	144	570	713	CTTGCCTTCGTTAAAGTGCC	59.883	20	CTTTTCTCTCCACCTCACGC	59.989	20	145	570	714	GGCAAAAGCGTAAAAGCAAG	60.02	20	TGGCACTCACACACTCCATT	60.162	20	135	634	768
Unigene0010287	1	p3	(AGG)7	21	2633	2653
Unigene0010288	1	p4	(TAGA)5	20	294	313	GAGCAAGCAGAACCTCCAAC	59.997	20	CAAAAAGCACACGAATGACG	60.293	20	266	87	352	AAGACTCGTCCGACCCTTTT	60.11	20	CAAAAAGCACACGAATGACG	60.293	20	219	134	352	CCGACCCTTTTACCATTCCT	60.18	20	CAAAAAGCACACGAATGACG	60.293	20	210	143	352
Unigene0010311	1	p3	(GAA)6	18	629	646	TCGGGTAGTGGATCTTTTGG	59.926	20	AAGAAACTGAGGCACCGAGA	59.989	20	175	545	719	ATCTTTTGGCCCGAGAAACT	60.074	20	AAGAAACTGAGGCACCGAGA	59.989	20	164	556	719	GGGTTCGGGTAGTGGATCTT	60.19	20	AAGAAACTGAGGCACCGAGA	59.989	20	179	541	719
Unigene0010312	1	p3	(GAA)6	18	627	644	TCGGGTAGTGGATCTTTTGG	59.926	20	AAGAAACTGAGGCACCGAGA	59.989	20	175	543	717	ATCTTTTGGCCCGAGAAACT	60.074	20	AAGAAACTGAGGCACCGAGA	59.989	20	164	554	717	GGGTTCGGGTAGTGGATCTT	60.19	20	AAGAAACTGAGGCACCGAGA	59.989	20	179	539	717
Unigene0010320	1	p2	(TA)7	14	4	17
Unigene0010325	1	p3	(ACC)5	15	1336	1350	TTTCTGGCGAAAAAGCTCTC	59.708	20	TGGTAATTCGGGGAACAATG	60.555	20	243	1210	1452	TTCTCTGCCATTTTTCTGGC	60.331	20	TGGTAATTCGGGGAACAATG	60.555	20	255	1198	1452	GCGATCTCGTAATGTCCTCC	59.658	20	TGGTAATTCGGGGAACAATG	60.555	20	197	1256	1452
Unigene0010325	2	p3	(GCC)5	15	1462	1476	ACCACCACCAGCTCTGAAGT	59.756	20	CTAGGGTTCGGGAAATCAAA	59.016	20	174	1341	1514	ACCACCACCAGCTCTGAAGT	59.756	20	TAGGGTTCGGGAAATCAAAG	59.016	20	173	1341	1513	ACCACCACCAGCTCTGAAGT	59.756	20	GGATCGGATTCAAGCCCTA	59.983	19	238	1341	1578
Unigene0010326	1	p3	(CCA)5	15	3707	3721	GCGACGCAGTAAGTCTCCTC	60.164	20	CCTACTCCTGCTGCCAGTTC	60.012	20	243	3636	3878	GCGACGCAGTAAGTCTCCTC	60.164	20	TCCTACTCCTGCTGCCAGTT	60.012	20	244	3636	3879	AAAGGTAGCTAAGCGACGCA	60.173	20	CCTACTCCTGCTGCCAGTTC	60.012	20	255	3624	3878
Unigene0010330	1	c	(AT)7(GT)9	32	394	425	ATTTGGTCTGGTTGAATCGC	59.939	20	TCTGCTCTCCAGTACAGCCC	60.555	20	123	358	480	GGTCTGGTTGAATCGCTTGT	60.119	20	TCTGCTCTCCAGTACAGCCC	60.555	20	119	362	480	ATTTGGTCTGGTTGAATCGC	59.939	20	GCTCTCCAGTACAGCCCATT	59.313	20	120	358	477
Unigene0010334	1	p2	(GA)6	12	355	366	GAAAGCACCAGTGCATGAGA	59.992	20	TACCTCATTTGCTCCATCCC	59.894	20	262	129	390	ATGAAAGCACCAGTGCATGA	60.272	20	TACCTCATTTGCTCCATCCC	59.894	20	264	127	390	ACCAATCCTCTTGTCACCCA	60.363	20	TACCTCATTTGCTCCATCCC	59.894	20	136	255	390
Unigene0010335	1	p2	(GA)6	12	288	299	ACCAATCCTCTTGTCACCCA	60.363	20	TACCTCATTTGCTCCATCCC	59.894	20	146	178	323	ACCAATCCTCTTGTCACCCA	60.363	20	CCATCACTCTCACACGGCTA	59.855	20	191	178	368	ACCAATCCTCTTGTCACCCA	60.363	20	CCTCTTTCTTTTGCCCATCA	60.184	20	205	178	382
Unigene0010341	1	p3	(GAA)5	15	163	177	CTGATTCGAAAATGGGGAAA	59.872	20	GGTCTTCTCGTTGGTGGAAG	59.697	20	131	97	227	TGATTCGAAAATGGGGAAAA	60.239	20	GGTCTTCTCGTTGGTGGAAG	59.697	20	130	98	227	TTCTGATTCGAAAATGGGGA	60.384	20	GGTCTTCTCGTTGGTGGAAG	59.697	20	133	95	227
Unigene0010342	1	p3	(GAA)5	15	163	177	AGGGTTTCTGAGCAAAAGCA	59.993	20	GTTGAGAGGCGCTTCTATCG	60.118	20	139	129	267	AGGGTTTCTGAGCAAAAGCA	59.993	20	CTATCGACGCCAAGAACCTC	59.836	20	125	129	253	AGGGTTTCTGAGCAAAAGCA	59.993	20	TCTATCGACGCCAAGAACCT	59.836	20	126	129	254
Unigene0010350	1	p4	(CCTG)4	16	739	754	CCTTTGCCCCCAAAATTACT	60.177	20	GGCCTACGTGGTCTCTCAAC	59.727	20	118	703	820	CCTTTGCCCCCAAAATTACT	60.177	20	GCCTACGTGGTCTCTCAACC	59.727	20	117	703	819	CCTTTGCCCCCAAAATTACT	60.177	20	AGACTGCCATCAGATCCAGC	60.381	20	250	703	952
Unigene0010361	1	p3	(GCT)5	15	956	970	TCCAATCAAACATGCCAGAA	60.049	20	GTCGAAATCGATGCAAATGA	59.628	20	273	732	1004	ATCCACCAGAGAAACGATGC	60.081	20	GTCGAAATCGATGCAAATGA	59.628	20	134	871	1004	GCCAGCGACTACCCAATAAA	60.096	20	GTCGAAATCGATGCAAATGA	59.628	20	162	843	1004
Unigene0010361	2	p2	(GA)10	20	1555	1574	CCGAGGACATGTTTGTGATG	59.96	20	ATAGGAAGGAAGAGGCGAGC	59.947	20	133	1469	1601	TTCCGAGGACATGTTTGTGA	60.088	20	ACCCATCACCATATCCCTCA	60.011	20	181	1467	1647	TTCCGAGGACATGTTTGTGA	60.088	20	ATAGGAAGGAAGAGGCGAGC	59.947	20	135	1467	1601
Unigene0010362	1	p3	(GCT)5	15	426	440	ATCCACCAGAGAAACGATGC	60.081	20	GTCGAAATCGATGCAAATGA	59.628	20	134	341	474	GCCAGCGACTACCCAATAAA	60.096	20	GTCGAAATCGATGCAAATGA	59.628	20	162	313	474	TTAGAGAGACTGGAGCGCGT	60.299	20	GCGATGCTGATATGGACAGA	59.788	20	269	386	654
Unigene0010362	2	p2	(GA)10	20	1025	1044	CCGAGGACATGTTTGTGATG	59.96	20	ATAGGAAGGAAGAGGCGAGC	59.947	20	133	939	1071	TTCCGAGGACATGTTTGTGA	60.088	20	ACCCATCACCATATCCCTCA	60.011	20	181	937	1117	TTCCGAGGACATGTTTGTGA	60.088	20	ATAGGAAGGAAGAGGCGAGC	59.947	20	135	937	1071
Unigene0010365	1	p2	(GA)21	42	444	485
Unigene0010369	1	p2	(TC)6	12	96	107	ACCTTCAGGCCTTCACACAC	60.159	20	AGAAGACATCCCTCCCTTGC	60.596	20	187	71	257	ACCTTCAGGCCTTCACACAC	60.159	20	TCCCTGAGAAGACATCCCTC	59.18	20	193	71	263	ACCTTCAGGCCTTCACACAC	60.159	20	CTAGAGCCCCTCCCTGAGAA	60.852	20	203	71	273
Unigene0010373	1	p3	(TCA)7	21	781	801	TGGAGCACTGACGTTTGAAG	60.025	20	GTGAAAGTGGCTGCTGTTGA	60.032	20	275	618	892	CTTGGAGCACTGACGTTTGA	60.025	20	GTGAAAGTGGCTGCTGTTGA	60.032	20	277	616	892	TCTTGGAGCACTGACGTTTG	60.025	20	GTGAAAGTGGCTGCTGTTGA	60.032	20	278	615	892
Unigene0010375	1	p2	(AG)6	12	1244	1255	TTTGGAGGAAGGGAGAGGAT	60.008	20	CCCTCAAACCCTCTCACAGA	60.229	20	165	1133	1297	ACGTGAGGAGGTGAATTTGG	59.966	20	CCCTCAAACCCTCTCACAGA	60.229	20	237	1061	1297	GGTTTTGGAGGAAGGGAGAG	60.045	20	CCCTCAAACCCTCTCACAGA	60.229	20	168	1130	1297
Unigene0010376	1	c	(GAAAA)5taaagag(AGA)6	50	55	104	GTAGAGGCAGTTTGGGTTGG	59.592	20	GAGAAGGTTCCCTTTCTGCC	60.19	20	267	18	284	GTAGAGGCAGTTTGGGTTGG	59.592	20	ACACGCACTTGCCTCTCTCT	60.205	20	226	18	243	GTAGAGGCAGTTTGGGTTGG	59.592	20	CATCTCGAGACACGCACTTG	60.616	20	235	18	252
Unigene0010377	1	p2	(CT)15	30	2742	2771	GATTCTTCCGGGAAATGACA	59.871	20	CCACTTGAGCTGAGCTAGGG	60.149	20	252	2612	2863	CGGGAAATGACATAGAAGCC	59.528	20	CCACTTGAGCTGAGCTAGGG	60.149	20	244	2620	2863	CCGGGAAATGACATAGAAGC	59.528	20	CCACTTGAGCTGAGCTAGGG	60.149	20	245	2619	2863
Unigene0010378	1	p2	(CT)15	30	2743	2772	GATTCTTCCGGGAAATGACA	59.871	20	CCACTTGAGCTGAGCTAGGG	60.149	20	252	2613	2864	CGGGAAATGACATAGAAGCC	59.528	20	CCACTTGAGCTGAGCTAGGG	60.149	20	244	2621	2864	CCGGGAAATGACATAGAAGC	59.528	20	CCACTTGAGCTGAGCTAGGG	60.149	20	245	2620	2864
Unigene0010385	1	p3	(GAA)6	18	312	329	AGCTAGAGACAGGGGAAGGC	59.979	20	CAACGTTCTTGGCCATTTCT	60.11	20	125	235	359	AATTCCTTGGATTCTGTGCG	60.074	20	CAACGTTCTTGGCCATTTCT	60.11	20	195	165	359	AGAGACAGGGGAAGGCATTT	60.074	20	CAACGTTCTTGGCCATTTCT	60.11	20	121	239	359
Unigene0010386	1	p2	(GA)9	18	1666	1683
Unigene0010402	1	p2	(CT)8	16	3	18
Unigene0010406	1	p2	(AG)6	12	341	352
Unigene0010412	1	p3	(CCT)6	18	927	944	CACAAACGGCTCTCTCATCA	59.984	20	GGTCATGATGGGTTTCTGCT	59.934	20	267	846	1112	CAACACAAACGGCTCTCTCA	60.025	20	GGTCATGATGGGTTTCTGCT	59.934	20	270	843	1112	CATATCAATCTCCGGCGTCT	60.059	20	GGTCATGATGGGTTTCTGCT	59.934	20	249	864	1112
Unigene0010412	2	p2	(GA)22	44	1888	1931
Unigene0010418	1	p3	(AGG)5	15	675	689	CACTGCTGCTGGCTCTGTAG	59.946	20	TGGGTTTTGTACTGGGCTCT	59.592	20	232	509	740	CCTCCAGGAAATTGTAGCCA	60.066	20	TGGGTTTTGTACTGGGCTCT	59.592	20	100	641	740	CCTCCAGGAAATTGTAGCCA	60.066	20	TCAGGCTTGATAGTGAGCCA	59.547	20	160	641	800
Unigene0010423	1	c	(TAGC)5tagaagtatatacaccagaaagaaaagaagaaaga(AGAAG)4	75	596	670
Unigene0010429	1	p2	(TC)7	14	1	14
Unigene0010434	1	p2	(AG)6	12	229	240	CATTCCTTCGGTCCTTGAAA	60.044	20	CCGTGGCAAAGCTAAGAGAC	60.015	20	105	204	308	CATTCCTTCGGTCCTTGAAA	60.044	20	GTGAGTGACCCAAGTCCGAT	59.969	20	253	204	456	CGAATGAAAGCCTGTCCAAT	60.074	20	CCGTGGCAAAGCTAAGAGAC	60.015	20	176	133	308
Unigene0010434	2	p2	(CA)9	18	504	521	GTCTCTTAGCTTTGCCACGG	60.015	20	AATGCTGCAACTCGGAAACT	59.882	20	270	289	558	GTCTCTTAGCTTTGCCACGG	60.015	20	ATGCTGCAACTCGGAAACTT	59.882	20	269	289	557	GTCTCTTAGCTTTGCCACGG	60.015	20	ACATGAAATGCTGCAACTCG	59.871	20	276	289	564
Unigene0010434	3	c	(TCTCTA)4tttcactgtggttgctcac(TCAGG)4	63	847	909	GTGGTGGTGGTGAGGCTAGT	60.033	20	CGCTCACAATTGGATCTCTTC	59.828	21	133	811	943	GGAAACCCACACAAGATTGG	60.21	20	CGCTCACAATTGGATCTCTTC	59.828	21	199	745	943	TGGCACCGTCTGATACTTGA	60.263	20	CGCTCACAATTGGATCTCTTC	59.828	21	241	703	943
Unigene0010438	1	p2	(CT)21	42	3094	3135	TCGCCTCTGGATCTGAAACT	59.95	20	GTGATGCGAATTCTCCGATT	60.043	20	193	3045	3237	CGCCTCTGGATCTGAAACTC	59.95	20	CGAAAATGAAAACCTCGGAA	60.046	20	138	3046	3183	TCGCCTCTGGATCTGAAACT	59.95	20	CGAAAATGAAAACCTCGGAA	60.046	20	139	3045	3183
Unigene0010439	1	p2	(CT)24	48	1	48
Unigene0010446	1	p2	(AG)7	14	596	609
Unigene0010448	1	p2	(AG)21	42	1917	1958
Unigene0010473	1	p6	(TCTACT)4	24	277	300	GCAGGCTTCAAAGAAGTTGG	59.993	20	GAGAACATCGTCGCAACCTT	60.263	20	231	120	350	GATTTGCCTGAGGATTTGGA	60.014	20	GAGAACATCGTCGCAACCTT	60.263	20	174	177	350	GATTTGCCTGAGGATTTGGA	60.014	20	AGAACATCGTCGCAACCTTC	60.263	20	173	177	349
Unigene0010479	1	c	(AT)6agagaaagagatagagtgagaaagaaaacttagggtttcagaactaaggat(GA)9	81	3589	3669	TCTGCGGTTTCGTAATGTGA	60.257	20	TGTTATCCAAAGCAAACCCC	59.801	20	209	3498	3706	TTCTGCGGTTTCGTAATGTG	59.729	20	TGTTATCCAAAGCAAACCCC	59.801	20	210	3497	3706	CTGCGGTTTCGTAATGTGAA	59.729	20	TGTTATCCAAAGCAAACCCC	59.801	20	208	3499	3706
Unigene0010486	1	p2	(AG)10	20	2308	2327
Unigene0010489	1	p2	(GA)20	40	1244	1283
Unigene0010492	1	p2	(TC)10	20	136	155	TTGAATTTCCAGGAAGTCGC	60.192	20	GGGACAAGGATGCGTAGAAA	60.074	20	172	68	239	GCGATTCTACGAGAACCCAA	60.214	20	GGGACAAGGATGCGTAGAAA	60.074	20	140	100	239	TTGAATTTCCAGGAAGTCGC	60.192	20	ATAAGAACGGTGAGGGGGAC	60.19	20	187	68	254
Unigene0010493	1	p2	(TC)10	20	136	155	TTGAATTTCCAGGAAGTCGC	60.192	20	GGGACAAGGATGCGTAGAAA	60.074	20	172	68	239	GCGATTCTACGAGAACCCAA	60.214	20	GGGACAAGGATGCGTAGAAA	60.074	20	140	100	239	TTGAATTTCCAGGAAGTCGC	60.192	20	ATAAGAACGGTGAGGGGGAC	60.19	20	187	68	254
Unigene0010498	1	p5	(GGCTC)6	30	883	912	TCCAGCCCAGATTGAAAGTC	60.195	20	TTGCATTAGTCACAAAAGCCTC	59.406	22	171	819	989	GACCGTCTCGGTTCGAGTTA	60.255	20	TTGCATTAGTCACAAAAGCCTC	59.406	22	136	854	989	TCCAGCCCAGATTGAAAGTC	60.195	20	TCACAAAAGCCTCTGATCATTC	59.316	22	162	819	980
Unigene0010499	1	p2	(AG)15	30	422	451
Unigene0010515	1	p3	(GAA)5	15	273	287	CTCAGAACTCCGACTACGCC	60.012	20	GAGTCCGATGTCCAAAGCTC	59.81	20	269	59	327	CCTCAGAACTCCGACTACGC	60.012	20	GAGTCCGATGTCCAAAGCTC	59.81	20	270	58	327	CTCAGAACTCCGACTACGCC	60.012	20	CGATGTCCAAAGCTCCTCAT	60.218	20	264	59	322
Unigene0010521	1	p3	(AAT)6	18	75	92	TTTTAATGACGCAAGGCAAA	59.328	20	CCTGACAGGGTCCAACAAGT	60.002	20	232	52	283	TTTTTAATGACGCAAGGCAA	59.328	20	CCTGACAGGGTCCAACAAGT	60.002	20	233	51	283	TTTTAATGACGCAAGGCAAA	59.328	20	AAGGCCAACAGAATCATTGC	60.081	20	261	52	312
Unigene0010522	1	p3	(AAT)6	18	75	92	TTTTAATGACGCAAGGCAAA	59.328	20	CCTGACAGGGTCCAACAAGT	60.002	20	232	52	283	TTTTTAATGACGCAAGGCAA	59.328	20	CCTGACAGGGTCCAACAAGT	60.002	20	233	51	283	TTTTAATGACGCAAGGCAAA	59.328	20	AAGGCCAACAGAATCATTGC	60.081	20	261	52	312
Unigene0010534	1	p2	(TC)8	16	2530	2545
Unigene0010580	1	p2	(AT)17	34	1180	1213
Unigene0010582	1	p2	(CT)8	16	105	120	CTAAACCACCTCCCACCAAA	59.824	20	GAGAGGAGTCAACGGAGTCG	59.986	20	146	74	219	TAAACCACCTCCCACCAAAA	60.198	20	GAGAGGAGTCAACGGAGTCG	59.986	20	145	75	219	TCTAAACCACCTCCCACCAA	60.345	20	GAGAGGAGTCAACGGAGTCG	59.986	20	147	73	219
Unigene0010582	2	p3	(CAG)6	18	1732	1749	TCCCGGCATATTACCCTGTA	60.167	20	TCTGGGCATTCCTTATCTGG	60.029	20	270	1657	1926	ACAACAGCAGCAGCAACAAC	60.104	20	GCACAGGCAAGTTGGTGTAA	59.764	20	275	1535	1809	AGCAGCAGCAACAACAACAC	60.104	20	GCACAGGCAAGTTGGTGTAA	59.764	20	270	1540	1809
Unigene0010583	1	p2	(TG)6	12	244	255	TTGGTTTAAAGCTGGATGGC	60.074	20	AGCAATTTGAAAGGGTGAGG	59.17	20	246	92	337	CATATCCCCCGTGAGAAAGA	59.887	20	AGCAATTTGAAAGGGTGAGG	59.17	20	139	199	337	GTGAGAAAGAAGCACCCTGG	59.844	20	AGCAATTTGAAAGGGTGAGG	59.17	20	129	209	337
Unigene0010584	1	p2	(CT)24	48	1	48
Unigene0010584	2	p2	(TG)6	12	857	868	TTGGTTTAAAGCTGGATGGC	60.074	20	AGCAATTTGAAAGGGTGAGG	59.17	20	246	705	950	CATATCCCCCGTGAGAAAGA	59.887	20	AGCAATTTGAAAGGGTGAGG	59.17	20	139	812	950	GTGAGAAAGAAGCACCCTGG	59.844	20	AGCAATTTGAAAGGGTGAGG	59.17	20	129	822	950
Unigene0010589	1	p3	(GAT)5	15	1400	1414	ATGGGCAGGAGTTTATGTGC	59.962	20	TTCATCACGCCTAGCCTTCT	59.978	20	218	1367	1584	GAGCAGGGAAACCACTTCAG	59.844	20	TTCATCACGCCTAGCCTTCT	59.978	20	248	1337	1584	GAGCAGGGAAACCACTTCAG	59.844	20	GCCTCCAGCAGAATCATCTC	59.917	20	110	1337	1446
Unigene0010599	1	p2	(AT)11	22	117	138	GTAGGGCAACCATAGGGTCA	59.813	20	TCCATTCTTCCCAAACCAAC	59.767	20	271	50	320	GTAGGGCAACCATAGGGTCA	59.813	20	TTCCATTCTTCCCAAACCAA	60.28	20	272	50	321	GTAGGGCAACCATAGGGTCA	59.813	20	TTTCCATTCTTCCCAAACCA	60.28	20	273	50	322
Unigene0010599	2	p2	(AG)18	36	1159	1194
Unigene0010600	1	p6	(AAAAAG)4	24	27	50
Unigene0010600	2	p2	(GA)24	48	1258	1305
Unigene0010608	1	p2	(AT)9	18	397	414	AAGCTTAGGAAGGTCACCCC	59.576	20	TGTTCCTGGGGTTACTGGAG	59.959	20	243	268	510	GACATTGTTGCTGGACCTCA	59.682	20	CTGGAGTTCCTGGGCTCATA	60.21	20	268	229	496	GACATTGTTGCTGGACCTCA	59.682	20	TGGAGTTCCTGGGCTCATAG	60.21	20	267	229	495
Unigene0010608	2	p2	(GA)24	48	1017	1064
Unigene0010609	1	c*	(GA)7(GAG)8*	36	2085	2120	CAGAAATGAGATTGGGGGAA	59.864	20	CCACTTCCCTCATCAACACC	60.363	20	220	1942	2161	CCTTTTCCCTCTTCCTCCTG	60.175	20	CCACTTCCCTCATCAACACC	60.363	20	129	2033	2161	CTTGCCTTTTCCCTCTTCCT	59.821	20	CCACTTCCCTCATCAACACC	60.363	20	133	2029	2161
Unigene0010622	1	p2	(GA)21	42	692	733	TGCAGTGTTCCTCTGATTGC	59.992	20	CCACTCCACATTCCACCTCT	59.962	20	270	577	846	CACTGTCACTTCTCTGCCCA	60.022	20	CCACTCCACATTCCACCTCT	59.962	20	232	615	846	CACTGTCACTTCTCTGCCCA	60.022	20	TAGGCTGTAGCGGCAAAGTT	60.039	20	270	615	884
Unigene0010623	1	p2	(GA)20	40	43	82	TATGCACGAGATGAGAGGGA	59.348	20	CCACTCCACATTCCACCTCT	59.962	20	176	20	195	TATGCACGAGATGAGAGGGA	59.348	20	TAGGCTGTAGCGGCAAAGTT	60.039	20	214	20	233	TATGCACGAGATGAGAGGGA	59.348	20	TCCACATTCCACCTCTACCC	59.779	20	172	20	191
Unigene0010624	1	p2	(GA)10	20	688	707	TGCAGTGTTCCTCTGATTGC	59.992	20	CCACTCCACATTCCACCTCT	59.962	20	244	577	820	CACTGTCACTTCTCTGCCCA	60.022	20	CCACTCCACATTCCACCTCT	59.962	20	206	615	820	CACTGTCACTTCTCTGCCCA	60.022	20	TAGGCTGTAGCGGCAAAGTT	60.039	20	244	615	858
Unigene0010625	1	p2	(GA)19	38	43	80	TATGCACGAGATGAGAGGGA	59.348	20	CCACTCCACATTCCACCTCT	59.962	20	174	20	193	TATGCACGAGATGAGAGGGA	59.348	20	TAGGCTGTAGCGGCAAAGTT	60.039	20	212	20	231	TATGCACGAGATGAGAGGGA	59.348	20	TCCACATTCCACCTCTACCC	59.779	20	170	20	189
Unigene0010626	1	p2	(GA)16	32	692	723
Unigene0010627	1	p6	(GAAGAT)4	24	2325	2348	TGGACAACCTGGTCAACAGA	60.129	20	ACAAAGCACCACCAGTTTCC	60.012	20	179	2239	2417	TGGACAACCTGGTCAACAGA	60.129	20	AAGATGTCCCACAAAGCACC	59.973	20	189	2239	2427	TGGACAACCTGGTCAACAGA	60.129	20	CAAAGCACCACCAGTTTCCT	60.149	20	178	2239	2416
Unigene0010628	1	p2	(TC)6	12	182	193	ATTACTCGCCACAGACACCC	59.997	20	CTCTGCAAACTCACCAACCA	59.873	20	189	147	335	TTGATTCACCAAGACCACCA	59.935	20	CTCTGCAAACTCACCAACCA	59.873	20	244	92	335	CCCCAATACACCCCTAGGAT	59.897	20	CTCTGCAAACTCACCAACCA	59.873	20	266	70	335
Unigene0010629	1	p2	(TC)6	12	216	227	ATTACTCGCCACAGACACCC	59.997	20	CTCTGCAAACTCACCAACCA	59.873	20	189	181	369	ATTACTCGCCACAGACACCC	59.997	20	TCTGCAAACTCACCAACCAA	60.278	20	188	181	368	ATTACTCGCCACAGACACCC	59.997	20	TAGCACCTCCATTATCCCCA	60.288	20	245	181	425
Unigene0010636	1	p2	(TC)6	12	883	894	CGAGTCCTCTGCACACAAAA	60.025	20	CACACCAAAATCCCCTCTGT	59.82	20	185	821	1005	GTCCTCTGCACACAAAAGCA	60.032	20	CACACCAAAATCCCCTCTGT	59.82	20	182	824	1005	TCCTCTGCACACAAAAGCAC	60.032	20	CACACCAAAATCCCCTCTGT	59.82	20	181	825	1005
Unigene0010643	1	p3	(GAA)5	15	1275	1289	CATGAGGTCAGAGTGCCAGA	59.98	20	TTTTCAATTCTTCCGTTGGC	60.053	20	247	1147	1393	TCATGAGGTCAGAGTGCCAG	59.98	20	TTTTCAATTCTTCCGTTGGC	60.053	20	248	1146	1393	GGAGTGTCAGCCTGAATGGT	60.12	20	TTTTCAATTCTTCCGTTGGC	60.053	20	270	1124	1393
Unigene0010652	1	p2	(GT)6	12	24	35	CGAACACGCATGACACTTTG	61.326	20	TTTGAAAAGCCAACAAACCC	59.953	20	235	0	234	CGAACACGCATGACACTTTG	61.326	20	GAAAAGCCAACAAACCCAGA	60.088	20	232	0	231	CGAACACGCATGACACTTTG	61.326	20	GCCAACAAACCCAGAATCAT	59.797	20	227	0	226
Unigene0010674	1	p2	(CT)6	12	330	341	CGCTTTTGTCTCAACTGCAA	60.172	20	TGCAGTGATAACCACCGAAA	60.111	20	201	278	478	CAATTTCCATGCAGCAACAG	60.257	20	GCACACAACTGCGGACATAC	60.192	20	212	153	364	CCATGCTCCGGTAAAAGATG	60.46	20	TGCAGTGATAACCACCGAAA	60.111	20	234	245	478
Unigene0010678	1	p3	(TGA)5	15	765	779	CATGCAAATGGTGGACAAAC	59.823	20	TATCCACACCAGCACAGAGC	59.862	20	216	657	872	CATGCAAATGGTGGACAAAC	59.823	20	CCCAACCCACATTTTCTTGT	59.688	20	235	657	891	AATAGCATTGGGGACTGGTG	59.813	20	CCCAACCCACATTTTCTTGT	59.688	20	188	704	891
Unigene0010679	1	p3	(TGA)5	15	772	786	CATGCAAATGGTGGACAAAC	59.823	20	TATCCACACCAGCACAGAGC	59.862	20	216	664	879	CATGCAAATGGTGGACAAAC	59.823	20	CCCAACCCACATTTTCTTGT	59.688	20	235	664	898	AATAGCATTGGGGACTGGTG	59.813	20	CCCAACCCACATTTTCTTGT	59.688	20	188	711	898
Unigene0010682	1	p2	(AG)6	12	992	1003
Unigene0010689	1	p3	(TGA)5	15	1063	1077	GCCCAGCAAAATGAAAATGT	59.945	20	TTTCCTTTGGCTCACTTGCT	59.993	20	226	895	1120	CTGCCCAGCAAAATGAAAAT	60.074	20	TTTCCTTTGGCTCACTTGCT	59.993	20	228	893	1120	TGAACTGCTTCCAACTGTGG	59.873	20	TTTCCTTTGGCTCACTTGCT	59.993	20	263	858	1120
Unigene0010690	1	p2	(GA)19	38	781	818
Unigene0010696	1	p2	(GA)10	20	1	20
Unigene0010696	2	p2	(CA)6	12	1301	1312	AAGCATGTCTGCTTTCCAAT	57.419	20	CAGCAGGCCAGATTGTGTTA	59.864	20	253	1264	1516	AAGCATGTCTGCTTTCCAAT	57.419	20	TACTTCCAGCAGGCCAGATT	59.836	20	259	1264	1522	AAGCATGTCTGCTTTCCAAT	57.419	20	AAATCCCTTTGCCCTTTTGT	59.814	20	278	1264	1541
Unigene0010706	1	c	(TCA)5aaagcaatctccaacagcaaccacaacatg(AGC)5	60	168	227	CACCACCATGGATTCAAAGA	59.343	20	CAAGATAGCCTTTGGGGACA	60.066	20	254	76	329	CACCACCATGGATTCAAAGA	59.343	20	CAAATGAGGAGGTGGTGGTT	59.82	20	215	76	290	CACCACCATGGATTCAAAGA	59.343	20	ATGAGGAGGTGGTGGTTTTG	59.82	20	212	76	287
Unigene0010711	1	p2	(TA)11	22	203	224	AAAGAGTGCGAGGACTTGGA	59.989	20	TGTTCAGATTACTAAAGGCACGA	58.955	23	166	90	255	GTGTTGGCTGGGATTCTTGT	59.973	20	TGTTCAGATTACTAAAGGCACGA	58.955	23	136	120	255	AAAGAGTGCGAGGACTTGGA	59.989	20	TGTTCAGATTACTAAAGGCACGAA	60.179	24	166	90	255
Unigene0010712	1	p2	(CT)6	12	28	39
Unigene0010712	2	p2	(TA)11	22	1739	1760	CTGGAAAAGAGTGCGAGGAC	59.989	20	TGTTCAGATTACTAAAGGCACGA	58.955	23	171	1621	1791	AAAGAGTGCGAGGACTTGGA	59.989	20	TGTTCAGATTACTAAAGGCACGA	58.955	23	166	1626	1791	GTGTTGGCTGGGATTCTTGT	59.973	20	TGTTCAGATTACTAAAGGCACGA	58.955	23	136	1656	1791
Unigene0010721	1	c	(GTT)5ctcagtgcagggcaggctctctccgccaagagagcctcctctctccttcatcagatggctgtatctgt(TC)7cctcc(CT)7	116	2986	3101	TTTGGCTGTTTTGGTTGTTG	59.603	20	CACAAACAAGGACACCCCTT	59.861	20	277	2920	3196	GCTGTTTTGGTTGTTGTTGG	59.072	20	CACAAACAAGGACACCCCTT	59.861	20	273	2924	3196	TGGCTGTTTTGGTTGTTGTT	59.072	20	CACAAACAAGGACACCCCTT	59.861	20	275	2922	3196
Unigene0010723	1	p2	(TG)6	12	780	791	TGAATTTTTCTCTGTTGTTTGGG	60.362	23	TCGAACCAAAGCCCATAAAG	60.067	20	266	672	937	GAATTTTTCTCTGTTGTTTGGGA	59.51	23	TCGAACCAAAGCCCATAAAG	60.067	20	265	673	937	TTCTCTGTTGTTTGGGAGTTTTT	59.205	23	TCGAACCAAAGCCCATAAAG	60.067	20	259	679	937
Unigene0010735	1	p3	(TTC)5	15	1518	1532	ACTGAGGACGAACAAAACGG	60.149	20	CATTCATTTTCTCCACCCAAA	59.787	21	156	1427	1582	ACTGAGGACGAACAAAACGG	60.149	20	TTCATTTTCTCCACCCAAAAA	59.415	21	154	1427	1580	ACTGAGGACGAACAAAACGG	60.149	20	CATTCATTTTCTCCACCCAA	58.395	20	156	1427	1582
Unigene0010740	1	p4	(ATTT)4	16	257	272	CAACCAAAAGATCACAGGCA	59.691	20	CGTGGAGGCGATTTTTAGAG	59.839	20	239	231	469	CAACCAAAAGATCACAGGCA	59.691	20	TGGAGGCGATTTTTAGAGGA	59.778	20	237	231	467	CAACCAAAAGATCACAGGCA	59.691	20	GAAAGGGAAGCTGATCGTGA	60.34	20	212	231	442
Unigene0010743	1	p2	(GA)6	12	2550	2561	TCAAACTGAAGCAAAGCTGC	59.347	20	TTGCCTTCCTCACAGTACCC	60.111	20	256	2334	2589	GGGCATGGTTGATTGATTCT	59.756	20	CTTCCTCACAGTACCCCCAC	59.425	20	277	2309	2585	TTCTTGTAGAGGAAACCGGG	59.167	20	GGGTCCACGTAGCGAAATAA	59.96	20	183	2526	2708
Unigene0010755	1	p6	(GGGTTC)5	30	1770	1799	GGGTTTGGGGTTTCGATATT	59.888	20	TCCCCACACCACTCTAGCTC	60.261	20	266	1560	1825	GGATTTTAGGATTTGGGCGT	60.15	20	CCCAAACACAATGGTAAGCC	60.227	20	172	1675	1846	GGGTTTGGGGTTTCGATATT	59.888	20	CTTCCCCACACCACTCTAGC	59.721	20	268	1560	1827
Unigene0010757	1	p2	(CT)9	18	396	413	AAGCAGCATAACGAAGCCAT	59.873	20	CTGGTTTGAGGGAGCAAAAA	60.22	20	232	245	476	TTGATGGCCTAACAAGGAGC	60.214	20	TCTGCAAGTCTCTCTTGGCA	59.855	20	263	276	538	AAGCAGCATAACGAAGCCAT	59.873	20	GAACTGGTTTGAGGGAGCAA	60.232	20	235	245	479
Unigene0010759	1	p2	(GA)9	18	1054	1071
Unigene0010760	1	c	(ATTA)4atcaatgaaaaaactccaaaacgtaaacaa(AAAT)4	62	112	173	TACCTGCATTTTAGCACCCC	59.96	20	ATAAACGGCGGTCGTACTTG	60.018	20	239	46	284	CCTGCATTTTAGCACCCCTA	60.089	20	ATAAACGGCGGTCGTACTTG	60.018	20	237	48	284	TACCTGCATTTTAGCACCCC	59.96	20	GGATCTGGTTGGGTTCTTCA	59.903	20	208	46	253
Unigene0010761	1	c	(ATTA)4atcaatgaaaaaactccaaaacgtaaacaa(AAAT)4	62	110	171	TACCTGCATTTTAGCACCCC	59.96	20	ATAAACGGCGGTCGTACTTG	60.018	20	239	44	282	CCTGCATTTTAGCACCCCTA	60.089	20	ATAAACGGCGGTCGTACTTG	60.018	20	237	46	282	TACCTGCATTTTAGCACCCC	59.96	20	GGATCTGGTTGGGTTCTTCA	59.903	20	208	44	251
Unigene0010763	1	p3	(TCT)5	15	653	667	TCAGTGGCTTTGTTGACGAG	60.025	20	AGACACAAAGCAAAATGGGG	59.971	20	228	523	750	CTCAGTGGCTTTGTTGACGA	60.025	20	AGACACAAAGCAAAATGGGG	59.971	20	229	522	750	TCTCAGTGGCTTTGTTGACG	60.025	20	AGACACAAAGCAAAATGGGG	59.971	20	230	521	750
Unigene0010769	1	p2	(CA)8	16	77	92	ATCAAACCTCACCGTCCAAA	60.353	20	TGCTGGAAAACTCCGAGACT	59.989	20	219	31	249	AATCAAACCTCACCGTCCAA	60.353	20	TGCTGGAAAACTCCGAGACT	59.989	20	220	30	249	AAATCAAACCTCACCGTCCA	60.353	20	TGCTGGAAAACTCCGAGACT	59.989	20	221	29	249
Unigene0010770	1	p3	(TGG)6	18	1764	1781	TTCTGACTGGGAAGTTTGGG	60.081	20	AACCAAAGCCCCTCACTTTT	59.976	20	130	1684	1813	TTCTGACTGGGAAGTTTGGG	60.081	20	CCCATCTCTCCAAGAAACCA	60.042	20	211	1684	1894	TTGTCAAGGTGCTTGAGCTG	60.175	20	AACCAAAGCCCCTCACTTTT	59.976	20	201	1613	1813
Unigene0010771	1	p2	(CT)9	18	1538	1555	AATCACAACCCCACCAGTTC	59.679	20	GGAGAGCGGGGTCAAAAT	60.011	18	106	1478	1583	GAATCACAACCCCACCAGTT	59.679	20	GGAGAGCGGGGTCAAAAT	60.011	18	107	1477	1583	CTCACAGAATCACAACCCCA	59.52	20	GGAGAGCGGGGTCAAAAT	60.011	18	113	1471	1583
Unigene0010777	1	p3	(CAA)5	15	140	154	CACTATGGCTTCTGCTGCAA	60.157	20	TTGGGTCTCTGGAATGAAGG	60.042	20	214	25	238	CACTATGGCTTCTGCTGCAA	60.157	20	GTCTCTGGAATGAAGGCTGG	59.803	20	210	25	234	CACTATGGCTTCTGCTGCAA	60.157	20	GGTCTCTGGAATGAAGGCTG	59.803	20	211	25	235
Unigene0010780	1	p3	(GGT)6	18	421	438	AACACCACCTTGTCTTTCGG	60.005	20	TGGTAAATGCTGGGAAGGAC	59.933	20	232	300	531	TCATCTGCAGGCTCAACATC	59.95	20	TCCCGTGATTGTGGTAGTGA	59.96	20	248	379	626	TCATCTGCAGGCTCAACATC	59.95	20	GGTAAATGCTGGGAAGGACA	59.933	20	152	379	530
Unigene0010780	2	p3	(ATC)6	18	2929	2946	TTTCGCTTTCTGTATGGCCT	59.845	20	TTTCATCTCCAAAACCAGGG	59.903	20	184	2833	3016	TTTCGCTTTCTGTATGGCCT	59.845	20	GGGCCTTTCTCCTTCTGATT	59.651	20	165	2833	2997	GCTTTCTGTATGGCCTTGCT	59.481	20	TTTCATCTCCAAAACCAGGG	59.903	20	180	2837	3016
Unigene0010787	1	p2	(CT)16	32	1	32
Unigene0010789	1	p2	(TC)6	12	211	222	GCACACGCCTTTTAGCTTTC	60.025	20	TCAAGCTTCGCTTCAAGACA	59.864	20	274	183	456	GAAAGCACACGCCTTTTAGC	60.025	20	TCAAGCTTCGCTTCAAGACA	59.864	20	278	179	456	GCACACGCCTTTTAGCTTTC	60.025	20	CAGAGGCAGAAATACCCGAG	59.83	20	164	183	346
Unigene0010797	1	c	(TTCCC)4ttcacccacctcaagagacaccaaaccaacgccaaactaagcaatgcctatttaaacttacgcagc(GA)7gcggctgagtgtgtgcgcgagaaaac(AG)6	138	20	157
Unigene0010811	1	p2	(GA)7	14	27	40
Unigene0010825	1	p2	(AG)9	18	624	641
Unigene0010826	1	p2	(AG)7	14	622	635	AGACGACAACTGGGTTGGAG	60.151	20	TCTTGACACCAAACAGCCAG	59.873	20	216	460	675	GCAGCTGCTTTACCCTCTTG	60.154	20	TCTTGACACCAAACAGCCAG	59.873	20	261	415	675	CAGCTGCTTTACCCTCTTGC	60.154	20	TCTTGACACCAAACAGCCAG	59.873	20	260	416	675
Unigene0010829	1	p2	(GA)23	46	1698	1743
Unigene0010846	1	p2	(AG)6	12	584	595
Unigene0010851	1	p2	(TC)7	14	2546	2559
Unigene0010865	1	p3	(TCA)5	15	677	691	AATTATCCCCGTCATCGTCA	60.155	20	TAGCACGAGACCCAGAGGTT	59.867	20	207	650	856	AATTATCCCCGTCATCGTCA	60.155	20	GAGCTGTTGAAGCTGCCTTT	59.763	20	230	650	879	AATTATCCCCGTCATCGTCA	60.155	20	AAGCAAATGAACAAGGCCAG	60.249	20	128	650	777
Unigene0010867	1	p2	(GA)14	28	1918	1945
Unigene0010868	1	p3	(GAA)6	18	10	27
Unigene0010872	1	p2	(CA)7	14	30	43	GTTGAAGTTGAATTGAAAGAGCTA	57.007	24	GGAGGATTCTTTTTCCGGTC	59.881	20	248	0	247	GTTGAAGTTGAATTGAAAGAGCTA	57.007	24	TCAATGCTTGCTTCATTTGG	59.809	20	134	0	133	GTTGAAGTTGAATTGAAAGAGCTA	57.007	24	CAATGCTTGCTTCATTTGGA	59.809	20	133	0	132
Unigene0010873	1	p6	(TACTTT)5	30	149	178	GGGGGAGTCATAATCCCAAT	59.843	20	CAATTTGTCATGCTCATCTGTG	59.199	22	145	100	244	GGGGGAGTCATAATCCCAAT	59.843	20	CAATTTGTCATGCTCATCTGTGT	60.052	23	145	100	244	TTTTTCTTTTGGGGGAGTCA	59.518	20	CAATTTGTCATGCTCATCTGTG	59.199	22	155	90	244
Unigene0010876	1	c	(TC)9gctctcgctctaaaccttctctttttgg(TTTGC)4	66	963	1028	TCGAGGAAGAACGAGGAAGA	60.065	20	GCGGGCAAAGTCAGGAATA	61.125	19	157	920	1076	CGCCGATGATGATGTACTTG	60.096	20	GCGGGCAAAGTCAGGAATA	61.125	19	215	862	1076	GTGAATTGCAAGAGCAAGCA	60.142	20	GCGGGCAAAGTCAGGAATA	61.125	19	255	822	1076
Unigene0010880	1	p3	(CCT)6	18	111	128	TTCACCTCAAACCCTTCACC	59.943	20	CCTCTTTCACACGCACAGAA	60.025	20	194	24	217	TTCACCTCAAACCCTTCACC	59.943	20	AATCGAAGGAAGAGTTGCGA	59.955	20	276	24	299	TTCACCTCAAACCCTTCACC	59.943	20	GAATCGAAGGAAGAGTTGCG	59.955	20	277	24	300
Unigene0010885	1	p4	(TTAA)4	16	201	216	TCTTCTCACCCTCCCCTTTT	60.045	20	GCTGAGCTAGCCAAGGATGT	59.603	20	207	78	284	TTCTTCTCACCCTCCCCTTT	60.045	20	GCTGAGCTAGCCAAGGATGT	59.603	20	208	77	284	GACTTCTTCTCACCCTCCCC	60.05	20	GCTGAGCTAGCCAAGGATGT	59.603	20	211	74	284
Unigene0010896	1	p2	(TC)6	12	37	48	CTGCTCTGCTTGCACACTCT	59.518	20	AGCTTGGTCGATAAGCAGGA	59.978	20	230	13	242	CTGCTCTGCTTGCACACTCT	59.518	20	AAGGAGCCATGGGAGAGATT	60.037	20	183	13	195	TGCTCTGCTTGCACACTCTC	60.497	20	AGCTTGGTCGATAAGCAGGA	59.978	20	229	14	242
Unigene0010898	1	p2	(CT)15	30	60	89	CCACAGAACCCATCTCTCTAGC	60.268	22	AACAAAAACGACAGGCAGGT	59.639	20	165	1	165	CCACAGAACCCATCTCTCTAGC	60.268	22	CTCAGCTCAGCAAACCCAAT	60.397	20	238	1	238	CCACAGAACCCATCTCTCTAGC	60.268	22	GGGTCTGCGTCTCTCTGTTT	59.455	20	117	1	117
Unigene0010911	1	p3	(GCA)6	18	451	468	GTTTGAGCCGTCTGATCCAT	60.081	20	TGGCCATAAACAGGAGGAAG	60.066	20	225	342	566	GTTTGAGCCGTCTGATCCAT	60.081	20	CTTGGCCATAAACAGGAGGA	60.066	20	227	342	568	GTTTGAGCCGTCTGATCCAT	60.081	20	GGACTTGGCCATAAACAGGA	59.933	20	230	342	571
Unigene0010914	1	c	(CT)8ccgagctctgtactctgtgattcttgagcagcaaggaaatggcgtcagaggcgtcagacgcaagaaccccaatgccgccgcct(CCA)5	114	4	117
Unigene0010915	1	p2	(CT)8	16	7	22
Unigene0010916	1	c	(CT)8ccgagctctgtactctgtgattcttgagcagcaaggaaatggcgtcagaggcgtcagacgcaagaaccccaatgccgccgcct(CCA)5	114	4	117
Unigene0010929	1	p2	(AG)28	56	1925	1980	TGCTCACTCTCAGCCTCTCA	60.005	20	CTCCATGTCCACTTCAGGGT	59.962	20	184	1884	2067	CAGCCTCTCACACAAACGAA	60.025	20	CTCCATGTCCACTTCAGGGT	59.962	20	174	1894	2067	TGCTCACTCTCAGCCTCTCA	60.005	20	TCCACTTCAGGGTTGGTAGC	60.111	20	177	1884	2060
Unigene0010943	1	p3	(TGT)9	27	550	576	CTCCACCTCAAGAAACTCGC	59.989	20	GAGTGAGCTTTCCAGCCATC	59.957	20	266	379	644	CGAATCTCCTCTCCACCTCA	60.34	20	GAGTGAGCTTTCCAGCCATC	59.957	20	276	369	644	TTTCTTCTTGGGCTTCTTGG	59.424	20	GAGTGAGCTTTCCAGCCATC	59.957	20	149	496	644
Unigene0010957	1	p4	(AATA)5	20	348	367	AGAATAAAGGGCCCAACACC	60.187	20	TGCCATCCATCTCTCTAATCAA	59.668	22	225	212	436	GGCCCAACACCAGAATAAAA	59.801	20	TGCCATCCATCTCTCTAATCAA	59.668	22	216	221	436	AGAATAAAGGGCCCAACACC	60.187	20	CTGCCATCCATCTCTCTAATCA	59.292	22	226	212	437
Unigene0010961	1	p2	(AG)7	14	2195	2208
Unigene0010963	1	p3	(GGT)5	15	1085	1099	GAGCGGAAGGGAAGAAAATC	60.152	20	TCCTGACCTCACCATCCTTC	60.048	20	184	993	1176	GAGCGGAAGGGAAGAAAATC	60.152	20	TCTTCAACCACCTCCTGACC	60.088	20	196	993	1188	GAGCGGAAGGGAAGAAAATC	60.152	20	TTCAACCACCTCCTGACCTC	60.088	20	194	993	1186
Unigene0010963	2	p2	(GA)15	30	1331	1360	GAAGGATGGTGAGGTCAGGA	60.048	20	CGACCAAAACGTCTCTCCTC	59.844	20	241	1157	1397	GGTCAGGAGGTGGTTGAAGA	60.088	20	CGACCAAAACGTCTCTCCTC	59.844	20	229	1169	1397	GAGGTCAGGAGGTGGTTGAA	60.088	20	CGACCAAAACGTCTCTCCTC	59.844	20	231	1167	1397
Unigene0010965	1	p2	(AG)20	40	768	807
Unigene0010966	1	p2	(GA)7	14	241	254
Unigene0010967	1	p2	(GA)26	52	14	65
Unigene0010985	1	p4	(GGAG)4	16	167	182	AAAGATTGGTGATGGCGAAG	60.074	20	TCTTGTTGTTGTTGCCCTTG	59.734	20	266	33	298	GGACTAGACCAGACCAGCGA	60.408	20	CGGAGACCATTGGAGTAGGA	60.065	20	202	139	340	GGACTAGACCAGACCAGCGA	60.408	20	TCGGAGACCATTGGAGTAGG	60.065	20	203	139	341
Unigene0010987	1	p3	(CGT)5	15	183	197	GAAGGGGAGGCAGAGTTGAT	60.596	20	CCAAGACGACGAGGAAGAAG	59.982	20	111	145	255	GAAGGGGAGGCAGAGTTGAT	60.596	20	CTTTGCTAACCTCATCCCCA	60.066	20	219	145	363	GAAGGGGAGGCAGAGTTGAT	60.596	20	AGACGACGAGGAAGAAGACG	59.598	20	108	145	252
Unigene0010987	2	p2	(AG)7	14	392	405	CTTCTTCCTCGTCGTCTTGG	59.982	20	TTGCCTCCTTCCCTCTCTCT	60.468	20	209	236	444	CTTCTTCCTCGTCGTCTTGG	59.982	20	CTTGCCTCCTTCCCTCTCTC	60.468	20	210	236	445	TGGGGATGAGGTTAGCAAAG	60.066	20	TTGCCTCCTTCCCTCTCTCT	60.468	20	101	344	444
Unigene0010988	1	p3	(ACC)5	15	580	594	CTCCTCAATCAACCCCTGAA	60.042	20	AGATCCGAGCCCTAACCCTA	60.053	20	280	537	816	CTCCTCAATCAACCCCTGAA	60.042	20	GTTGAGCCATCGCCTGTAAT	60.103	20	114	537	650	TCCTCAATCAACCCCTGAAC	59.903	20	AGATCCGAGCCCTAACCCTA	60.053	20	279	538	816
Unigene0010988	2	p3	(CGT)5	15	1431	1445	CGTTGGCGATTACGGTAGTT	60.018	20	CCAAGACGACGAGGAAGAAG	59.982	20	251	1253	1503	TTGGGATCGGAGGACAATAC	59.75	20	CCAAGACGACGAGGAAGAAG	59.982	20	276	1228	1503	TTTGGGATCGGAGGACAATA	60.266	20	CCAAGACGACGAGGAAGAAG	59.982	20	277	1227	1503
Unigene0010988	3	p2	(AG)7	14	1640	1653	CTTCTTCCTCGTCGTCTTGG	59.982	20	TTGCCTCCTTCCCTCTCTCT	60.468	20	209	1484	1692	CTTCTTCCTCGTCGTCTTGG	59.982	20	CTTGCCTCCTTCCCTCTCTC	60.468	20	210	1484	1693	TGGGGATGAGGTTAGCAAAG	60.066	20	TTGCCTCCTTCCCTCTCTCT	60.468	20	101	1592	1692
Unigene0010990	1	p2	(AG)15	30	1	30
Unigene0010991	1	p2	(GA)22	44	501	544
Unigene0010995	1	p2	(CT)21	42	369	410	GCTTCGACCTTCTTCCCTTT	59.827	20	CCCGTCACATACCCTTTCAC	60.232	20	246	273	518	CGACCTTCTTCCCTTTCCTC	60.183	20	CCCGTCACATACCCTTTCAC	60.232	20	242	277	518	TCGACCTTCTTCCCTTTCCT	60.183	20	CCCGTCACATACCCTTTCAC	60.232	20	243	276	518
Unigene0010998	1	p2	(AT)8	16	296	311	CCTGATGATCGCAAGTCAGA	59.942	20	CCTTGGAGTCTACAGAGCCG	60.005	20	269	251	519	CCTGATGATCGCAAGTCAGA	59.942	20	TCATCAAGAGGCAGCAGATG	60.096	20	190	251	440	CCTGATGATCGCAAGTCAGA	59.942	20	TGATCATCAAGAGGCAGCAG	60.096	20	193	251	443
Unigene0011002	1	p6	(GAGGAT)4	24	671	694	GAGGTCATGAGTGAGCAGCA	60.146	20	TCCCCATGCTCAGATTCTCT	59.761	20	269	628	896	GAGGTCATGAGTGAGCAGCA	60.146	20	CTCCCCATGCTCAGATTCTC	59.761	20	270	628	897	TGAGGTCATGAGTGAGCAGC	60.146	20	TCCCCATGCTCAGATTCTCT	59.761	20	270	627	896
Unigene0011013	1	p2	(AG)26	52	1	52
Unigene0011016	1	p2	(CT)8	16	432	447	TGAGGAAGAGGGTCCATGAG	60.191	20	CCCTCTGTCTTCACTCAGCA	59.125	20	232	302	533	GAAGAGGGTCCATGAGCAAG	59.803	20	CCCTCTGTCTTCACTCAGCA	59.125	20	228	306	533	TGCAGCCATGGATGAAGTAA	60.22	20	CCCTCTGTCTTCACTCAGCA	59.125	20	143	391	533
Unigene0011017	1	p2	(CT)8	16	1187	1202	TGAGGAAGAGGGTCCATGAG	60.191	20	CCCTCTGTCTTCACTCAGCA	59.125	20	232	1057	1288	GAAGAGGGTCCATGAGCAAG	59.803	20	CCCTCTGTCTTCACTCAGCA	59.125	20	228	1061	1288	TGCAGCCATGGATGAAGTAA	60.22	20	CCCTCTGTCTTCACTCAGCA	59.125	20	143	1146	1288
Unigene0011019	1	c	(TC)10ttgctgataaaaaaaaa(CT)7	51	1167	1217	CAGCTCCGTCTCTTCAAACC	59.989	20	GTGTACAGTGCACCCATTCG	60.032	20	258	1094	1351	CAGCTCCGTCTCTTCAAACC	59.989	20	TATTAATACCGACGCAGCCC	59.95	20	236	1094	1329	CTTCATGGCTTCCACCATTT	59.933	20	TATTAATACCGACGCAGCCC	59.95	20	273	1057	1329
Unigene0011026	1	p2	(AG)7	14	452	465	CGTACACCTTTCTTCGAGGC	59.875	20	CCTCTCCACTTCTGACCCAA	60.229	20	248	247	494	AGTGTTTTCTCCCGCAACAT	59.598	20	CCTCTCCACTTCTGACCCAA	60.229	20	113	382	494	CGTACACCTTTCTTCGAGGC	59.875	20	CACTTCTGACCCAATTTCCC	59.381	20	242	247	488
Unigene0011027	1	p2	(CT)11	22	70	91	TGGTTTTCTCTGTTTTCCCG	60.081	20	GGGGGTTAGGGTTTGGTAGA	60.046	20	101	17	117	TGGTTTTCTCTGTTTTCCCG	60.081	20	GGTTGAGGTTCGATTGGAGA	60.05	20	153	17	169	TGGTTTTCTCTGTTTTCCCG	60.081	20	GACATTTGGGGGTTAGGGTT	59.919	20	108	17	124
Unigene0011028	1	c	(TA)8tctttgtttttaattggtaatatgcatctaaaatcataatc(CTG)7	78	160	237	CAGAAACAGCCAACTCTCTCAG	59.277	22	CGGCCATCAATGGAGAATAC	60.296	20	193	120	312	CAGAAACAGCCAACTCTCTCA	58.229	21	CGGCCATCAATGGAGAATAC	60.296	20	193	120	312	CAGAAACAGCCAACTCTCTCAG	59.277	22	CGGTGCGAGAGGAGATAAAA	60.344	20	261	120	380
Unigene0011029	1	c	(TA)8tctttgtttttaattggtaatatgcatctaaaatcataatc(CTG)7	78	160	237	CAGAAACAGCCAACTCTCTCAG	59.277	22	CGGCCATCAATGGAGAATAC	60.296	20	193	120	312	CAGAAACAGCCAACTCTCTCA	58.229	21	CGGCCATCAATGGAGAATAC	60.296	20	193	120	312	CAGAAACAGCCAACTCTCTCAG	59.277	22	CGGTGCGAGAGGAGATAAAA	60.344	20	261	120	380
Unigene0011034	1	p2	(AG)8	16	1232	1247
Unigene0011039	1	c	(CT)7gtttactt(TC)9	40	12	51
Unigene0011044	1	p2	(CT)6	12	605	616	CAAGCCCGTTTCTCTGACTC	59.989	20	CCCATCTCGAAGTTCCTCAG	59.797	20	244	432	675	CCCGTTTCTCTGACTCCAAA	60.224	20	CCCATCTCGAAGTTCCTCAG	59.797	20	240	436	675	GCTCAAGAGCAGACGGAGTT	59.751	20	CCCATCTCGAAGTTCCTCAG	59.797	20	105	571	675
Unigene0011045	1	p2	(CT)6	12	607	618	CAAGCCCGTTTCTCTGACTC	59.989	20	CCCATCTCGAAGTTCCTCAG	59.797	20	246	432	677	CCCGTTTCTCTGACTCCAAA	60.224	20	CCCATCTCGAAGTTCCTCAG	59.797	20	242	436	677	GCTCAAGAGCAGACGGAGTT	59.751	20	CCCATCTCGAAGTTCCTCAG	59.797	20	105	573	677
Unigene0011046	1	p2	(CT)6	12	194	205	TGGAGAAAGAAGCAATTGGG	60.184	20	CCCATCTCGAAGTTCCTCAG	59.797	20	261	4	264	GCTCAAGAGCAGACGGAGTT	59.751	20	CCCATCTCGAAGTTCCTCAG	59.797	20	105	160	264	GTTCTCACACAGAAGCCGGT	60.307	20	CCCATCTCGAAGTTCCTCAG	59.797	20	214	51	264
Unigene0011048	1	p4	(TAGG)4	16	1366	1381	AAAACAGACCGTTGGATTGC	59.978	20	CGCTTTTGACAGCACAAAAA	60.029	20	141	1290	1430	AAAACAGACCGTTGGATTGC	59.978	20	CTCGCTTTTGACAGCACAAA	60.172	20	143	1290	1432	ACCGTTGGATTGCAGAGAAG	60.255	20	CGCTTTTGACAGCACAAAAA	60.029	20	134	1297	1430
Unigene0011051	1	p4	(ATTT)4	16	994	1009	GGACCAAACCCTCTTCACAA	59.943	20	TTGCTCACATTCTTTCCCAA	59.247	20	156	898	1053	GAAGTTCCACAGGGACCAAA	59.943	20	TTGCTCACATTCTTTCCCAA	59.247	20	168	886	1053	TCCTATTCCAGGTTCATGGC	59.894	20	TTGCTCACATTCTTTCCCAA	59.247	20	264	790	1053
Unigene0011087	1	c	(CT)7aatctataaaactacagttttttttctagagagagaaacctgttcgagagga(AG)22	110	1236	1345
Unigene0011090	1	p2	(AG)15	30	69	98	TCCATCACCCACTACTTAGCC	59.066	21	TGTGAGCATCCCAAACAGAA	60.24	20	261	9	269	TCCATCACCCACTACTTAGCC	59.066	21	TTGTGAGCATCCCAAACAGA	60.24	20	262	9	270	TCCATCACCCACTACTTAGCCT	60.019	22	TGTGAGCATCCCAAACAGAA	60.24	20	261	9	269
Unigene0011091	1	p2	(AG)15	30	69	98	TCCATCACCCACTACTTAGCC	59.066	21	TGTGAGCATCCCAAACAGAA	60.24	20	261	9	269	TCCATCACCCACTACTTAGCC	59.066	21	TTGTGAGCATCCCAAACAGA	60.24	20	262	9	270	TCCATCACCCACTACTTAGCCT	60.019	22	TGTGAGCATCCCAAACAGAA	60.24	20	261	9	269
Unigene0011098	1	p2	(CT)11	22	1818	1839
Unigene0011109	1	p3	(TCC)6	18	13	30
Unigene0011109	2	p2	(TC)27	54	652	705	CTCTTTCTTGCGGTGGAGAC	59.989	20	AATCCGTTTCTTGGGCTCTT	60.074	20	276	505	780	CTCTTTCTTGCGGTGGAGAC	59.989	20	TCATAATCCGTTTCTTGGGC	59.901	20	280	505	784	CTTCGTGCTCCTCAAATTCC	59.813	20	AATCCGTTTCTTGGGCTCTT	60.074	20	152	629	780
Unigene0011117	1	p2	(CT)7	14	1265	1278	AAGCTTGTCCCTGATGGATG	60.073	20	TTTTGTGCAGCAGAGAGCTG	60.472	20	252	1086	1337	AAGCTTGTCCCTGATGGATG	60.073	20	CCTCACCTCTGGGTTTTGTG	60.536	20	265	1086	1350	AAGCTTGTCCCTGATGGATG	60.073	20	TACACCCTCACCTCTGGGTT	59.425	20	270	1086	1355
Unigene0011128	1	p2	(AT)7	14	695	708
Unigene0011129	1	p2	(TC)19	38	880	917
Unigene0011142	1	p6	(AGCAAG)4	24	61	84	TGGAAAAGTAGGAGGGAGGG	60.426	20	TTGTGTGTTTCATTTTCGCC	59.566	20	147	4	150	AGGAGGGAGGGAGGTCTTTT	60.43	20	TTGTGTGTTTCATTTTCGCC	59.566	20	138	13	150	GGAGGGAGGGAGGTCTTTTA	59.508	20	TTGTGTGTTTCATTTTCGCC	59.566	20	137	14	150
Unigene0011147	1	p2	(GA)23	46	1	46
Unigene0011149	1	p2	(TC)6	12	37	48	TGCATACTTAAAATCCCATCTCTG	59.541	24	GGCTGCTTGGTCATAAGCTC	59.985	20	211	1	211	TGCATACTTAAAATCCCATCTCTG	59.541	24	TAAAGGGTGGCGAATTTCTG	60.067	20	139	1	139	TGCATACTTAAAATCCCATCTCTG	59.541	24	TGCCTCAGCTGTCTCAAATG	60.136	20	184	1	184
Unigene0011152	1	p2	(TA)8	16	743	758	TTCACAAAAATCGCAATCCA	60.051	20	TGTCTTCCAGACAAGAGCCA	59.545	20	169	685	853	AAATCGCAATCCACCTTCAC	59.939	20	TGTCTTCCAGACAAGAGCCA	59.545	20	162	692	853	CAAAAATCGCAATCCACCTT	59.938	20	TGTCTTCCAGACAAGAGCCA	59.545	20	165	689	853
Unigene0011153	1	p3	(CTT)9	27	19	45
Unigene0011162	1	p2	(TA)14	28	886	913
Unigene0011164	1	p2	(AT)14	28	1	28
Unigene0011168	1	p2	(AG)9	18	187	204	CACACAGGGTCAACCAGAGA	59.705	20	TCTCATGATTTCTGGCCTGC	61.302	20	280	46	325	CACACAGGGTCAACCAGAGA	59.705	20	CTCATGATTTCTGGCCTGC	59.337	19	279	46	324	CACACAGGGTCAACCAGAGA	59.705	20	TCTCCGGAAAATTTATTGACG	59.065	21	208	46	253
Unigene0011169	1	p2	(CT)6	12	670	681	ATTTGATTGACAGCCAAGCC	60.081	20	CCACAGGACAATCAACAACG	60.001	20	131	628	758	CCAGAGAACCAGAGCCAGAG	60.127	20	CCACAGGACAATCAACAACG	60.001	20	113	646	758	TTACGAAAGTGCTGCTGTGC	60.203	20	CCACAGGACAATCAACAACG	60.001	20	203	556	758
Unigene0011170	1	p2	(AG)9	18	187	204	CAAGGTGCAAAAGGAAATGAA	60.096	21	GGCTTGGCTGTCAATCAAAT	60.081	20	236	140	375	CAAGGTGCAAAAGGAAATGAA	60.096	21	CTCTGGCTCTGGTTCTCTGG	60.127	20	254	140	393	CAAGGTGCAAAAGGAAATGA	58.745	20	GGCTTGGCTGTCAATCAAAT	60.081	20	236	140	375
Unigene0011170	2	p2	(CT)6	12	398	409	ATTTGATTGACAGCCAAGCC	60.081	20	CCACAGGACAATCAACAACG	60.001	20	131	356	486	CCAGAGAACCAGAGCCAGAG	60.127	20	CCACAGGACAATCAACAACG	60.001	20	113	374	486	TTACGAAAGTGCTGCTGTGC	60.203	20	CCACAGGACAATCAACAACG	60.001	20	203	284	486
Unigene0011178	1	p2	(GA)12	24	945	968
Unigene0011179	1	p3	(TCT)7	21	437	457	GCCTCCATCCTGTTCATGTT	59.934	20	GGTCTCTGCTGCTGGATTTC	59.957	20	251	378	628	GCCTCCATCCTGTTCATGTT	59.934	20	TGCTAGCACCCATGATGAAG	59.823	20	115	378	492	CAGCAAACTTGGGGATCATT	59.933	20	TGCTAGCACCCATGATGAAG	59.823	20	191	302	492
Unigene0011188	1	p3	(CCA)6	18	566	583	ACCCCCACTTCCATATCCTC	60.015	20	GTAGTGGTGGTGGAGAAGGC	59.579	20	158	477	634	ACCCCCACTTCCATATCCTC	60.015	20	GTAGTGGTGGTGGAGAAGGC	59.579	20	230	477	706	CATGCTCTCCAGCATATCCA	59.781	20	GTAGTGGTGGTGGAGAAGGC	59.579	20	273	362	634
Unigene0011199	1	c	(GA)8ggaggagagaaagagaatcagaaaaacgtgaaaacaatgaacactggaaatgacatgagagagtgagggg(GA)6	98	382	479
Unigene0011212	1	p3	(GAT)5	15	383	397	AACTGCTTGTCCCTGGTTTG	60.149	20	AGTAAGGCAAAGGCACCAGA	59.875	20	187	293	479	GCTTTTAACGCTTTCCTCCC	60.204	20	AGTAAGGCAAAGGCACCAGA	59.875	20	266	214	479	AACTGCTTGTCCCTGGTTTG	60.149	20	GGCAAAGGCACCAGAATCTA	60.214	20	182	293	474
Unigene0011212	2	p2	(TC)9	18	1126	1143
Unigene0011218	1	p2	(AT)15	30	2674	2703	TTGGAGGATCTAACAAGGCG	60.206	20	GTCCCAATTTCGGCTACAAA	59.938	20	154	2621	2774	TTGGAGGATCTAACAAGGCG	60.206	20	CTGCCACTTCAAGTCCCAAT	60.111	20	166	2621	2786	TTGGAGGATCTAACAAGGCG	60.206	20	ACTTGGAGTTCGCCATTCTG	60.255	20	265	2621	2885
Unigene0011219	1	p2	(TA)16	32	233	264
Unigene0011224	1	p6	(TCTCAA)4	24	55	78	CACTCCCATCTCACGCTCTC	60.978	20	ATTTCGAGGTGTCCGAGTTG	60.111	20	148	32	179	CACTCCCATCTCACGCTCTC	60.978	20	CGGGTTGACTCATCGAGTTT	60.111	20	118	32	149	CACTCCCATCTCACGCTCTC	60.978	20	CACGTGTCGATTAGGTCACG	60.175	20	212	32	243
Unigene0011227	1	p2	(TG)8	16	136	151	TGGTTGACAAGGAATTGGGT	60.21	20	AACGCCAACAAATATGAGCC	59.967	20	160	61	220	TGGTTGACAAGGAATTGGGT	60.21	20	TTCCAGAGCTTGACCTGCTT	60.134	20	255	61	315	TGGTTGACAAGGAATTGGGT	60.21	20	TCCAGAGCTTGACCTGCTTT	60.134	20	254	61	314
Unigene0011227	2	p5	(ATTTT)4	20	737	756	TGCAACATGCTTTCACTCAA	58.994	20	AAAAAGAAATCAATAGAGAACAAGGA	58.135	26	234	556	789	ATTGCCCCGTCAAAAATAGG	61.029	20	AAAAAGAAATCAATAGAGAACAAGGA	58.135	26	186	604	789	CTGCAACATGCTTTCACTCAA	60.042	21	AAAAAGAAATCAATAGAGAACAAGGA	58.135	26	235	555	789
Unigene0011269	1	c	(ACA)5acgcccaaggttagttggcaaaccagagagataattgggattttcaatgcttctttgactgaatcaccccacaaacaagcg(TC)7	110	75	184	AGCACAAGCAGAGTTCCACA	59.622	20	TTGTTTTCTTGGGTTGGCTT	59.587	20	179	34	212	AGCACAAGCAGAGTTCCACA	59.622	20	TGTTGTTTTCTTGGGTTGGC	60.904	20	181	34	214	AGCACAAGCAGAGTTCCACA	59.622	20	GTTGTTTTCTTGGGTTGGCT	59.077	20	180	34	213
Unigene0011273	1	p3	(TTG)7	21	1977	1997	GAAGGACATCGTGTGGACCT	59.969	20	AACAAACCACAGGGAGCTTG	60.149	20	237	1866	2102	AAGGACATCGTGTGGACCTC	59.969	20	AACAAACCACAGGGAGCTTG	60.149	20	236	1867	2102	GACCTCCCCAGAGGACAGTT	60.504	20	AACAAACCACAGGGAGCTTG	60.149	20	222	1881	2102
Unigene0011291	1	p3	(GAA)5	15	79	93	AGGTTGAGCGAGTCAGCACT	60.205	20	GGCCAGCCCCTATTGTTTAT	60.171	20	110	41	150	AGGTTGAGCGAGTCAGCACT	60.205	20	AAGGGTTCCCAAAAGCAAAT	59.814	20	189	41	229	AGGTTGAGCGAGTCAGCACT	60.205	20	GGTCCGTTAGTCAATTGGGA	59.79	20	259	41	299
Unigene0011292	1	p2	(TC)15	30	6	35
Unigene0011293	1	p2	(CT)23	46	580	625
Unigene0011294	1	p5	(ATGAG)5	25	132	156	CCCACAAGATCAGTCATCTCA	58.656	21	CACCACCACCCATGAATCTT	60.634	20	266	3	268	ACCCACAAGATCAGTCATCTCA	59.579	22	CACCACCACCCATGAATCTT	60.634	20	267	2	268	GCTAGCTAGAGCCGATAATGTCA	60.043	23	CTGAACCACACAAGCCACAT	59.597	20	229	93	321
Unigene0011294	2	p3	(GGT)5	15	260	274	TGAGATGAGATGAGAGCAAGC	58.273	21	CTGAACCACACAAGCCACAT	59.597	20	180	142	321	TGAGATGAGATGAGAGCAAGC	58.273	21	ACATCCACATGATCCCCATC	60.425	20	164	142	305	TGAGATGAGATGAGAGCAAGC	58.273	21	CACACAAGCCACATCCACAT	60.45	20	174	142	315
Unigene0011307	1	c	(AT)8aatataatatatttggagtgttattagtagttccatagggttgaggagtactagttgagc(CT)6	88	1966	2053	CAACTTCGAAGGATTTTCGC	59.823	20	TCCGCAAGTTTTCATTATTGTTT	59.898	23	246	1906	2151	CAACTTCGAAGGATTTTCGC	59.823	20	TCCGCAAGTTTTCATTATTGTT	58.676	22	246	1906	2151	CAACTTCGAAGGATTTTCGC	59.823	20	CTCCGCAAGTTTTCATTATTGTT	59.569	23	247	1906	2152
Unigene0011308	1	c	(AT)8aatataatatatttggagtgttattagtagttccatagggttgaggagtactagttgagc(CT)6	88	585	672	CAACTTCGAAGGATTTTCGC	59.823	20	TCCGCAAGTTTTCATTATTGTTT	59.898	23	246	525	770	CAACTTCGAAGGATTTTCGC	59.823	20	TCCGCAAGTTTTCATTATTGTT	58.676	22	246	525	770	CAACTTCGAAGGATTTTCGC	59.823	20	CTCCGCAAGTTTTCATTATTGTT	59.569	23	247	525	771
Unigene0011323	1	p4	(TTCT)4	16	2363	2378	AAAAACTGTTGCCCAATGGA	60.344	20	CCCTTCGAAACTGCCAACT	60.239	19	138	2316	2453	TCTCAACTGATGGTGCTGCT	59.577	20	CCCTTCGAAACTGCCAACT	60.239	19	195	2259	2453	CTCTCAACTGATGGTGCTGC	59.577	20	CCCTTCGAAACTGCCAACT	60.239	19	196	2258	2453
Unigene0011332	1	p2	(AG)15	30	800	829
Unigene0011333	1	p3	(TGG)6	18	1758	1775	GGGTTTGATTGAATTGGTGG	60.029	20	TAAAATCACCGCCGTCCTAC	59.96	20	266	1568	1833	GGTTTGATTGAATTGGTGGG	60.029	20	TAAAATCACCGCCGTCCTAC	59.96	20	265	1569	1833	GGGTTAGGTTGGGTTTTGGT	59.955	20	TAAAATCACCGCCGTCCTAC	59.96	20	248	1586	1833
Unigene0011334	1	p3	(TGG)6	18	93	110	TGAAGGTTTGGAGGGAGAGA	59.773	20	TAAAATCACCGCCGTCCTAC	59.96	20	118	51	168	TGAAGGTTTGGAGGGAGAGA	59.773	20	ACATTAAAATCACCGCCGTC	59.829	20	122	51	172	TTTGAAGGTTTGGAGGGAGA	59.641	20	TAAAATCACCGCCGTCCTAC	59.96	20	120	49	168
Unigene0011340	1	p4	(AACC)5	20	413	432	ATAGCCCCATCTCCGATTCT	59.888	20	TGTTTTCTTGTTTTCTTGTTTTCTTG	60.101	26	167	333	499	ATAGCCCCATCTCCGATTCT	59.888	20	TGTTTTCTTGTTTTCTTGTTTTCTTG	60.101	26	175	333	507	ATAGCCCCATCTCCGATTCT	59.888	20	TGTTTTCTTGTTTTCTTGTTTTCTTG	60.101	26	183	333	515
Unigene0011348	1	p2	(GA)6	12	1872	1883	TGTTCCTATGTTCACGCCAA	60.111	20	TGGGTTGCTTTTGTTTCCAT	60.344	20	189	1726	1914	CACGGTCAGCGTCATACAAC	60.183	20	TGGGTTGCTTTTGTTTCCAT	60.344	20	280	1635	1914	CTGTTCCTATGTTCACGCCA	59.716	20	TGGGTTGCTTTTGTTTCCAT	60.344	20	190	1725	1914
Unigene0011349	1	p2	(GA)6	12	194	205	CACATTCAAAGACACCACGG	60.001	20	TGGGTTGCTTTTGTTTCCAT	60.344	20	209	28	236	GCCCAGCCGTAGCTTTACTA	59.519	20	TGGGTTGCTTTTGTTTCCAT	60.344	20	112	125	236	CACATTCAAAGACACCACGG	60.001	20	GGGTTGCTTTTGTTTCCATT	58.928	20	208	28	235
Unigene0011359	1	p2	(AG)29	58	1	58
Unigene0011360	1	p2	(CT)7	14	137	150	TAATCCCCGCCTCTAATCCT	59.888	20	GCCTTGAGGTTTTGCTTCTG	59.993	20	182	49	230	TAATCCCCGCCTCTAATCCT	59.888	20	AAGTAGGCGACGGTGAAGAA	59.875	20	257	49	305	TTAATCCCCGCCTCTAATCC	60.24	20	GCCTTGAGGTTTTGCTTCTG	59.993	20	183	48	230
Unigene0011360	2	p2	(AG)19	38	2123	2160	TGTGCATGGTCTTTTTCCAA	60.088	20	TGCTCCTCACAACCACAAAG	59.873	20	164	2052	2215	TGTGCATGGTCTTTTTCCAA	60.088	20	CTTGCTCCTCACAACCACAA	59.873	20	166	2052	2217	AGCCTCTGTGCATGGTCTTT	59.874	20	CTTGCTCCTCACAACCACAA	59.873	20	172	2046	2217
Unigene0011377	1	p3	(CCG)5	15	527	541	CAGAACTACAGTCCCTCGCC	59.867	20	GTAGTGGTGGCGGTTGTTTT	59.898	20	156	473	628	AGAACTACAGTCCCTCGCCA	59.867	20	GTAGTGGTGGCGGTTGTTTT	59.898	20	155	474	628	CCAGAACTACAGTCCCTCGC	59.867	20	GTAGTGGTGGCGGTTGTTTT	59.898	20	157	472	628
Unigene0011385	1	p3	(ATG)10	30	812	841	TGATGAGCGAAGTCAGAGGA	59.656	20	GCAATTTGTCCCCCACAATA	60.564	20	178	695	872	ACCCAACTCAGAAGACTGGC	59.305	20	GCAATTTGTCCCCCACAATA	60.564	20	133	740	872	TTAGGCATGCCCTTTTCTTC	59.297	20	GCAATTTGTCCCCCACAATA	60.564	20	105	768	872
Unigene0011386	1	p2	(TC)14	28	574	601
Unigene0011393	1	p3	(AAG)5	15	70	84	AGCTTCATTGTGACAGGAAAAA	58.882	22	AGAGGGCAATGCTTTTCTCA	59.955	20	140	38	177	AGCTTCATTGTGACAGGAAAAA	58.882	22	GAGGGCAATGCTTTTCTCAG	59.955	20	139	38	176	GCTTCATTGTGACAGGAAAAA	57.864	21	AGAGGGCAATGCTTTTCTCA	59.955	20	139	39	177
Unigene0011394	1	p3	(TTG)5	15	1392	1406	GCTGGGAGAGGCTGTAGTTG	60.012	20	ACTGGCAACAGCAACCAAAT	60.559	20	279	1182	1460	CATTTTAGTGCCGGTTCTGG	60.493	20	AAAGGCCACCACAAGAGAGA	59.844	20	280	1244	1523	CATTTTAGTGCCGGTTCTGG	60.493	20	CCACCACAAGAGAGAGCCAT	60.261	20	275	1244	1518
Unigene0011394	2	p2	(AG)8	16	1602	1617	TCTCTTGTGGTGGCCTTTCT	59.844	20	CCTTTCTTTCTTTCTGTCTTCCTTT	59.837	25	163	1506	1668	CTCTCTTGTGGTGGCCTTTC	59.844	20	CCTTTCTTTCTTTCTGTCTTCCTTT	59.837	25	164	1505	1668	TCTCTCTTGTGGTGGCCTTT	59.844	20	CCTTTCTTTCTTTCTGTCTTCCTTT	59.837	25	165	1504	1668
Unigene0011400	1	p2	(AT)11	22	400	421	AAAGCTGACAACATGGAGCC	60.263	20	CAGACTTTGATCTGATACATTTTTAGG	58.802	27	257	338	594	CAACATGGAGCCCATCTCAT	60.893	20	CAGACTTTGATCTGATACATTTTTAGG	58.802	27	249	346	594	AACATGGAGCCCATCTCATC	59.893	20	AAAATCAGACTTTGATCTGATACATTT	57.929	27	253	347	599
Unigene0011413	1	c	(GA)7t(AG)6	27	1270	1296	GGACGGTGATTCATTGCTTT	59.939	20	AAAACCAAAACACAGTTGTTTCAA	59.862	24	252	1076	1327	GGACGGTGATTCATTGCTTT	59.939	20	AAAAACCAAAACACAGTTGTTTCA	59.862	24	253	1076	1328	GGTCCAAATCAGAGGTTCCA	59.903	20	AAAAACCAAAACACAGTTGTTTCA	59.862	24	150	1179	1328
Unigene0011415	1	p3	(TTC)5	15	72	86	ACAAATGGCCACCTTCTCTG	60.111	20	TTTTGTGGAGGAACAGGAGG	60.081	20	117	5	121	ACAAATGGCCACCTTCTCTG	60.111	20	GTCTTGGTGCTCTTGGTGGT	60.159	20	258	5	262	ACAAATGGCCACCTTCTCTG	60.111	20	TGCTGAATTGGTGTTGGAGA	60.24	20	156	5	160
Unigene0011438	1	p3	(TTC)5	15	91	105	TCCAAAATTTTCTCTCTTCTCTGTC	59.453	25	GCGGAGGCAATGAAATGTAT	59.929	20	125	52	176	TCCAAAATTTTCTCTCTTCTCTGTC	59.453	25	GGCTGCAGGAAATTGTTGTT	60.118	20	186	52	237	TCCAAAATTTTCTCTCTTCTCTGTC	59.453	25	AGGCTGCAGGAAATTGTTGT	59.74	20	187	52	238
Unigene0011438	2	p2	(GA)8	16	766	781
Unigene0011439	1	p3	(TTC)5	15	91	105	TCCAAAATTTTCTCTCTTCTCTGTC	59.453	25	GCGGAGGCAATGAAATGTAT	59.929	20	125	52	176	TCCAAAATTTTCTCTCTTCTCTGTC	59.453	25	GCTGCAGGAAATTGTGGTTT	60.118	20	187	52	238	TCCAAAATTTTCTCTCTTCTCTGTC	59.453	25	TTTATTCCTGTGGCATGCTG	59.688	20	144	52	195
Unigene0011439	2	p2	(GA)8	16	768	783
Unigene0011440	1	p3	(TTC)5	15	91	105	TCCAAAATTTTCTCTCTTCTCTGTC	59.453	25	GCGGAGGCAATGAAATGTAT	59.929	20	125	52	176	TCCAAAATTTTCTCTCTTCTCTGTC	59.453	25	GCTGCAGGAAATTGTGGTTT	60.118	20	186	52	237	TCCAAAATTTTCTCTCTTCTCTGTC	59.453	25	TTTATTCCTGTGGCATGCTG	59.688	20	144	52	195
Unigene0011440	2	p2	(GA)8	16	767	782
Unigene0011441	1	p3	(TTC)5	15	91	105	TCCAAAATTTTCTCTCTTCTCTGTC	59.453	25	GCGGAGGCAATGAAATGTAT	59.929	20	125	52	176	TCCAAAATTTTCTCTCTTCTCTGTC	59.453	25	GCTGCAGGAAATTGTGGTTT	60.118	20	187	52	238	TCCAAAATTTTCTCTCTTCTCTGTC	59.453	25	TTTATTCCTGTGGCATGCTG	59.688	20	144	52	195
Unigene0011441	2	p2	(GA)8	16	768	783
Unigene0011443	1	p2	(GA)7	14	1	14
Unigene0011449	1	p3	(TGC)5	15	851	865	AAGGCAGCAAGCAAGACATT	60.022	20	GCAAAACACCAATCCCTCAT	59.797	20	131	778	908	GACATGGAGGAGGAGGACAA	60.048	20	GCAAAACACCAATCCCTCAT	59.797	20	177	732	908	AAGAGAGACCAAGGCAGCAA	60.134	20	GCAAAACACCAATCCCTCAT	59.797	20	141	768	908
Unigene0011455	1	p5	(TCTGA)5	25	718	742	ACTCATGGGGACAGAGTTGG	59.962	20	CCATAACATGAACTTATTAACCCCA	60.228	25	219	569	787	GTTCTTCTGGTTTTGCTCCG	59.853	20	CCATAACATGAACTTATTAACCCCA	60.228	25	276	512	787	TTGCTCCGATCCGATTTAAG	60.167	20	CCATAACATGAACTTATTAACCCCA	60.228	25	264	524	787
Unigene0011456	1	p5	(TCTGA)5	25	1244	1268	ACTCATGGGGACAGAGTTGG	59.962	20	CCATAACATGAACTTATTAACCCCA	60.228	25	219	1095	1313	GTTCTTCTGGTTTTGCTCCG	59.853	20	CCATAACATGAACTTATTAACCCCA	60.228	25	276	1038	1313	TTGCTCCGATCCGATTTAAG	60.167	20	CCATAACATGAACTTATTAACCCCA	60.228	25	264	1050	1313
Unigene0011462	1	c	(TC)6aatgggtctctctcacagtga(TC)23	79	400	478	CATCAATCCATATGGCCTCC	60.118	20	AGGGTAGTTGCAGGGTCCTT	59.994	20	238	334	571	TGTTGTTGCTGCTTCCATTC	59.847	20	AGGGTAGTTGCAGGGTCCTT	59.994	20	209	363	571	CCATCACCAACATCAATCCA	60.177	20	AGGGTAGTTGCAGGGTCCTT	59.994	20	248	324	571
Unigene0011465	1	p2	(GA)15	30	226	255
Unigene0011466	1	p2	(CT)19	38	1142	1179
Unigene0011477	1	p4	(GACA)4	16	231	246	TTGGAGGTTTGGAACTTTGG	59.942	20	TTCCCGGTACTACACTTGCC	59.993	20	270	187	456	TTGGAGGTTTGGAACTTTGG	59.942	20	ACCAGTGCTGGTAGCGAGTT	59.937	20	235	187	421	TTGGAACTTTGGCGCTACTT	59.883	20	TTCCCGGTACTACACTTGCC	59.993	20	262	195	456
Unigene0011478	1	p4	(GACA)4	16	231	246	TTGGAGGTTTGGAACTTTGG	59.942	20	TTCCCGGTACTACACTTGCC	59.993	20	270	187	456	TTGGAGGTTTGGAACTTTGG	59.942	20	ACCAGTGCTGGTAGCGAGTT	59.937	20	235	187	421	TTGGAACTTTGGCGCTACTT	59.883	20	TTCCCGGTACTACACTTGCC	59.993	20	262	195	456
Unigene0011480	1	p4	(GTTT)4	16	2722	2737	CCTGAGAATTGGTGAGAGCC	59.803	20	CAGCTGAAAATAGCCCCAAA	60.202	20	152	2628	2779	GCCAATGGAAAACCACCTTA	59.801	20	CAGCTGAAAATAGCCCCAAA	60.202	20	135	2645	2779	CAAAGAACCCATTTGGGAAA	59.772	20	CAGCTGAAAATAGCCCCAAA	60.202	20	100	2680	2779
Unigene0011483	1	p3	(GAA)5	15	942	956	GCTGAAAGGCCTTATTGCTG	59.982	20	CCCGCAAAACCAGAAAAATA	59.937	20	207	844	1050	AACATGTTGCAGCCATTGAA	60.119	20	CCCGCAAAACCAGAAAAATA	59.937	20	151	900	1050	CATGTTGCAGCCATTGAACT	59.722	20	CCCGCAAAACCAGAAAAATA	59.937	20	149	902	1050
Unigene0011493	1	p2	(CT)25	50	5	54
Unigene0011494	1	p3	(CTC)5	15	200	214	TTCTGGGTTATCTATGCCCG	59.916	20	CAAGGAAGCTCTGCTTTGCT	59.898	20	248	80	327	TTGTCGTCGAGAGTTTGTGG	59.873	20	CAAGGAAGCTCTGCTTTGCT	59.898	20	194	134	327	GCTGTCCTTGATCTTCTGGG	59.803	20	CAAGGAAGCTCTGCTTTGCT	59.898	20	261	67	327
Unigene0011496	1	p3	(AGC)5	15	263	277	ACCCACATGACCCAACAGAT	60.096	20	GTGTTGGCTAACCTAGCGGA	60.27	20	199	104	302	ACCCACTTTACCAACCACCA	60.126	20	GTGTTGGCTAACCTAGCGGA	60.27	20	250	53	302	ACCCACATGACCCAACAGAT	60.096	20	CCCAGGCAGATTTAGGTCAG	59.688	20	269	104	372
Unigene0011498	1	p2	(AG)7	14	42	55	CGCAAATAGCAACCCACTTT	60.131	20	CTGCTGGGATTACACGGTTT	59.993	20	122	2	123	CGCAAATAGCAACCCACTTT	60.131	20	GGAGTTGAGTGGCCTGAGAG	59.986	20	160	2	161	CGCAAATAGCAACCCACTTT	60.131	20	TTACACGGTTTGCCATTCAA	59.969	20	113	2	114
Unigene0011505	1	p4	(AACA)4	16	108	123	AACACAAAGCCAAAAGCACA	59.366	20	TCTTCTGCCCTGCCTATCTT	59.031	20	279	61	339	AACACAAAGCCAAAAGCACA	59.366	20	TTCTTCTGCCCTGCCTATCT	59.031	20	280	61	340	AACACAAAGCCAAAAGCACA	59.366	20	TTCTTCTGCCCTGCCTATCTT	60.346	21	280	61	340
Unigene0011509	1	p3	(CAG)5	15	2	16
Unigene0011511	1	p3	(CAG)5	15	2	16
Unigene0011512	1	c	(CAG)7caacac(CAG)7	48	269	316	GCGGATGTGGGATCATATTC	60.126	20	GTTGCTGTTGCTGTTGCTGT	60.104	20	276	77	352	TCTCCTTCTGTGCTCTGCCT	60.284	20	GTTGCTGTTGCTGTTGCTGT	60.104	20	256	97	352	CTCTCCTTCTGTGCTCTGCC	60.284	20	GTTGCTGTTGCTGTTGCTGT	60.104	20	257	96	352
Unigene0011512	2	c	(CCCCAA)4ccctaaccctaaccctaatcctaattctgctcctaatctccaacaaaatcctgttgcgaacccgcagcaacagccccaacaa(CAG)5	121	499	619
Unigene0011520	1	p2	(AG)19	38	1911	1948	GAAGTTGAAGATGGCGAAGC	59.962	20	GCTAAGAAGAAGCAGCAGCC	59.504	20	245	1767	2011	AATGGGAGGTAGCTGCAGAA	59.836	20	GCTAAGAAGAAGCAGCAGCC	59.504	20	139	1873	2011	CGACTGTTGTTGTGGCTTGT	59.794	20	GCTAAGAAGAAGCAGCAGCC	59.504	20	226	1786	2011
Unigene0011536	1	c	(AG)8g(GA)6	29	341	369	TGATCTCTTCTCCCACGCTT	59.95	20	GGCCTTCCTCTGTGTGTTTC	59.703	20	278	158	435	GATCTCTGCCTTTTCATGGC	59.78	20	GGCCTTCCTCTGTGTGTTTC	59.703	20	201	235	435	ACGCTTCCACTGCTTCTCTC	59.751	20	GGCCTTCCTCTGTGTGTTTC	59.703	20	264	172	435
Unigene0011542	1	p2	(CT)11	22	145	166	GGCCCTCTCTTTAAGCCAAT	59.688	20	TGGTCATCAATGAGAGCCCTA	60.609	21	263	72	334	TTTCTCTCTCCCAACATGAACA	59.711	22	GCCAAGTTAGCTTCAATGGG	59.708	20	266	113	378	GGCCCTCTCTTTAAGCCAAT	59.688	20	GGTCATCAATGAGAGCCCTA	57.676	20	262	72	333
Unigene0011542	2	p3	(GTT)7	21	728	748	GATCCGTCTCGAATTGTGGT	59.934	20	TCTGCAAAAAGCAGCTCAAA	59.872	20	249	542	790	GATCCGTCTCGAATTGTGGT	59.934	20	TTCTGCAAAAAGCAGCTCAA	59.872	20	250	542	791	GATCCGTCTCGAATTGTGGT	59.934	20	TGCAAAAAGCAGCTCAAATG	60.133	20	247	542	788
Unigene0011543	1	p2	(AT)7	14	74	87	ACCGCTAGACCCCATTCTCT	60.096	20	CCCTTTTCAAATCAAGCCTTT	59.596	21	185	39	223	TCTCCCAAAGTCGGTCAGTC	60.238	20	CCCTTTTCAAATCAAGCCTTT	59.596	21	219	5	223	ACTCAGCTGGACCGCTAGAC	59.628	20	CCCTTTTCAAATCAAGCCTTT	59.596	21	195	29	223
Unigene0011544	1	p2	(CT)11	22	145	166	GGCCCTCTCTTTAAGCCAAT	59.688	20	TGGTCATCAATGAGAGCCCTA	60.609	21	263	72	334	TTTCTCTCTCCCAACATGAACA	59.711	22	GCCAAGTTAGCTTCAATGGG	59.708	20	266	113	378	GGCCCTCTCTTTAAGCCAAT	59.688	20	GGTCATCAATGAGAGCCCTA	57.676	20	262	72	333
Unigene0011544	2	p3	(GTT)7	21	728	748	GATCCGTCTCGAATTGTGGT	59.934	20	TCTGCAAAAAGCAGCTCAAA	59.872	20	249	542	790	GATCCGTCTCGAATTGTGGT	59.934	20	TTCTGCAAAAAGCAGCTCAA	59.872	20	250	542	791	GATCCGTCTCGAATTGTGGT	59.934	20	TGCAAAAAGCAGCTCAAATG	60.133	20	247	542	788
Unigene0011544	3	c	(TC)8cttccctttatctaatacggctgctctcccaaagtcggtcagccgtagactcagctggaccgctagaccccattctctccttttactcaata(AT)7	122	2295	2416	TGGAAAGAAAAATGCCAAACA	60.454	21	AGCTCATGTACGCACAAAGATT	58.933	22	262	2231	2492	TGGAAAGAAAAATGCCAAACA	60.454	21	GCTCATGTACGCACAAAGATT	57.918	21	261	2231	2491	TGGAAAGAAAAATGCCAAACA	60.454	21	CGCACAAAGATTAGTTTTCACC	58.811	22	252	2231	2482
Unigene0011549	1	p2	(CT)6	12	1189	1200
Unigene0011562	1	p2	(AG)8	16	1	16
Unigene0011566	1	p4	(CTAG)4	16	219	234	TTCAATCTCCATCATGGCCT	60.426	20	GGCAGAGGACTTCTGTTTGC	59.997	20	244	173	416	TGGCTGAAGGAATGAATGTG	59.648	20	GATCTCAAGGTCAGGTCCGA	60.199	20	180	86	265	GGCTGAAGGAATGAATGTGG	60.461	20	GATCTCAAGGTCAGGTCCGA	60.199	20	179	87	265
Unigene0011568	1	p2	(AG)6	12	1045	1056
Unigene0011569	1	p2	(AG)6	12	236	247
Unigene0011592	1	p2	(GA)8	16	163	178	CAAGACACATGCTGAGGAAAA	58.912	21	AAAATGCTGGGATTGCTTTG	60.074	20	182	65	246	CAAGACACATGCTGAGGAAAA	58.912	21	GGATTGCTTTGTTGCTTGGT	60.118	20	173	65	237	GACACATGCTGAGGAAAAACAA	60.154	22	GGATTGCTTTGTTGCTTGGT	60.118	20	170	68	237
Unigene0011592	2	c	(AG)6acgatcttcaaatcttggtccttgctgctactagttttgtagcat(ATAC)4	73	1268	1340	GTCTGGGGTGATTCCTGAGA	60.048	20	TTTTCTCCCCTTGCCTATGA	59.64	20	247	1181	1427	TCTGGGGTGATTCCTGAGAG	60.191	20	TTTTCTCCCCTTGCCTATGA	59.64	20	246	1182	1427	GTCTGGGGTGATTCCTGAGA	60.048	20	TTTTTCTCCCCTTGCCTATG	59.155	20	248	1181	1428
Unigene0011605	1	p2	(GA)12	24	532	555
Unigene0011614	1	p2	(GA)19	38	387	424
Unigene0011615	1	p2	(GA)20	40	387	426
Unigene0011616	1	p2	(GA)21	42	387	428
Unigene0011618	1	p2	(AG)6	12	134	145	AACCCCATTGTTTTGCAGAG	59.971	20	AGACCCAACGACTATCCCCT	59.817	20	116	95	210	AACCCCATTGTTTTGCAGAG	59.971	20	AAGACCCAACGACTATCCCC	60.19	20	117	95	211	AACCCCATTGTTTTGCAGAG	59.971	20	AGCTCAAGTCTCAAGTCGGC	59.751	20	161	95	255
Unigene0011619	1	p2	(AG)6	12	724	735	AACCCCATTGTTTTGCAGAG	59.971	20	AGACCCAACGACTATCCCCT	59.817	20	116	685	800	AACCCCATTGTTTTGCAGAG	59.971	20	AAGACCCAACGACTATCCCC	60.19	20	117	685	801	AAATTCATTGAACGCTTGCC	60.081	20	AGACCCAACGACTATCCCCT	59.817	20	189	612	800
Unigene0011624	1	p2	(GA)9	18	1831	1848	CAAGCAACAACCACCCTTTT	60.008	20	GAAAACGCGCGACTCTCTC	61.224	19	231	1644	1874	AACCCAGACCCAGGCTTAAT	59.827	20	GAAAACGCGCGACTCTCTC	61.224	19	202	1673	1874	TTTTGGGACAAAACCCAGAC	59.807	20	GAAAACGCGCGACTCTCTC	61.224	19	213	1662	1874
Unigene0011628	1	p3	(TCT)5	15	185	199	TGAGGAGACAAACCCCTCTG	60.229	20	TGATGGTGGTGATGGAAATG	60.177	20	257	10	266	TGAGGAGACAAACCCCTCTG	60.229	20	TGGTGATGGAAATGATGGTG	60.177	20	251	10	260	TGAGGAGACAAACCCCTCTG	60.229	20	TGGTGGTGATGGAAATGATG	60.177	20	254	10	263
Unigene0011629	1	p3	(TCT)5	15	185	199	TGAGGAGACAAACCCCTCTG	60.229	20	TGATGGTGGTGATGGAAATG	60.177	20	257	10	266	TGAGGAGACAAACCCCTCTG	60.229	20	TGGTGATGGAAATGATGGTG	60.177	20	251	10	260	TGAGGAGACAAACCCCTCTG	60.229	20	TGGTGGTGATGGAAATGATG	60.177	20	254	10	263
Unigene0011641	1	c*	(AG)6acagagagacagagagagacagagagag(AGAC)4(AGACAG)4*	76	20	95
Unigene0011650	1	p2	(TG)7	14	582	595	AAACACCCCTGTTTGAATGC	59.836	20	TCCCCAATTAACGTTACCGA	60.181	20	212	459	670	AAACACCCCTGTTTGAATGC	59.836	20	TGTGAACTAATGCCCCCAAT	60.192	20	264	459	722	AAACACCCCTGTTTGAATGC	59.836	20	CCCCAATTAACGTTACCGAA	59.693	20	211	459	669
Unigene0011652	1	c	(GAA)5caattgagcctcagccac(CA)6aac(AG)9	66	187	252	GCGAACTCCAAGTTCCAAAC	59.717	20	CGCTTGGAGACCAGAGAAAC	59.989	20	208	136	343	GCGAACTCCAAGTTCCAAAC	59.717	20	TAATCATGAGGGGTAAGGCG	59.916	20	271	136	406	GCGAACTCCAAGTTCCAAAC	59.717	20	CGGAGAGAGAGGGAGGTTTT	59.811	20	253	136	388
Unigene0011653	1	c	(GAA)5caattgagcctcagccac(CA)6aac(AG)9	66	187	252	GCGAACTCCAAGTTCCAAAC	59.717	20	CGCTTGGAGACCAGAGAAAC	59.989	20	208	136	343	GCGAACTCCAAGTTCCAAAC	59.717	20	TAATCATGAGGGGTAAGGCG	59.916	20	271	136	406	GCGAACTCCAAGTTCCAAAC	59.717	20	CGGAGAGAGAGGGAGGTTTT	59.811	20	253	136	388
Unigene0011663	1	p2	(TC)19	38	33	70	TCAGAAAAAGGGAAAGAAGGAA	59.346	22	CTTGGTTCACAGCAGCCATA	59.864	20	193	4	196	TCAGAAAAAGGGAAAGAAGGAA	59.346	22	TGGTTCACAGCAGCCATATC	59.679	20	191	4	194	AAAAAGGGAAAGAAGGAAAACC	59.059	22	CTTGGTTCACAGCAGCCATA	59.864	20	189	8	196
Unigene0011668	1	p2	(TC)8	16	1645	1660	GCTGAGCTGAGCAGTTGTTG	59.929	20	CATGGGGTCTCATTCTGCTT	60.073	20	170	1598	1767	AATGGGTCCTTGAAGCCTCT	60.074	20	CATGGGGTCTCATTCTGCTT	60.073	20	198	1570	1767	CTGAGCAGTTGTTGGGTGAA	59.873	20	CATGGGGTCTCATTCTGCTT	60.073	20	164	1604	1767
Unigene0011678	1	p2	(GA)11	22	446	467	GAGCGCTGTCTCGTTCTTCT	59.898	20	GAAAATCTTGAGGGGCAACA	60.051	20	264	345	608	GAGCGCTGTCTCGTTCTTCT	59.898	20	TGAAAATCTTGAGGGGCAAC	60.051	20	265	345	609	AGCGCTGTCTCGTTCTTCTC	59.898	20	GAAAATCTTGAGGGGCAACA	60.051	20	263	346	608
Unigene0011680	1	p2	(CT)10	20	91	110	AACAAAGTCAGCCCCACAAC	60.012	20	GGATTTTGATGGAAACCCAA	59.599	20	221	15	235	TCACACAACAAAGTCAGCCC	59.726	20	GGATTTTGATGGAAACCCAA	59.599	20	227	9	235	ACCACCAGTCAGACGGAGAG	60.306	20	GGATTTTGATGGAAACCCAA	59.599	20	197	39	235
Unigene0011685	1	p3	(TCC)5	15	60	74	TACAAGTTTATGCCGTCGGG	60.876	20	CCGGAGGCTCTGTAGTGAAG	60.005	20	111	12	122	TACAAGTTTATGCCGTCGGG	60.876	20	TTTCTTCTCGGAATCATCGG	60.148	20	269	12	280	TACAAGTTTATGCCGTCGGG	60.876	20	ATCCGGAGGCTCTGTAGTGA	59.827	20	113	12	124
Unigene0011686	1	p3	(TCC)5	15	60	74	TACAAGTTTATGCCGTCGGG	60.876	20	CCGGAGGCTCTGTAGTGAAG	60.005	20	111	12	122	TACAAGTTTATGCCGTCGGG	60.876	20	TTTCTTCTCGGAATCATCGG	60.148	20	269	12	280	TACAAGTTTATGCCGTCGGG	60.876	20	ATCCGGAGGCTCTGTAGTGA	59.827	20	113	12	124
Unigene0011687	1	p2	(TC)27	54	2230	2283
Unigene0011692	1	p2	(TC)7	14	1442	1455	AAGTTGTGGAGATGGGGATG	59.779	20	CAAAACTGTCTTTTGGGGGA	59.942	20	185	1314	1498	AAGTTGTGGAGATGGGGATG	59.779	20	TCAAAACTGTCTTTTGGGGG	59.942	20	186	1314	1499	CAAGTTGTGGAGATGGGGAT	59.779	20	TCAAAACTGTCTTTTGGGGG	59.942	20	187	1313	1499
Unigene0011699	1	p2	(CT)19	38	1633	1670
Unigene0011701	1	p2	(AG)15	30	1733	1762
Unigene0011702	1	p2	(AG)15	30	1727	1756
Unigene0011705	1	c	(CTT)5ctcatttctgcttc(CT)7	43	74	116	AATGGTCTGACCCTGCATTC	59.934	20	GCAGAACTTGTGCTTCCCTC	59.997	20	244	4	247	TGGGGGAAATTCAACTCAAG	59.903	20	GCAGAACTTGTGCTTCCCTC	59.997	20	197	51	247	CTGACCCTGCATTCTTGGTT	60.111	20	GCAGAACTTGTGCTTCCCTC	59.997	20	238	10	247
Unigene0011714	1	p2	(TC)19	38	1737	1774
Unigene0011729	1	p3	(GAA)6	18	1181	1198	ATCGGTGGTGGTGGATTTTA	60.051	20	GCCATTTCCATAAGCCTCTC	58.742	20	173	1077	1249	ATCGGTGGTGGTGGATTTTA	60.051	20	GCCATTTCCATAAGCCTCTCT	59.701	21	173	1077	1249	GTCAAGCTAAAGCAGCCAGG	60.154	20	GCCATTTCCATAAGCCTCTC	58.742	20	106	1144	1249
Unigene0011734	1	p2	(AG)21	42	1	42
Unigene0011735	1	p2	(CT)11	22	52	73	GAGCTCCGACGTAATTTCCA	60.214	20	AAATCGGAGTGAGAGAGCGA	60.096	20	246	7	252	GAGCTCCGACGTAATTTCCA	60.214	20	AATCGGAGTGAGAGAGCGAA	60.096	20	245	7	251	GAGCTCCGACGTAATTTCCA	60.214	20	ATCGGAGTGAGAGAGCGAAA	60.096	20	244	7	250
Unigene0011755	1	p3	(GAA)6	18	241	258	CCTAAGTACCGTCGTTGGGA	59.986	20	ACCAGAGCCTTCCTCCATCT	60.216	20	210	132	341	AATGCTGAAACCATTCGGTC	59.939	20	ACCAGAGCCTTCCTCCATCT	60.216	20	186	156	341	CCAAGTCGCTCCTACACTCC	59.867	20	ACCAGAGCCTTCCTCCATCT	60.216	20	228	114	341
Unigene0011756	1	p3	(GAA)6	18	241	258	CCTAAGTACCGTCGTTGGGA	59.986	20	ACCAGAGCCTTCCTCCATCT	60.216	20	210	132	341	AATGCTGAAACCATTCGGTC	59.939	20	ACCAGAGCCTTCCTCCATCT	60.216	20	186	156	341	GGTCCCAAAGATTCGGTTTT	60.166	20	ACCAGAGCCTTCCTCCATCT	60.216	20	170	172	341
Unigene0011785	1	p4	(AAGG)5	20	197	216	CCAAAGCCTTGTTCGATTGT	60.11	20	CCGATGAGAAGATCGTCGTT	60.218	20	203	134	336	ACCAAAGCCTTGTTCGATTG	60.11	20	CCGATGAGAAGATCGTCGTT	60.218	20	204	133	336	CCAAAGCCTTGTTCGATTGT	60.11	20	TCTTCCCGATGAGAAGATCG	60.295	20	208	134	341
Unigene0011788	1	p4	(TATT)4	16	32	47	AACTAATTTGGTTAAGACCACGTC	57.808	24	TGGCATGATGGCATCTTTTA	60.035	20	223	5	227	AACTAATTTGGTTAAGACCACGTC	57.808	24	CAAGTGCGTTATACTGGCGA	59.895	20	126	5	130	AACTAATTTGGTTAAGACCACGTC	57.808	24	TAAGCTAGCGGGTATGGTGC	60.251	20	175	5	179
Unigene0011789	1	p3	(TTC)5	15	1439	1453	GGATCCCAAGAGAGAGGACC	60.012	20	TTTTGCTTATTTTGCATTTGAA	57.625	22	156	1403	1558	TCCCAAGAGAGAGGACCTGA	59.913	20	TTTTGCTTATTTTGCATTTGAA	57.625	22	153	1406	1558	CCTTGGCAGGTTGATCTGTT	60.111	20	TTTTGCTTATTTTGCATTTGAA	57.625	22	275	1284	1558
Unigene0011798	1	p2	(TA)6	12	584	595
Unigene0011806	1	p2	(GA)26	52	2620	2671	GAGGCAGAACAGCAAAGGTC	59.997	20	CCTCCATGGTTCTCTTGCAT	60.073	20	202	2509	2710	AGCAAAGGTCGAAGCGATTA	59.982	20	CCTCCATGGTTCTCTTGCAT	60.073	20	192	2519	2710	CAGTGGTGCCACTAACGAGA	59.897	20	CCTCCATGGTTCTCTTGCAT	60.073	20	220	2491	2710
Unigene0011807	1	p2	(GA)27	54	2620	2673	GAGGCAGAACAGCAAAGGTC	59.997	20	CCTCCATGGTTCTCTTGCAT	60.073	20	204	2509	2712	AGCAAAGGTCGAAGCGATTA	59.982	20	CCTCCATGGTTCTCTTGCAT	60.073	20	194	2519	2712	TACAGAGAGCCAGTGAGCGA	59.88	20	TATTACTGGTGCCCGTCTCC	59.955	20	239	2564	2802
Unigene0011808	1	p2	(GA)29	58	2620	2677
Unigene0011809	1	p2	(GA)21	42	2620	2661	AGCAAAGGTCGAAGCGATTA	59.982	20	TATTACTGGTGCCCGTCTCC	59.955	20	272	2519	2790	GAGGCAGAACAGCAAAGGTC	59.997	20	CCTCCATGGTTCTCTTGCAT	60.073	20	192	2509	2700	AGCAAAGGTCGAAGCGATTA	59.982	20	CCTCCATGGTTCTCTTGCAT	60.073	20	182	2519	2700
Unigene0011810	1	p2	(GA)18	36	2620	2655	GAGGCAGAACAGCAAAGGTC	59.997	20	TTCTCTTGCATGAGCCTCG	60.232	19	177	2509	2685	AGCAAAGGTCGAAGCGATTA	59.982	20	TTCTCTTGCATGAGCCTCG	60.232	19	167	2519	2685	CAGTGGTGCCACTAACGAGA	59.897	20	TTCTCTTGCATGAGCCTCG	60.232	19	195	2491	2685
Unigene0011811	1	p2	(GA)20	40	2620	2659	GAGGCAGAACAGCAAAGGTC	59.997	20	TTCTCTTGCATGAGCCTCG	60.232	19	181	2509	2689	AGCAAAGGTCGAAGCGATTA	59.982	20	TTCTCTTGCATGAGCCTCG	60.232	19	171	2519	2689	CAGTGGTGCCACTAACGAGA	59.897	20	TTCTCTTGCATGAGCCTCG	60.232	19	199	2491	2689
Unigene0011812	1	p2	(GA)19	38	2620	2657	GAGGCAGAACAGCAAAGGTC	59.997	20	TATTACTGGTGCCCGTCTCC	59.955	20	278	2509	2786	AGCAAAGGTCGAAGCGATTA	59.982	20	TATTACTGGTGCCCGTCTCC	59.955	20	268	2519	2786	GAGGCAGAACAGCAAAGGTC	59.997	20	CCTCCATGGTTCTCTTGCAT	60.073	20	188	2509	2696
Unigene0011813	1	p2	(GA)24	48	2620	2667	AGCAAAGGTCGAAGCGATTA	59.982	20	TATTACTGGTGCCCGTCTCC	59.955	20	278	2519	2796	GAGGCAGAACAGCAAAGGTC	59.997	20	CCTCCATGGTTCTCTTGCAT	60.073	20	198	2509	2706	AGCAAAGGTCGAAGCGATTA	59.982	20	CCTCCATGGTTCTCTTGCAT	60.073	20	188	2519	2706
Unigene0011815	1	p2	(GA)28	56	2620	2675	GAGGCAGAACAGCAAAGGTC	59.997	20	CCTCCATGGTTCTCTTGCAT	60.073	20	206	2509	2714	AGCAAAGGTCGAAGCGATTA	59.982	20	CCTCCATGGTTCTCTTGCAT	60.073	20	196	2519	2714	TACAGAGAGCCAGTGAGCGA	59.88	20	TATTACTGGTGCCCGTCTCC	59.955	20	241	2564	2804
Unigene0011817	1	p6	(CGAAGA)4	24	320	343	GTAGAGATGAGGCTGCTGGG	59.973	20	CAACCCTTGTTCTTCTTTTCG	58.866	21	227	142	368	GGTAGAGATGAGGCTGCTGG	59.973	20	CAACCCTTGTTCTTCTTTTCG	58.866	21	228	141	368	GGCTGCTGGTAGAGATGAGG	59.973	20	CAACCCTTGTTCTTCTTTTCG	58.866	21	235	134	368
Unigene0011822	1	p4	(AATA)4	16	79	94	GGAGCAGTAAATCAATTGAGGG	59.966	22	TCTCAGATCGTCGCATGAAC	59.95	20	143	8	150	CATCGATGGAGCAGTAAATCAA	60.096	22	TCTCAGATCGTCGCATGAAC	59.95	20	150	1	150	GGAGCAGTAAATCAATTGAGGG	59.966	22	CGAGTGTCTTCACCACTCCA	59.864	20	209	8	216
Unigene0011836	1	p2	(GA)7	14	1	14
Unigene0011837	1	p2	(GA)7	14	1	14
Unigene0011838	1	p2	(GA)7	14	1	14
Unigene0011840	1	p2	(AT)10	20	1261	1280	GCTGCCTTGGGTAGTACCAT	59.08	20	GCATTGCAACAACAGGAGAA	59.847	20	174	1148	1321	TACAACCCACCTTGAGGACG	60.943	20	GCATTGCAACAACAGGAGAA	59.847	20	197	1125	1321	TGTACAACCCACCTTGAGGA	58.98	20	GCATTGCAACAACAGGAGAA	59.847	20	199	1123	1321
Unigene0011840	2	p2	(GA)9	18	1393	1410	CCTGTTGTTGCAATGCTGAT	59.722	20	GCAAACCAGGTAACCCTAGC	58.72	20	135	1306	1440	CCTGTTGTTGCAATGCTGAT	59.722	20	AGCAAACCAGGTAACCCTAGC	59.666	21	136	1306	1441	CTCCTGTTGTTGCAATGCTG	60.449	20	GCAAACCAGGTAACCCTAGC	58.72	20	137	1304	1440
Unigene0011846	1	p2	(CT)8	16	54	69	AAACCAGATCAACCCTACCC	57.826	20	GCACCCAAAAGCTCCATAAA	60.074	20	260	31	290	AAACCAGATCAACCCTACCC	57.826	20	ATGAGGAAAACCCACATCCA	60.173	20	184	31	214	AAACCAGATCAACCCTACCC	57.826	20	ATGGTGATGAGGAAAACCCA	60.173	20	190	31	220
Unigene0011847	1	p2	(GA)8	16	2116	2131	ATTTCCAGCAATGTGAAGCC	60.081	20	AGTCCCCACTTTCACCACAG	60.002	20	264	1939	2202	GAGCAAGAGAGCAATGGGAG	60.096	20	AGTCCCCACTTTCACCACAG	60.002	20	233	1970	2202	GAGAGCAAGAGAGCAATGGG	60.096	20	AGTCCCCACTTTCACCACAG	60.002	20	235	1968	2202
Unigene0011847	2	p2	(AG)6	12	2241	2252	CTGTGGTGAAAGTGGGGACT	60.002	20	CCTGTCTTTCTCTCTGCTCATAA	57.907	23	110	2183	2292	GAGTTGCAAGCTGTGGTGAA	60.032	20	CCTGTCTTTCTCTCTGCTCATAA	57.907	23	120	2173	2292	TGAAAGTGGGGACTTCCATC	59.903	20	CCTGTCTTTCTCTCTGCTCATAA	57.907	23	104	2189	2292
Unigene0011848	1	p2	(TC)7	14	1217	1230
Unigene0011866	1	p2	(AG)22	44	1447	1490
Unigene0011870	1	p2	(TC)6	12	206	217	GTTGAGTTGTTGGTTGGCCT	60.012	20	AGGGCTTGTCATTGGATCTG	60.073	20	279	72	350	TTGATCAGGCGGTTATTTCC	59.901	20	AGGGCTTGTCATTGGATCTG	60.073	20	254	97	350	GATCAGGCGGTTATTTCCAA	59.901	20	AGGGCTTGTCATTGGATCTG	60.073	20	252	99	350
Unigene0011884	1	p3	(GAA)12	36	1589	1624	GCGATCGTGGAGAGTAGAGG	59.973	20	ACCCTTAAACCCAAGCCACT	59.864	20	217	1566	1782	CTCTGATGACCTTGATGCGA	59.942	20	GTGCTTTACCTTCACTCCGC	59.882	20	123	1550	1672	TCTCTGATGACCTTGATGCG	59.942	20	GTGCTTTACCTTCACTCCGC	59.882	20	124	1549	1672
Unigene0011895	1	p2	(CT)10	20	1	20
Unigene0011901	1	p3	(GCT)5	15	1960	1974	TTGGCCACAAATAAAGCACA	60.111	20	AGGCCGAAAGAGGGAAATTA	60.034	20	165	1878	2042	TGTTGGCCACAAATAAAGCA	60.111	20	AGGCCGAAAGAGGGAAATTA	60.034	20	167	1876	2042	TGGCCACAAATAAAGCACAA	60.111	20	AGGCCGAAAGAGGGAAATTA	60.034	20	164	1879	2042
Unigene0011902	1	p2	(GA)15	30	27	56	GGGCATAGAAATGGGAACCT	60.152	20	CCCCCAAGTTAGTTCCTTCC	59.799	20	178	4	181	GGGCATAGAAATGGGAACCT	60.152	20	TGGCATCCTTTCAAGGCTTA	60.712	20	262	4	265	CATGGGCATAGAAATGGGAA	60.66	20	CACACAAACCAACCACAACC	59.745	20	100	1	100
Unigene0011903	1	p2	(GA)15	30	27	56	GGGCATAGAAATGGGAACCT	60.152	20	TGGCATCCTTTCAAGGCTTA	60.712	20	267	4	270	CATGGGCATAGAAATGGGAA	60.66	20	CACACAAACCAACCACAACC	59.745	20	100	1	100	CATGGGCATAGAAATGGGAA	60.66	20	TGGCATCCTTTCAAGGCTTA	60.712	20	270	1	270
Unigene0011904	1	p3	(GAA)5	15	475	489	ACTGAGTTCAACATTGCCCC	59.973	20	AGCAAACTGGTTTTGCTGCT	60.059	20	258	402	659	ATCTTGCCATCTCGTTGGAC	60.081	20	AGCAAACTGGTTTTGCTGCT	60.059	20	280	380	659	CTGAGTTCAACATTGCCCCT	60.111	20	AGCAAACTGGTTTTGCTGCT	60.059	20	257	403	659
Unigene0011904	2	p2	(AG)22	44	1898	1941
Unigene0011908	1	p2	(TC)11	22	23	44
Unigene0011908	2	p2	(CT)9	18	215	232	TTTAGGCGGGAGTGAATTTG	60.067	20	CGTCATTTTCTGAGCAACCA	59.84	20	186	151	336	TTTAGGCGGGAGTGAATTTG	60.067	20	CAGCGAATTCAAAAGAAGGG	59.817	20	164	151	314	TGAGTTTTTGTTTAGGCGGG	60.103	20	CGTCATTTTCTGAGCAACCA	59.84	20	196	141	336
Unigene0011908	3	p3	(AGA)5	15	1582	1596	CTGTTACTGAGGCAGAGGGC	60.012	20	TGCAAGCATTTTCTCACTGC	60.142	20	223	1458	1680	ACTCATTTCCCCTGCTTCCT	60.074	20	TGCAAGCATTTTCTCACTGC	60.142	20	243	1438	1680	ATTTCCCCTGCTTCCTCTGT	60.074	20	TGCAAGCATTTTCTCACTGC	60.142	20	239	1442	1680
Unigene0011922	1	c	(TGGAGT)4aggaagagggtccattgtaaatttgtgatttaagaatat(GA)11	85	557	641
Unigene0011928	1	p3	(AGA)6	18	1147	1164	GTGTGAGCCTTTTCACAGCA	60.032	20	AATCATACGCCAATTCCTCG	59.923	20	262	1069	1330	TGGTGTGAGCCTTTTCACAG	59.873	20	AATCATACGCCAATTCCTCG	59.923	20	264	1067	1330	CCAAGCTCCTTTGTTGGTGT	60.149	20	AATCATACGCCAATTCCTCG	59.923	20	278	1053	1330
Unigene0011928	2	p2	(AG)8	16	1349	1364
Unigene0011937	1	p2	(TC)6	12	48	59	TTTCCATTTGATTTTCCCCC	60.836	20	CGTAACGTGCCATGAAGAGA	59.864	20	133	21	153	TTTCCATTTGATTTTCCCCC	60.836	20	CGTCAGATTGCAGAGCGTAA	60.157	20	148	21	168	CCATTTGATTTTCCCCCACT	60.91	20	CGTAACGTGCCATGAAGAGA	59.864	20	130	24	153
Unigene0011943	1	p3	(AGG)5	15	1822	1836	TGCAAAGAATGGCAATTGAA	60.193	20	TCAGCACCTTCTGCATTGTC	59.992	20	105	1758	1862	AACACCACGTTGATGCAGAA	60.16	20	GCCTGCAAACTCAAACCAAT	60.118	20	178	1731	1908	TGCAAAGAATGGCAATTGAA	60.193	20	GCCTGCAAACTCAAACCAAT	60.118	20	151	1758	1908
Unigene0011948	1	p3	(TTC)10	30	1137	1166
Unigene0011951	1	p2	(AT)7	14	1	14
Unigene0011960	1	p3	(GTG)6	18	311	328	GTGGAAGTGGTGGAGCGTAT	59.997	20	GCAGCTCCTGCTTATGATCC	59.946	20	190	268	457	GTGGAAGTGGTGGAGCGTAT	59.997	20	GCTCCTGCTTATGATCCTGG	59.797	20	187	268	454	GGTGGAGCGTATACTGGTGG	60.397	20	GCAGCTCCTGCTTATGATCC	59.946	20	182	276	457
Unigene0011960	2	c	(GTG)5gggcataggctggtggtggaa(GTG)5	51	575	625	GAGCATAAGCTGGAACTGCC	59.985	20	GCATATGCTCCACCACCAC	59.941	19	244	463	706	GAGCATAAGCTGGAACTGCC	59.985	20	CATATGCTCCACCACCACC	59.778	19	243	463	705	GGAGCATAAGCTGGAACTGC	59.985	20	CATATGCTCCACCACCACC	59.778	19	244	462	705
Unigene0011960	3	p3	(GTG)5	15	755	769	ATAGGCTGGTGGTGGAAGTG	59.989	20	CGAGCAGAGTATTCATGCGA	60.119	20	272	593	864	CATAGGCTGGTGGTGGAAGT	59.989	20	CGAGCAGAGTATTCATGCGA	60.119	20	273	592	864	ATAGGCTGGTGGTGGAAGTG	59.989	20	ATGCGAAGCGCTAATGAAAC	60.372	20	258	593	850
Unigene0011962	1	p2	(GA)23	46	1	46
Unigene0011963	1	p2	(GA)11	22	1626	1647	CAGTGAGGCCATTTTTGGTT	59.971	20	TCCAGCTGTGAAGAAAAGCA	59.716	20	193	1585	1777	GAGGCCATTTTTGGTTTTGA	59.916	20	TCCAGCTGTGAAGAAAAGCA	59.716	20	189	1589	1777	AGGGCCAAGAGAGAGAGGAG	60.088	20	CCTAACCACCGTTAAACCCA	59.719	20	177	1550	1726
Unigene0011964	1	p2	(GA)15	30	256	285	TGGTTTGCTTGTCTGCTTTG	60.027	20	CCCTATTTTGGCTGCTTCAG	59.839	20	187	168	354	TGACAAGCTTGGTTTGCTTG	60.027	20	CCCTATTTTGGCTGCTTCAG	59.839	20	196	159	354	TTGCTTGTCTGCTTTGCTTG	60.316	20	CCCTATTTTGGCTGCTTCAG	59.839	20	183	172	354
Unigene0011965	1	p2	(GA)11	22	1695	1716	CAGTGAGGCCATTTTTGGTT	59.971	20	TCCAGCTGTGAAGAAAAGCA	59.716	20	193	1654	1846	GAGGCCATTTTTGGTTTTGA	59.916	20	TCCAGCTGTGAAGAAAAGCA	59.716	20	189	1658	1846	AGGGCCAAGAGAGAGAGGAG	60.088	20	CCTAACCACCGTTAAACCCA	59.719	20	177	1619	1795
Unigene0011967	1	p2	(AG)9	18	609	626
Unigene0011968	1	p2	(GA)6	12	135	146	ACAAGTGCCTGGCTTTTGAG	60.431	20	TGGATACTGCCTTGGAGGTC	60.073	20	207	92	298	ACAAGTGCCTGGCTTTTGAG	60.431	20	CGATTCGGTGTCGTTTTCTT	60.11	20	148	92	239	ACAAGTGCCTGGCTTTTGAG	60.431	20	AGTCGTGGATACTGCCTTGG	60.134	20	212	92	303
Unigene0011969	1	p2	(GA)6	12	135	146	ACAAGTGCCTGGCTTTTGAG	60.431	20	TGGATACTGCCTTGGAGGTC	60.073	20	207	92	298	ACAAGTGCCTGGCTTTTGAG	60.431	20	CGATTCGGTGTCGTTTTCTT	60.11	20	148	92	239	ACAAGTGCCTGGCTTTTGAG	60.431	20	AGTCGTGGATACTGCCTTGG	60.134	20	212	92	303
Unigene0011977	1	p2	(GT)25	50	439	488	CAATTGCGGACACTGACATC	60.12	20	GAAGTGTTTTTGGTGCAAGGA	60.139	21	191	347	537	AACAATTGCGGACACTGACA	60.16	20	GAAGTGTTTTTGGTGCAAGGA	60.139	21	193	345	537	CAACAATTGCGGACACTGAC	60.16	20	GAAGTGTTTTTGGTGCAAGGA	60.139	21	194	344	537
Unigene0012015	1	p3	(ATT)6	18	19	36
Unigene0012015	2	p2	(AG)6	12	248	259	GAGGTACAAAGCCACCCTCA	60.111	20	GCAAGGGTTTGAGCATTGAT	60.081	20	235	162	396	GAGGTACAAAGCCACCCTCA	60.111	20	GTAGGTGCAAGGGTTTGAGC	59.74	20	241	162	402	GAGGTACAAAGCCACCCTCA	60.111	20	ACTTGTAGGGGCAGGGGTAG	60.374	20	257	162	418
Unigene0012016	1	p3	(ATT)6	18	19	36
Unigene0012016	2	p2	(AG)6	12	248	259	GAGGTACAAAGCCACCCTCA	60.111	20	ACCATCACTTGTAGGGGCAG	59.989	20	263	162	424	GAGGTACAAAGCCACCCTCA	60.111	20	GCAAGGGTTTGAGCATTGAT	60.081	20	235	162	396	GAGGTACAAAGCCACCCTCA	60.111	20	GTAGGTGCAAGGGTTTGAGC	59.74	20	241	162	402
Unigene0012016	3	p2	(TC)7	14	431	444	CTGCCCCTACAAGTGATGGT	59.989	20	AGCAATTCCTTGGTCCACTG	60.111	20	138	405	542	CCATCAATGCTCAAACCCTT	59.933	20	AGCAATTCCTTGGTCCACTG	60.111	20	168	375	542	ATCAATGCTCAAACCCTTGC	60.081	20	AGCAATTCCTTGGTCCACTG	60.111	20	166	377	542
Unigene0012021	1	p2	(AG)18	36	1660	1695
Unigene0012022	1	c	(CTC)5cttccatggccagg(CT)20	69	727	795
Unigene0012025	1	p2	(CT)12	24	990	1013	ACGCTGTCATAGTCCTGGCT	59.898	20	AGCTTTAGAAGCACACAGAGAGA	57.729	23	197	858	1054	CTCCCCTCTGCACAAAAGTC	59.844	20	AGCTTTAGAAGCACACAGAGAGA	57.729	23	235	820	1054	TCCCCTCTGCACAAAAGTCT	59.844	20	AGCTTTAGAAGCACACAGAGAGA	57.729	23	234	821	1054
Unigene0012033	1	p2	(TA)10	20	3	22
Unigene0012035	1	p2	(GA)21	42	121	162	TTTGAACTTTCACACGCCAC	59.74	20	GAGACTCGTCGAGGGAGTTG	59.986	20	259	57	315	TTTTGAACTTTCACACGCCA	60.271	20	GAGACTCGTCGAGGGAGTTG	59.986	20	260	56	315	ACTTTCACACGCCACAACTG	59.794	20	TCAAGCAAATTGTCCACAGC	59.847	20	198	62	259
Unigene0012038	1	p2	(GA)16	32	1776	1807
Unigene0012041	1	p2	(TC)6	12	2	13
Unigene0012058	1	p2	(AG)8	16	454	469	CAACCTTCATCAACGGTCCT	59.966	20	CGTAGATCATCGCCTCCATT	60.059	20	257	321	577	AACCTTCATCAACGGTCCTG	59.966	20	CGTAGATCATCGCCTCCATT	60.059	20	256	322	577	AACCTTCATCAACGGTCCTG	59.966	20	CGAGCTTTTCCGAGAAAGTG	60.125	20	226	322	547
Unigene0012059	1	p3	(ATG)5	15	20	34
Unigene0012063	1	p2	(GA)9	18	3	20
Unigene0012065	1	p2	(TA)6	12	1374	1385	AGTGATGACCTTTCCGGTTG	59.966	20	TGTCTTTATAAGGGAAATCCCAG	58.576	23	185	1230	1414	CAAGTGATGACCTTTCCGGT	59.966	20	TGTCTTTATAAGGGAAATCCCAG	58.576	23	187	1228	1414	CCTTTCCGGTTGTTCTTTGA	60.081	20	TGTCTTTATAAGGGAAATCCCAG	58.576	23	177	1238	1414
Unigene0012067	1	p2	(TA)12	24	1126	1149	TTCTTCATGCTCTGTTGCCA	60.539	20	ATCTTCATCCAGGAAACCCC	60.133	20	237	1002	1238	TCATGCTCTGTTGCCATCTT	59.399	20	ATCTTCATCCAGGAAACCCC	60.133	20	233	1006	1238	TTCATGCTCTGTTGCCATCT	59.399	20	ATCTTCATCCAGGAAACCCC	60.133	20	234	1005	1238
Unigene0012085	1	p4	(TTTA)4	16	238	253	TTGAGTCAATCGCTCACCAG	59.984	20	CCCAACATTTACACCATCAAAA	59.603	22	164	140	303	AGTCAATCGCTCACCAGCTT	60.02	20	CCCAACATTTACACCATCAAAA	59.603	22	161	143	303	TTGAGTCAATCGCTCACCAG	59.984	20	GACCCAACATTTACACCATCAA	59.592	22	166	140	305
Unigene0012087	1	p2	(CT)16	32	71	102	CTTCTGGTGATCGCCATTTT	60.074	20	TCTGGTTGATCAATAGGGGC	59.894	20	168	24	191	CTTCTGGTGATCGCCATTTT	60.074	20	GTGATTGTTTTCGGGCAAAT	59.807	20	217	24	240	ATCGCCATTTTGCACTTCTC	60.221	20	TCTGGTTGATCAATAGGGGC	59.894	20	159	33	191
Unigene0012096	1	p2	(AG)11	22	1599	1620
Unigene0012107	1	p3	(ACC)6	18	212	229	TTCTGAGAAAAAGGAGGCCA	59.926	20	CTCAGTTGTCCAGCCATGAA	59.831	20	272	145	416	TTCTGAGAAAAAGGAGGCCA	59.926	20	TCAGTTGTCCAGCCATGAAA	60.24	20	271	145	415	TTCTGAGAAAAAGGAGGCCA	59.926	20	TTCACTCAGTTGTCCAGCCA	60.44	20	276	145	420
Unigene0012107	2	p3	(GAT)5	15	1019	1033	GCAGTCCTTTGAACTGAGGC	59.997	20	GTTTTCCAAAAAGCCCAACA	59.953	20	143	960	1102	GCAGTCCTTTGAACTGAGGC	59.997	20	TTTTCCAAAAAGCCCAACAC	59.953	20	142	960	1101	ACCAATCAGCATCAACCACA	59.967	20	TTTTCCAAAAAGCCCAACAC	59.953	20	120	982	1101
Unigene0012108	1	p2	(GA)8	16	1179	1194	TCCTCTGAGACCACCTGCTT	59.986	20	TTTTTAAACCTCATTAAACCCCC	59.529	23	250	982	1231	TTCCTCTGAGACCACCTGCT	59.986	20	TTTTTAAACCTCATTAAACCCCC	59.529	23	251	981	1231	CTTCCTCTGAGACCACCTGC	59.986	20	TTTTTAAACCTCATTAAACCCCC	59.529	23	252	980	1231
Unigene0012125	1	p2	(TC)7	14	702	715	GAAAACCTAGGCACGCTGTC	59.882	20	ACAAGCCTCACGGAGAGAGA	60.135	20	156	674	829	GAAAACCTAGGCACGCTGTC	59.882	20	TTGCGTTCTCAATTGTCCAG	59.84	20	212	674	885	GAAAACCTAGGCACGCTGTC	59.882	20	ACCCTCCCCTTTACCACAAG	60.218	20	171	674	844
Unigene0012126	1	p2	(TG)9	18	1356	1373	GAGACTGGAACTGCCCAAAG	59.844	20	TTGCATTTCAGGCAGACTGT	59.445	20	266	1214	1479	GAGACTGGAACTGCCCAAAG	59.844	20	CAGTTGCATTTCAGGCAGAC	59.445	20	269	1214	1482	GAGACTGGAACTGCCCAAAG	59.844	20	ACAGTTGCATTTCAGGCAGA	59.445	20	270	1214	1483
Unigene0012127	1	c	(TG)6ta(TG)8(TA)6	42	276	317	GTTGGCAAGAGAAAAGCTGG	59.993	20	GTGTGCAGGCAGCTAAAACA	60.058	20	198	167	364	GTTGGCAAGAGAAAAGCTGG	59.993	20	TTTCGCTTCCCAGATACCAC	60.074	20	231	167	397	GTTGGCAAGAGAAAAGCTGG	59.993	20	CCCATATTGCTTCAATGCCT	59.923	20	271	167	437
Unigene0012136	1	p5	(AAAAC)4	20	844	863	CCGGAACCAAATGAGGACTA	59.926	20	CTACCCCTCCCCTCCTCTTT	60.797	20	275	694	968	TAGAACGCGTGACATGGAAG	59.864	20	CTACCCCTCCCCTCCTCTTT	60.797	20	247	722	968	GTAGAACGCGTGACATGGAA	59.722	20	CTACCCCTCCCCTCCTCTTT	60.797	20	248	721	968
Unigene0012136	2	p4	(TTAT)4	16	1069	1084	TATGACAAGACAACCCCACG	59.415	20	GAGGCAAGGCTATCAACTGC	59.985	20	123	988	1110	TATGACAAGACAACCCCACG	59.415	20	ACAGAAGAAGCGAAGCAAGC	59.904	20	172	988	1159	TATGACAAGACAACCCCACG	59.415	20	AAGAAGCGAGAATGAGGCAA	60.096	20	136	988	1123
Unigene0012146	1	p2	(AT)6	12	304	315
Unigene0012163	1	p3	(GTG)10	30	543	572	GTTAACGGCAGCCAGAGAAG	60.015	20	ACCACCAATCTTTGCACCTC	59.973	20	256	431	686	AGTTAACGGCAGCCAGAGAA	60.015	20	ACCACCAATCTTTGCACCTC	59.973	20	257	430	686	GTTAACGGCAGCCAGAGAAG	60.015	20	CTTTCCCACCAGACCCACTA	59.959	20	222	431	652
Unigene0012163	2	p3	(TGG)7	21	681	701	TAGTGGGTCTGGTGGGAAAG	59.959	20	CTCAAACTTCAAGCAAGCCC	59.993	20	140	633	772	AGTTTGGAGGAGAGGTGCAA	59.844	20	CTCAAACTTCAAGCAAGCCC	59.993	20	117	656	772	TAGTGGGTCTGGTGGGAAAG	59.959	20	AAACTTCAAGCAAGCCCAAA	59.861	20	137	633	769
Unigene0012164	1	p3	(GTG)10	30	543	572	GTTAACGGCAGCCAGAGAAG	60.015	20	ACCACCAATCTTTGCACCTC	59.973	20	256	431	686	AGTTAACGGCAGCCAGAGAA	60.015	20	ACCACCAATCTTTGCACCTC	59.973	20	257	430	686	GTTAACGGCAGCCAGAGAAG	60.015	20	CCACCAATCTTTGCACCTCT	60.111	20	255	431	685
Unigene0012164	2	p3	(TGG)7	21	681	701	AGTTTGGAGGAGAGGTGCAA	59.844	20	CTCAAACTTCAAGCAAGCCC	59.993	20	117	656	772	GAAGAAGATGGTCTCCGTCG	59.803	20	CACTCCCACAACCACCTCTT	60.002	20	220	505	724	CCGTCGAAGAAGATGGTCTC	59.803	20	CTCAAACTTCAAGCAAGCCC	59.993	20	273	500	772
Unigene0012165	1	p3	(GTG)10	30	543	572	GTTAACGGCAGCCAGAGAAG	60.015	20	ACCACCAATCTTTGCACCTC	59.973	20	256	431	686	AGTTAACGGCAGCCAGAGAA	60.015	20	ACCACCAATCTTTGCACCTC	59.973	20	257	430	686	GTTAACGGCAGCCAGAGAAG	60.015	20	CTTTCCCACCAGACCCACTA	59.959	20	222	431	652
Unigene0012165	2	p3	(TGG)7	21	681	701	TAGTGGGTCTGGTGGGAAAG	59.959	20	CTCAAACTTCAAGCAAGCCC	59.993	20	140	633	772	CTAGTGGGTCTGGTGGGAAA	59.959	20	CTCAAACTTCAAGCAAGCCC	59.993	20	141	632	772	AGTTTGGAGGAGAGGTGCAA	59.844	20	CTCAAACTTCAAGCAAGCCC	59.993	20	117	656	772
Unigene0012173	1	p2	(TA)8	16	791	806	TTGTTGGTGTGAGACTCCGA	60.285	20	GAATTGGGATTGAGCGAAAA	60.016	20	212	764	975	TTGTTGGTGTGAGACTCCGA	60.285	20	TTAAATCGATCAAGCCCAGC	60.175	20	170	764	933	TTGTTGGTGTGAGACTCCGA	60.285	20	GAAAGAGAGGGCAAGGGAGT	59.817	20	245	764	1008
Unigene0012174	1	p2	(AG)9	18	1635	1652
Unigene0012175	1	p2	(TC)14	28	1971	1998
Unigene0012181	1	p3	(ATC)5	15	134	148	AACTGCATCAACCAAAAGCC	60.118	20	TCAGCTTGAGCCATGAGTTG	60.136	20	225	104	328	AACTGCATCAACCAAAAGCC	60.118	20	CAGCTTGAGCCATGAGTTGA	60.136	20	224	104	327	TTGCAAGGTTTATTCTCCCG	60.067	20	CACCCATGAACATGAACGTC	59.812	20	135	44	178
Unigene0012181	2	p3	(TTC)5	15	965	979	TGTTCCTCCAGAAATCCGTC	60.05	20	AAATAGGGGGAACCCAGTTG	60.046	20	261	940	1200	ACTCTTTCTGGTCCCGGTTT	59.972	20	AAATTCGAATGAAACGGCAG	60.074	20	197	809	1005	TGTTCCTCCAGAAATCCGTC	60.05	20	AAGAGGTTGAAGCCATCCCT	60.074	20	212	940	1151
Unigene0012182	1	p3	(ATC)5	15	134	148	ACTGCATCAAACAAAAGCCC	60.118	20	TCAGCTTGAGCCATGAGTTG	60.136	20	221	105	325	ACTGCATCAAACAAAAGCCC	60.118	20	CAGCTTGAGCCATGAGTTGA	60.136	20	220	105	324	TTGCAAGGTTTATTCTCCCG	60.067	20	CACCCATGAACATGAACGTC	59.812	20	135	44	178
Unigene0012182	2	p3	(TTC)5	15	962	976	TGTTCCTCCAGAAATCCGTC	60.05	20	AAATAGGGGGAACCCAGTTG	60.046	20	261	937	1197	ACTCTTTCTGGTCCCGGTTT	59.972	20	AAATTCGAATGAAACGGCAG	60.074	20	197	806	1002	TGTTCCTCCAGAAATCCGTC	60.05	20	AAGAGGTTGAAGCCATCCCT	60.074	20	212	937	1148
Unigene0012196	1	p2	(CT)12	24	158	181	AGAGTGGCTGTGATTCGCTT	60.02	20	TCGAATCTTTGGGGATTCAG	60.006	20	207	103	309	AGAGTGGCTGTGATTCGCTT	60.02	20	CGAATCTTTGGGGATTCAGA	60.006	20	206	103	308	AGAGTGGCTGTGATTCGCTT	60.02	20	AGAGGACGGGATGGAGAGAT	60.035	20	114	103	216
Unigene0012203	1	p3	(GGA)5	15	476	490	ATCAAGCAGCAACCAAAACC	60.118	20	TTGATTGGTGTGCAGAGAGC	59.992	20	279	289	567	GCAGCAACCAAAACCAAGAT	60.118	20	TTGATTGGTGTGCAGAGAGC	59.992	20	274	294	567	ATCAAGCAGCAACCAAAACC	60.118	20	GGGCTCATTTTCTTCCATCA	60.014	20	241	289	529
Unigene0012204	1	p3	(GGA)5	15	475	489	ATCAAGCAGCAACCAAAACC	60.118	20	TTGATTGGTGTGCAGAGAGC	59.992	20	279	288	566	GCAGCAACCAAAACCAAGAT	60.118	20	TTGATTGGTGTGCAGAGAGC	59.992	20	274	293	566	ATCAAGCAGCAACCAAAACC	60.118	20	GGGCTCATTTTCTTCCATCA	60.014	20	241	288	528
Unigene0012208	1	p2	(AG)19	38	15	52
Unigene0012220	1	p5	(ATCAG)4	20	224	243	CAACTGAGGAGGCCATCAAT	60.073	20	CACCCAAACTGACCTTGACC	60.399	20	175	159	333	CAACTGAGGAGGCCATCAAT	60.073	20	GACCTTGACCTTGACCTTGG	59.549	20	165	159	323	CAACTGAGGAGGCCATCAAT	60.073	20	CCTTGACCTTGACCTTGGTG	60.536	20	163	159	321
Unigene0012232	1	p2	(AG)19	38	445	482	GCCGATCGTACACATCATTG	59.955	20	ACGTGAATGAACCCAAGAGG	59.966	20	107	413	519	GCCGATCGTACACATCATTG	59.955	20	GGTGAATTCTTTGAGGGCAA	60.051	20	129	413	541	GCCGATCGTACACATCATTG	59.955	20	CGAATGCTGGGTGAATTCTT	60.074	20	138	413	550
Unigene0012240	1	p2	(TC)15	30	298	327
Unigene0012241	1	p2	(TC)15	30	2250	2279
Unigene0012250	1	p2	(AG)8	16	1684	1699	ACCCCCGAGGTAGAAAAGAA	59.934	20	AGAGAAGCGCCTCATTTTGA	60.096	20	271	1472	1742	GGAAACGAAAGGCAAAACAA	60.089	20	AGAGAAGCGCCTCATTTTGA	60.096	20	144	1599	1742	AGCTGATCAAGGAAGCTGGA	60.096	20	AGAGAAGCGCCTCATTTTGA	60.096	20	161	1582	1742
Unigene0012260	1	p3	(CTT)5	15	219	233	CTCCCTCATCAAAGTCCCAA	60.042	20	TGGGATGGTAGAAAAGCTGG	60.066	20	230	97	326	TCCCTCATCAAAGTCCCAAC	59.903	20	TGGGATGGTAGAAAAGCTGG	60.066	20	229	98	326	TCCCAACGTTCTCCTACTGG	60.103	20	TGGGATGGTAGAAAAGCTGG	60.066	20	216	111	326
Unigene0012261	1	p3	(CTT)5	15	313	327	CTCCCTCATCAAAGTCCCAA	60.042	20	TGGGATGGTAGAAAAGCTGG	60.066	20	230	191	420	TCCCTCATCAAAGTCCCAAC	59.903	20	TGGGATGGTAGAAAAGCTGG	60.066	20	229	192	420	TCCCAACGTTCTCCTACTGG	60.103	20	TGGGATGGTAGAAAAGCTGG	60.066	20	216	205	420
Unigene0012262	1	p3	(CTT)5	15	647	661	CTCCCTCATCAAAGTCCCAA	60.042	20	TGGGATGGTAGAAAAGCTGG	60.066	20	230	525	754	TCCCTCATCAAAGTCCCAAC	59.903	20	TGGGATGGTAGAAAAGCTGG	60.066	20	229	526	754	TCCCAACGTTCTCCTACTGG	60.103	20	TGGGATGGTAGAAAAGCTGG	60.066	20	216	539	754
Unigene0012291	1	p2	(AG)10	20	256	275	GTTGCTTAAAGCTTGCCTGC	60.159	20	ATCACTTAGTGGTGGCCTGG	59.989	20	228	80	307	TGCCCTTTCTCTCCAGTCTC	59.53	20	ATCACTTAGTGGTGGCCTGG	59.989	20	211	97	307	TGTTGCTTAAAGCTTGCCTG	59.25	20	ATCACTTAGTGGTGGCCTGG	59.989	20	229	79	307
Unigene0012296	1	p6	(AGGGTC)4	24	1095	1118	GACTTCTCCCCATACTGCCA	60.073	20	GCCCCTCAGTCAAAATGGTA	59.933	20	220	943	1162	CACCAAAGACATTGCATTCG	60.111	20	GCCCCTCAGTCAAAATGGTA	59.933	20	200	963	1162	GACATTGCATTCGACGACAC	60.128	20	GCCCCTCAGTCAAAATGGTA	59.933	20	193	970	1162
Unigene0012307	1	p2	(GA)7	14	476	489	CGGGACTGCAAGTAATCCAT	59.955	20	AAGCTATTCAAAGGCCAGCA	59.982	20	207	422	628	CGGGACTGCAAGTAATCCAT	59.955	20	ATTCAAAGGCCAGCAGAAGA	59.955	20	202	422	623	CGGGACTGCAAGTAATCCAT	59.955	20	GCCAGCAGAAGAAGAAAACG	60.132	20	194	422	615
Unigene0012309	1	p2	(CT)10	20	404	423	ATCTGGCAGCGATTCTCACT	59.981	20	CCTTTCCCATTTTATGGGCT	60.143	20	276	287	562	CTTGATCCCCATCTTGCTGT	60.073	20	CCTTTCCCATTTTATGGGCT	60.143	20	233	330	562	GGATGGTAGTACATGCGGCT	59.985	20	TCCAATTCCAGCTTCCACTT	59.67	20	274	244	517
Unigene0012311	1	p3	(TGA)7	21	397	417	GAATGCACCCTGCAGTTCTT	60.263	20	CTCAAAGTCCACTGGTGCAA	59.873	20	273	324	596	AATGCACCCTGCAGTTCTTC	60.263	20	CTCAAAGTCCACTGGTGCAA	59.873	20	272	325	596	GAATGCACCCTGCAGTTCTT	60.263	20	GCATCACGTTCAGCAAGAGA	60.144	20	239	324	562
Unigene0012332	1	p3	(TGA)5	15	481	495	CAGGGGATTGAGATTGGAGA	60.003	20	CAAGCCAAATAGAAGCGAGC	60.117	20	131	392	522	TGTCGAGCTCTGGAATGTTG	59.984	20	CAAGCCAAATAGAAGCGAGC	60.117	20	101	422	522	TGTCGAGCTCTGGAATGTTG	59.984	20	CTCAAGATCGCCAACCAGAT	60.218	20	160	422	581
Unigene0012337	1	p2	(GA)9	18	1452	1469	AATTCAAGTAACCCGGGAGG	60.18	20	CACTTCATCCCTTCTTTTCCA	59.157	21	242	1269	1510	AATTCAAGTAACCCGGGAGG	60.18	20	TCCCTTCTTTTCCACTACCC	58.094	20	235	1269	1503	AATTCAAGTAACCCGGGAGG	60.18	20	TCCCTTCTTTTCCACTACCCT	59.088	21	235	1269	1503
Unigene0012343	1	p3	(GAA)6	18	717	734	TGGAGTGGACTTGCAGAATG	59.831	20	CTTATGGCTTCCTCCATTGC	59.668	20	165	652	816	TGGAGTGGACTTGCAGAATG	59.831	20	AAGTGTTGCAGCTCCTCTGC	60.743	20	143	652	794	CTTCGGATATCGCAACTTGG	60.597	20	CTTATGGCTTCCTCCATTGC	59.668	20	271	546	816
Unigene0012346	1	p3	(GAT)6	18	506	523	CATGCTGCACAAGCTTTCAT	60.019	20	GATCAGGGTTCTTGGAGCAA	60.195	20	258	305	562	CATGCTGCACAAGCTTTCAT	60.019	20	CTGATCAGGGTTCTTGGAGC	59.803	20	260	305	564	TTGGAGGAGTTGGGTTATGC	59.933	20	GATCAGGGTTCTTGGAGCAA	60.195	20	183	380	562
Unigene0012348	1	p3	(AAG)5	15	31	45	CAACGTTGATGACATTGATGA	57.952	21	TAGCACCACACCACCACATC	60.45	20	208	2	209	CAACGTTGATGACATTGATGA	57.952	21	GCACCACACCACCACATCTA	60.45	20	206	2	207	ACAACGTTGATGACATTGATGA	58.903	22	TAGCACCACACCACCACATC	60.45	20	209	1	209
Unigene0012348	2	p2	(TA)8	16	209	224	GCCTCATAGCAAGCAGTTCC	59.985	20	ATGACCGATTTCCAGGACAG	59.927	20	256	53	308	GCCTCATAGCAAGCAGTTCC	59.985	20	AGAAGCGTGATGACCGATTT	59.7	20	265	53	317	CATAGCAAGCAGTTCCGGTT	60.27	20	ATGACCGATTTCCAGGACAG	59.927	20	252	57	308
Unigene0012348	3	p2	(AT)6	12	516	527	CTGTCCTGGAAATCGGTCAT	59.927	20	TGCCAGTTTGTTAGACAAGTGTG	60.252	23	279	289	567	ATTCCACTGCATCTGCCTCT	59.834	20	TGCCAGTTTGTTAGACAAGTGTG	60.252	23	140	428	567	CCCAGCAATATGAAAATGCC	60.289	20	TGCCAGTTTGTTAGACAAGTGTG	60.252	23	206	362	567
Unigene0012358	1	c	(AGA)5aggagcgagagactgagtatgcagcgtggtttcatctcattcaacatgcctgccttcttgctttgccctggcctgct(CTG)5	107	395	501	ATCTCCATGGGCTGAACTTG	60.073	20	TGCCCACATGAAGTGACCTA	60.112	20	273	354	626	CATCTCCATGGGCTGAACTT	60.073	20	TGCCCACATGAAGTGACCTA	60.112	20	274	353	626	ATCTCCATGGGCTGAACTTG	60.073	20	CTTTTGCCCACATGAAGTGA	59.691	20	277	354	630
Unigene0012359	1	c	(GCT)5ccccaacaaccatcaccctagtaatagtactagtagttgttgtaccacctccacttccatctccatgggctgaacttggaagcgattgacagaatatt(AGA)5aggagcgagagactgagtatgcagcgtggtttcatctcattcaacatgcctgccttcttgctttgccctggcctgct(CTG)5	220	273	492
Unigene0012360	1	c	(TCG)5(TCA)7	36	331	366	TCTTAGCAGGTGGCTGAGGT	60.012	20	ATGATGCATCTGGGGAAGAG	60.034	20	216	238	453	TCTTAGCAGGTGGCTGAGGT	60.012	20	AATCCAGAAGACGAGCCTGA	59.95	20	181	238	418	TCAGTGTCTTCCTCCCCATC	60.048	20	TGCAAGTGAAACTGAGGACG	60.025	20	249	297	545
Unigene0012360	2	p3	(CAT)7	21	497	517	ATCATCACCATCCTCTTCGC	60.042	20	TGCAAGTGAAACTGAGGACG	60.025	20	187	359	545	TCAGTGTCTTCCTCCCCATC	60.048	20	TGCAAGTGAAACTGAGGACG	60.025	20	249	297	545	ATCATCACCATCCTCTTCGC	60.042	20	GTGGAAAAACCTGCTCCAGA	60.232	20	216	359	574
Unigene0012362	1	p2	(GA)16	32	20	51
Unigene0012366	1	c	(AG)10ggagagagc(GA)7	43	902	944
Unigene0012375	1	p4	(ATAA)4	16	118	133	GCCTGTAAACGTTCATGGCT	60.14	20	ATCGGCTCACCTTACCCTTT	59.962	20	140	56	195	ACTACAGGTTGGCTGGTTGC	60.179	20	ATCGGCTCACCTTACCCTTT	59.962	20	168	28	195	GCCTGTAAACGTTCATGGCT	60.14	20	AGACCCTATCGGCTCACCTT	60.096	20	147	56	202
Unigene0012380	1	p2	(GA)7	14	619	632	TTGGTCAACTGGTGGTGAAA	59.976	20	TAGCCAACGAAACTGTGGTG	59.758	20	180	531	710	TTTGGTCAACTGGTGGTGAA	59.976	20	TAGCCAACGAAACTGTGGTG	59.758	20	181	530	710	TTTTGGTCAACTGGTGGTGA	59.976	20	TAGCCAACGAAACTGTGGTG	59.758	20	182	529	710
Unigene0012395	1	p2	(GA)8	16	278	293
Unigene0012396	1	p2	(GA)8	16	295	310
Unigene0012397	1	p2	(GA)20	40	1486	1525	TTTCCGGCGATAGAGAGAGA	60.051	20	TTCGCATTCTCAGACCCAAT	60.603	20	194	1375	1568	TTCCGGCGATAGAGAGAGAA	60.051	20	TTCGCATTCTCAGACCCAAT	60.603	20	193	1376	1568	CATTTTCCGGCGATAGAGAG	59.801	20	TTCGCATTCTCAGACCCAAT	60.603	20	197	1372	1568
Unigene0012399	1	p2	(CT)8	16	408	423	GTGCCGACTACACCTCCAAT	59.997	20	CGAAGATGGCGAAGGTAGAG	59.971	20	113	334	446	GTGCCGACTACACCTCCAAT	59.997	20	GTTCCGCTGTGAAGGACATT	60.119	20	267	334	600	GTGCCGACTACACCTCCAAT	59.997	20	AGCTTGCAGAGGCCTAGTTG	59.78	20	173	334	506
Unigene0012399	2	p2	(CT)10	20	795	814	TGAGGACGACGTCTGAGTTG	60.022	20	TCTGGCTGTACCATGTGAGC	59.862	20	204	654	857	TCTTGCCAGTGAAACAGACG	60.025	20	TCTGGCTGTACCATGTGAGC	59.862	20	225	633	857	ACGTGGTGGAGTGGAGGTAG	60.026	20	TCTGGCTGTACCATGTGAGC	59.862	20	111	747	857
Unigene0012402	1	p2	(AG)7	14	547	560	CGGCCATTGAAGAACTTAGC	59.845	20	CCCTCCTCTTCAACCTCCAT	60.447	20	140	484	623	GCTGCTGCTGCTATTCAATG	59.741	20	CCCTCCTCTTCAACCTCCAT	60.447	20	220	404	623	CGGCCATTGAAGAACTTAGC	59.845	20	CTTTAAACACCCCACCCTCC	60.581	20	154	484	637
Unigene0012405	1	p3	(CAC)5	15	196	210	CAAATCCACCCGAAAAAGAA	59.91	20	GGCAGAAGAGCACAATCACA	59.992	20	270	73	342	AGACCCCCAAAATCAAAACC	60.032	20	AGAACCCTCCTTCTTTCCGA	60.183	20	256	26	281	CACAAATCCACCCGAAAAAG	60.336	20	GGCAGAAGAGCACAATCACA	59.992	20	272	71	342
Unigene0012411	1	p2	(AG)15	30	548	577
Unigene0012420	1	p4	(AAAT)6	24	1	24
Unigene0012422	1	p5	(AGAGA)7	35	562	596	TTTCGCAGACTGGGACTCTT	59.989	20	GCAACCAAACACTGAACCAC	59.037	20	202	465	666	TTTCGCAGACTGGGACTCTT	59.989	20	GTGCAACCAAACACTGAACC	59.037	20	204	465	668	ATCTGAGAGAACCGAGGCAA	59.95	20	GCAACCAAACACTGAACCAC	59.037	20	148	519	666
Unigene0012424	1	p3	(GAA)6	18	435	452	CAAACTGGTGGTGATGATGC	59.967	20	CCTTTCGCTCCATACTCTCG	59.971	20	114	390	503	GCAAACTGGTGGTGATGATG	59.967	20	CCTTTCGCTCCATACTCTCG	59.971	20	115	389	503	TGCAAACTGGTGGTGATGAT	59.967	20	CCTTTCGCTCCATACTCTCG	59.971	20	116	388	503
Unigene0012424	2	p3	(TAA)5	15	777	791
Unigene0012444	1	c	(GA)6tagagttgga(AGCG)4	38	7	44
Unigene0012468	1	p2	(TC)7	14	95	108	TTTTGGTCTGAAAAATCCGC	60.053	20	CCAGTCGAGTGCTTTCCTTC	59.989	20	188	15	202	TTTTGGTCTGAAAAATCCGC	60.053	20	CCAACGAATCCCATTGCTAC	60.331	20	276	15	290	TTTTGGTCTGAAAAATCCGC	60.053	20	CTTTCCTTCGCGAACACTCT	59.615	20	177	15	191
Unigene0012469	1	p2	(TC)7	14	95	108	TTTTGGTCTGAAAAATCCGC	60.053	20	CCAGTCGAGTGCTTTCCTTC	59.989	20	188	15	202	TTTTGGTCTGAAAAATCCGC	60.053	20	CCAACGAATCCCATTGCTAC	60.331	20	276	15	290	TTTTGGTCTGAAAAATCCGC	60.053	20	CTTTCCTTCGCGAACACTCT	59.615	20	177	15	191
Unigene0012470	1	c	(CT)11cagaggctctctgtctaaacccaccaa(ACCAAT)4	73	32	104	TGTTTTACCTTCCTCAACTTCTCTC	59.387	25	GCAAACAGGTTGGCTTCTTC	59.859	20	177	1	177	TGTTTTACCTTCCTCAACTTCTCTC	59.387	25	AGGTCCAGCTTTAGCCATGA	59.836	20	268	1	268	TGTTTTACCTTCCTCAACTTCTCTC	59.387	25	GTCAAGCTCTATGGCTGCCT	59.603	20	238	1	238
Unigene0012490	1	p4	(AGAA)5	20	1416	1435
Unigene0012494	1	p3	(CTT)7	21	107	127	CTCTAAGGAAACACAGCGCC	60.015	20	AACCAATCATCGTCTCCGTC	59.934	20	211	20	230	CTCTAAGGAAACACAGCGCC	60.015	20	CCACCTTCTCCCAATTCAAA	59.903	20	253	20	272	TTATTACCCATTTGCGGCTC	59.928	20	AACCAATCATCGTCTCCGTC	59.934	20	230	1	230
Unigene0012496	1	p2	(GA)11	22	2105	2126
Unigene0012497	1	p3	(AGG)5	15	748	762	GAGCTCCCTTGCTGTTGTTC	59.997	20	TGCAACTCTACCCAAGTCCC	60.111	20	179	619	797	GAGCTCCCTTGCTGTTGTTC	59.997	20	ACAATGGCCTCTGCAACTCT	59.874	20	190	619	808	ACCAGAGGTCCACAATTTGC	59.973	20	TGCAACTCTACCCAAGTCCC	60.111	20	200	598	797
Unigene0012501	1	c	(AT)6catgac(TGAT)4	34	27	60
Unigene0012501	2	p2	(GA)21	42	630	671
Unigene0012508	1	p2	(CT)17	34	1	34
Unigene0012510	1	p3	(AGA)6	18	76	93	ACCCCTGAATATCCTCCTCG	60.285	20	GGAGAGGTTGAAGATGCTGC	59.957	20	119	29	147	ACCCCTGAATATCCTCCTCG	60.285	20	CGAGGTTTGAGGAGAGGTTG	59.837	20	129	29	157	GGAACCCCTGAATATCCTCC	59.588	20	GGAGAGGTTGAAGATGCTGC	59.957	20	122	26	147
Unigene0012518	1	p3	(TCT)5	15	262	276	TATTGCAACCGAGAATGACG	59.688	20	TAGTCGGCCTCTTCTGCTTC	59.717	20	276	24	299	TATTGCAACCGAGAATGACG	59.688	20	TCTTAGTCGGCCTCTTCTGC	59.717	20	279	24	302	TACTGCTGGCACTGCTTCTG	60.347	20	CTACCCCTTTCAACGCTGTC	59.734	20	233	190	422
Unigene0012523	1	p2	(AG)8	16	1	16
Unigene0012524	1	p4	(TTTA)4	16	2	17
Unigene0012525	1	p4	(TTTA)4	16	2	17
Unigene0012527	1	p2	(GA)9	18	23	40	AGTTTCGAGAGGGCGAGG	60.488	18	AAATAAGGAGCGCTTGGGTT	60.095	20	124	0	123	AGTTTCGAGAGGGCGAGG	60.488	18	AAAATAAGGAGCGCTTGGGT	60.095	20	125	0	124	AGTTTCGAGAGGGCGAGG	60.488	18	TGGACTCGGGAGGATTCTTA	59.623	20	239	0	238
Unigene0012529	1	p2	(CT)30	60	1	60
Unigene0012529	2	c	(TC)10ttctt(TC)8	41	178	218	TTTGCTCTCTCCTGGTTCGT	59.989	20	CCCAGCAAACACATACAACG	60.027	20	187	91	277	ATCACTTAGTGGTGGCCTGG	59.989	20	CCCAGCAAACACATACAACG	60.027	20	133	145	277	ATCACTTAGTGGTGGCCTGG	59.989	20	GGGCAAGAACCCAGTTGATA	59.933	20	267	145	411
Unigene0012536	1	p3	(ATG)5	15	557	571	ATGATGCAGCTGCTCTGATG	60.128	20	GGCATTCTCAATCTCTTGTTCA	59.316	22	116	498	613	GCTGCTCTGATGCGTACTTG	59.77	20	GGCATTCTCAATCTCTTGTTCA	59.316	22	108	506	613	AAAATAGGGCTCTGTGCTCG	59.476	20	GGCATTCTCAATCTCTTGTTCA	59.316	22	170	444	613
Unigene0012538	1	p2	(CT)18	36	480	515	CAAGCGAGGCCTTTGTAGAC	60.015	20	CCTCAGATAGGCGAGAGACG	60.111	20	198	357	554	CAGCCGTGACAACTCAAGAA	60.025	20	CCTCAGATAGGCGAGAGACG	60.111	20	274	281	554	GAAACTACGGGGCTTGTTCA	60.11	20	CCTCAGATAGGCGAGAGACG	60.111	20	257	298	554
Unigene0012539	1	p3	(GGA)5	15	1077	1091	CAAACCCAAATGCCTGACTT	59.971	20	AAAATCCAAGACCCCTCCTC	59.373	20	272	843	1114	TAGAGACAAGGCCAAGGGAG	59.425	20	ACCTAAACCCAAAAGCCCAC	60.221	20	230	945	1174	TAGAGACAAGGCCAAGGGAG	59.425	20	ACACCTAAACCCAAAAGCCC	60.221	20	232	945	1176
Unigene0012540	1	p3	(GGA)5	15	465	479	CAAACCCAAATGCCTGACTT	59.971	20	AAAATCCAAGACCCCTCCTC	59.373	20	272	231	502	TAGAGACAAGGCCAAGGGAG	59.425	20	ACCTAAACCCAAAAGCCCAC	60.221	20	230	333	562	TAGAGACAAGGCCAAGGGAG	59.425	20	ACACCTAAACCCAAAAGCCC	60.221	20	232	333	564
Unigene0012545	1	p2	(TC)10	20	87	106	TTCATCCATTCTCCCCTTCA	60.395	20	TTGAGATATGGGCTTGGGAG	60.029	20	244	44	287	TCATCCATTCTCCCCTTCAA	60.395	20	TTGAGATATGGGCTTGGGAG	60.029	20	243	45	287	GCAGAAAACAAACAATGCCC	60.49	20	GGATGTGGATGTAGATGGGG	60.011	20	251	9	259
Unigene0012555	1	c	(TA)6gtataataatctcataaattccaattcaaattcacatttcttcttcactttcttgcttatccgaaattcccaaacgaccctccttgattcg(CT)17	137	177	313	TCCAATTCCCCAATCAACTG	60.692	20	CCAGAATCGTCTGCTCCATT	60.218	20	251	136	386	TCCAATTCCCCAATCAACTG	60.692	20	TCCTCCTCACACACTCACCA	60.293	20	210	136	345	TCCAATTCCCCAATCAACTG	60.692	20	ACCAGAATCGTCTGCTCCAT	59.685	20	252	136	387
Unigene0012557	1	p3	(CGT)5	15	2021	2035	CGCTTGGCCTGAGAGTTATC	59.978	20	TTTCACACTCTGCCTTTCCA	59.415	20	124	1965	2088	CGTTGATGAGCCAGATAGCA	59.972	20	TTTCACACTCTGCCTTTCCA	59.415	20	220	1869	2088	ATCAATGCAGCCAAACACTG	59.722	20	TTTCACACTCTGCCTTTCCA	59.415	20	107	1982	2088
Unigene0012559	1	p2	(TC)28	56	69	124	AGCAAAACAAATAGCTGCGG	60.397	20	AGCTTGAATCGAACTCCAGG	59.43	20	160	4	163	AGCAAAACAAATAGCTGCGG	60.397	20	GAACTCCAGGAGATACCTCGG	60.081	21	150	4	153	AGCAAAACAAATAGCTGCGG	60.397	20	CAGAGCAGCTTGAATCGAAC	58.751	20	166	4	169
Unigene0012564	1	p3	(GAT)8	24	3183	3206	CTGAGCTCATCCATTGTCCA	59.787	20	TTGGGCTTAATTGGAGCATC	60.038	20	244	3097	3340	CCGAGTCTTTGGACTGAGGA	60.377	20	TTGGGCTTAATTGGAGCATC	60.038	20	270	3071	3340	TGGACTGAGGACTAGGGCTG	60.399	20	TTGGGCTTAATTGGAGCATC	60.038	20	261	3080	3340
Unigene0012567	1	p2	(GA)10	20	13	32
Unigene0012569	1	p4	(GACC)4	16	1303	1318	TGGCTGACGAGACGAAGATA	59.547	20	AAACCAACATCTGAAACGGC	59.978	20	248	1113	1360	TGGCTGACGAGACGAAGATA	59.547	20	AACATCTGAAACGGCTCCAC	60.119	20	243	1113	1355	TGGCTGACGAGACGAAGATA	59.547	20	ACCAACATCTGAAACGGCTC	60.119	20	246	1113	1358
Unigene0012593	1	p2	(GA)6	12	2201	2212	GCAGAAACCCAATGGCTAGA	60.214	20	GCTAGAGTGGTTGGATTGGC	59.7	20	233	2149	2381	CACCACCCATCACTACACCA	60.285	20	GCTAGAGTGGTTGGATTGGC	59.7	20	212	2170	2381	AAGCAGAAACCCAATGGCTA	59.708	20	GCTAGAGTGGTTGGATTGGC	59.7	20	235	2147	2381
Unigene0012596	1	p6	(TCTGTG)4	24	1645	1668	GCCTTAACAGCTGAAGGCAC	60.022	20	GTCCTGAGTCCTGACGAAGC	59.993	20	230	1472	1701	GCCTTAACAGCTGAAGGCAC	60.022	20	GAGTCCTGACGAAGCCACAC	60.873	20	225	1472	1696	CCTTAACAGCTGAAGGCACG	60.953	20	GTCCTGAGTCCTGACGAAGC	59.993	20	229	1473	1701
Unigene0012601	1	p2	(AG)20	40	1103	1142	TCGGTCTCATACACAAAACCA	59.036	21	TGTCCATGCATCTGTAAAGCA	60.272	21	272	946	1217	CGGTCTCATACACAAAACCAAA	59.898	22	TGTCCATGCATCTGTAAAGCA	60.272	21	271	947	1217	CCAATTTCGGTCTCATACACAA	59.861	22	TGTCCATGCATCTGTAAAGCA	60.272	21	278	940	1217
Unigene0012605	1	p2	(TA)7	14	135	148	GGCGGCCTACTCTCTCTCTT	60.117	20	CAGAACTCGTTGCCTGTTGA	60.025	20	169	98	266	GGCGGCCTACTCTCTCTCTT	60.117	20	GAAATTGGATGGGACGCTAA	59.901	20	105	98	202	GGCGGCCTACTCTCTCTCTT	60.117	20	CGCTTTCTCCATTTTGGTGT	60.11	20	148	98	245
Unigene0012608	1	p6	(CCTTCA)5	30	250	279	GAGCGTCAGGAAGGTAGTGG	59.867	20	CTCCTTGTGGTCCTTGTGGT	60.002	20	187	198	384	GAGCGTCAGGAAGGTAGTGG	59.867	20	CTTGTGGTCCTTGTGGTCCT	60.002	20	184	198	381	GAGCGTCAGGAAGGTAGTGG	59.867	20	CCGAGGTCCCAGCATAACTA	60.088	20	271	198	468
Unigene0012608	2	p3	(TGG)5	15	399	413	ACCACAAGGACCACAAGGAG	60.002	20	CCGAGGTCCCAGCATAACTA	60.088	20	104	365	468	AGGACCACAAGGACCACAAG	60.002	20	CCGAGGTCCCAGCATAACTA	60.088	20	107	362	468	GAGCGTCAGGAAGGTAGTGG	59.867	20	CCGAGGTCCCAGCATAACTA	60.088	20	271	198	468
Unigene0012608	3	c	(TGCC)7tgcactgattaaattag(ATT)7	66	3966	4031	GGGCCTTGTGAATTGTGAAC	60.362	20	CAGTGTCCAAACCAAACCAA	59.435	20	217	3857	4073	ATGTGTTTTGTTGAACCGGG	60.647	20	TGAGCCTCAATCGAACACAA	60.39	20	240	3882	4121	ATGTGTTTTGTTGAACCGGG	60.647	20	CCAATATACCCATTTGCCCA	60.395	20	279	3882	4160
Unigene0012609	1	c	(TGCC)7tgcactgattaaattag(ATT)7	66	698	763	GGGCCTTGTGAATTGTGAAC	60.362	20	CAGTGTCCAAACCAAACCAA	59.435	20	217	589	805	ATGTGTTTTGTTGAACCGGG	60.647	20	TGAGCCTCAATCGAACACAA	60.39	20	240	614	853	ATGTGTTTTGTTGAACCGGG	60.647	20	CCAATATACCCATTTGCCCA	60.395	20	279	614	892
Unigene0012616	1	p2	(TC)18	36	2471	2506	GCTTTGCCACGATTCAATTC	60.594	20	AATCAATGGGCAGCAAGAGT	59.7	20	226	2308	2533	CAAAGAGTATTGGCGGCTTT	59.361	20	AATCAATGGGCAGCAAGAGT	59.7	20	241	2293	2533	AAAGAGTATTGGCGGCTTTG	59.361	20	AATCAATGGGCAGCAAGAGT	59.7	20	240	2294	2533
Unigene0012627	1	p2	(AG)6	12	1211	1222
Unigene0012628	1	p2	(AG)6	12	396	407
Unigene0012635	1	p2	(AG)29	58	1	58
Unigene0012636	1	p2	(CT)9	18	11	28
Unigene0012636	2	p2	(GA)27	54	879	932	GGTCATTGTGGGGTTTGTTC	60.073	20	ATATCACCAACGGGAAGTGG	59.67	20	181	819	999	ACGAGTTGCAGGTCATTGTG	59.751	20	ATATCACCAACGGGAAGTGG	59.67	20	191	809	999	GTTCAGGCTGCGAAGAGACT	59.751	20	ATATCACCAACGGGAAGTGG	59.67	20	165	835	999
Unigene0012643	1	p2	(AG)6	12	357	368	TTTTCAAGCAATGGGGAAAC	59.916	20	ACCATGGGATCTGGAGTTTG	59.779	20	226	191	416	TTTTCAAGCAATGGGGAAAC	59.916	20	GCCAAAGCCGTTTTGAGTTA	60.244	20	272	191	462	TTTTCAAGCAATGGGGAAAC	59.916	20	GAGTTTGAGTTCGCAAGGGA	60.375	20	213	191	403
Unigene0012643	2	p2	(GA)18	36	509	544	TTGGCGAGATCTGATGAGTG	59.942	20	CCCTCAATCTCCACCCAAG	60.449	19	130	458	587	TTGGCGAGATCTGATGAGTG	59.942	20	CTCAATCTCCACCCAAGCC	60.606	19	128	458	585	TTGGCGAGATCTGATGAGTG	59.942	20	CCTCAATCTCCACCCAAGC	60.606	19	129	458	586
Unigene0012644	1	p2	(AG)6	12	357	368	TTTTCAAGCAATGGGGAAAC	59.916	20	ACCATGGGATCTGGAGTTTG	59.779	20	226	191	416	TTTTCAAGCAATGGGGAAAC	59.916	20	TGAGTTATTGGGTCCGGTGT	60.232	20	259	191	449	TTTTCAAGCAATGGGGAAAC	59.916	20	GAGTTTGAGTTCGCAAGGGA	60.375	20	213	191	403
Unigene0012646	1	p2	(CT)7	14	1126	1139	TCTCATTCAACAACCCAGCA	60.24	20	ACTCTCCCACTCTCTGCGAA	60.135	20	224	956	1179	TCTCATTCAACAACCCAGCA	60.24	20	AACTCTCCCACTCTCTGCGA	60.135	20	225	956	1180	CTCATTCAACAACCCAGCAA	59.691	20	ACTCTCCCACTCTCTGCGAA	60.135	20	223	957	1179
Unigene0012674	1	p2	(GA)8	16	6	21
Unigene0012684	1	p2	(TC)17	34	1	34
Unigene0012686	1	p2	(AG)10	20	1891	1910	GGCTCACCAGGGTCTTCATA	60.073	20	GAGACCCATACAAGCAAACAAA	59.134	22	137	1813	1949	TCGGTCACTGAAACAACTCG	59.873	20	GAGACCCATACAAGCAAACAAA	59.134	22	115	1835	1949	GGCTCACCAGGGTCTTCATA	60.073	20	GACCCATACAAGCAAACAAAAA	59.033	22	135	1813	1947
Unigene0012687	1	p2	(AG)10	20	571	590	GGCTCACCAGGGTCTTCATA	60.073	20	GAGACCCATACAAGCAAACAAA	59.134	22	137	493	629	TCGGTCACTGAAACAACTCG	59.873	20	GAGACCCATACAAGCAAACAAA	59.134	22	115	515	629	GGCTCACCAGGGTCTTCATA	60.073	20	GACCCATACAAGCAAACAAAAA	59.033	22	135	493	627
Unigene0012711	1	p2	(AG)9	18	34	51	ATATTGAGACAATTTAACAAGCAAAC	57.203	26	CTTCGAAAAAGACACCCCAA	60.081	20	230	5	234	ATATTGAGACAATTTAACAAGCAAAC	57.203	26	TCGAAAAAGACACCCCAATC	59.91	20	228	5	232	ATATTGAGACAATTTAACAAGCAAAC	57.203	26	CCCCAATCAAAAAGGACTCA	59.903	20	216	5	220
Unigene0012716	1	p2	(TA)10	20	137	156	AGTCTGCAAACATCCCAACC	59.973	20	AAGCAAAGGAGTTTCAGCCA	59.993	20	184	60	243	AGTCTGCAAACATCCCAACC	59.973	20	ACAATGCCTTTTGCCTTTTG	60.11	20	153	60	212	AGTCTGCAAACATCCCAACC	59.973	20	CTTTTGCCTTTTGCCTTTTG	59.862	20	146	60	205
Unigene0012716	2	p3	(CGG)5	15	687	701	TGTCCCTCTCCTTCTCCTCA	59.913	20	GGCATAAAAGCTCAAGCCAG	59.982	20	262	644	905	TGTCCCTCTCCTTCTCCTCA	59.913	20	GCATAAAAGCTCAAGCCAGG	59.982	20	261	644	904	TGTCCCTCTCCTTCTCCTCA	59.913	20	TGTGGTCAAAGCAGAAGACG	60.025	20	188	644	831
Unigene0012717	1	p2	(TA)10	20	137	156	AGTCTGCAAACATCCCAACC	59.973	20	AAGCAAAGGAGTTTCAGCCA	59.993	20	184	60	243	AGTCTGCAAACATCCCAACC	59.973	20	ACAATGCCTTTTGCCTTTTG	60.11	20	153	60	212	AGTCTGCAAACATCCCAACC	59.973	20	CTTTTGCCTTTTGCCTTTTG	59.862	20	146	60	205
Unigene0012717	2	p3	(CGG)5	15	687	701	TGTCCCTCTCCTTCTCCTCA	59.913	20	GGCATAAAAGCTCAAGCCAG	59.982	20	262	644	905	TGTCCCTCTCCTTCTCCTCA	59.913	20	GCATAAAAGCTCAAGCCAGG	59.982	20	261	644	904	TGTCCCTCTCCTTCTCCTCA	59.913	20	TGTGGTCAAAGCAGAAGACG	60.025	20	188	644	831
Unigene0012719	1	p2	(AT)10	20	956	975
Unigene0012720	1	p2	(AG)11	22	151	172	TCCTCCTTGTCGTTCTCGTT	59.844	20	ATCCTTCTCCATCTTGGGCT	60.037	20	225	37	261	GGGTTTTGGGTAGCTCCATT	60.187	20	ATCCTTCTCCATCTTGGGCT	60.037	20	175	87	261	TGATTTGGGTTTTGGGTAGC	59.801	20	ATCCTTCTCCATCTTGGGCT	60.037	20	181	81	261
Unigene0012722	1	p2	(GA)16	32	30	61	AAAGCCTCAACCTTTTGGTC	58.293	20	CGCTGGAAGCACTTTTTAGG	60.011	20	180	6	185	AAAGCCTCAACCTTTTGGTCT	59.268	21	CGCTGGAAGCACTTTTTAGG	60.011	20	180	6	185	AAAGCCTCAACCTTTTGGTC	58.293	20	CTTACAGGGGATTTGCAGGA	60.066	20	235	6	240
Unigene0012725	1	p2	(TC)15	30	75	104	GGAGGGAAAGCTTCCCAATA	60.391	20	TCATGTCTTCGCTGTATCCG	59.823	20	272	20	291	ACCAAAACAGGGAGGGAAAG	60.332	20	TTCCTGCTTGAAAAAGAGGC	59.569	20	194	10	203	ACCAAAACAGGGAGGGAAAG	60.332	20	TTCGCGCGGAGAGATAATAG	60.456	20	119	10	128
Unigene0012726	1	p2	(TA)7	14	317	330	AAAAGCCCTGCCCGTTAG	60.206	18	TGGTGGTATGATTATGTTTCGTG	59.639	23	263	132	394	CGTTAGGCCCGCATACATA	59.553	19	GGTGGTATGATTATGTTTCGTGAT	59.063	24	250	144	393	AAAAGCCCTGCCCGTTAG	60.206	18	TTTGGTGGTATGATTATGTTTCG	58.796	23	265	132	396
Unigene0012732	1	p2	(GA)10	20	1	20
Unigene0012733	1	p2	(GA)9	18	794	811	AGAGAAGTGCTTCGAGCTGC	60.043	20	CTCCCTCTTCCAAACCCCT	60.431	19	140	696	835	TGGTTTGATTTGGGGTTGTT	60.066	20	CTCCCTCTTCCAAACCCCT	60.431	19	213	623	835	GGGAGCTCAGAGAAGAAGCA	59.827	20	CTCCCTCTTCCAAACCCCT	60.431	19	171	665	835
Unigene0012744	1	p4	(TGCT)6	24	1115	1138	GAGTGTCTTCGAACAAGGGC	59.851	20	AGCGAAAAGCAAAACCACTC	59.499	20	240	946	1185	GGAGTGTCTTCGAACAAGGG	59.697	20	AGCGAAAAGCAAAACCACTC	59.499	20	241	945	1185	TGAGCTGGGAGAGGAAATTG	60.331	20	AGCGAAAAGCAAAACCACTC	59.499	20	189	997	1185
Unigene0012745	1	p4	(TGCT)6	24	961	984	GAGTGTCTTCGAACAAGGGC	59.851	20	AGCGAAAAGCAAAACCACTC	59.499	20	240	792	1031	GGAGTGTCTTCGAACAAGGG	59.697	20	AGCGAAAAGCAAAACCACTC	59.499	20	241	791	1031	TGAGCTGGGAGAGGAAATTG	60.331	20	AGCGAAAAGCAAAACCACTC	59.499	20	189	843	1031
Unigene0012746	1	p3	(GAA)5	15	466	480	CAAGGCCAAGAATGGAAGAA	60.184	20	TTTCCTAAACTCGTGCATTCAA	59.758	22	190	323	512	GCCTCAGCCTCCATCTTATG	59.797	20	TTTCCTAAACTCGTGCATTCAA	59.758	22	268	245	512	AAGTGGAAACAAAGGGGACC	60.204	20	TTTCCTAAACTCGTGCATTCAA	59.758	22	118	395	512
Unigene0012753	1	p2	(CT)12	24	2004	2027	CCGACTTTGGTGGTGTCTTT	60.005	20	AAGGTCTGAAAGCCAGGTCA	59.844	20	167	1892	2058	CCGACTTTGGTGGTGTCTTT	60.005	20	CAAGGTCTGAAAGCCAGGTC	59.844	20	168	1892	2059	AGGCTTTTCTCCACGTCTGA	59.989	20	CAAGGTCTGAAAGCCAGGTC	59.844	20	137	1923	2059
Unigene0012756	1	c	(AG)6cagagagagaagagagagaaaggtttggtggatggtgagggaaatatta(AG)23	107	1236	1342
Unigene0012758	1	p2	(CT)11	22	30	51	AGCCGTTACTCTGCCATCTC	59.459	20	CCCAGGCATCATCTTCACTT	60.073	20	197	6	202	AGCCGTTACTCTGCCATCTC	59.459	20	ACCCGGAGTGGAATAAAGGT	59.691	20	251	6	256	AGCCGTTACTCTGCCATCTC	59.459	20	CGTGAACTTTTGAACCACCC	60.388	20	267	6	272
Unigene0012769	1	p3	(GAG)7	21	1446	1466
Unigene0012777	1	p2	(AG)6	12	1362	1373	CGAGGGATCATTGTCTTGGT	59.927	20	GAAAGGTTCAGTCTTCCCCC	59.912	20	253	1217	1469	TCATTGTCTTGGTGATGGGA	59.893	20	GAAAGGTTCAGTCTTCCCCC	59.912	20	246	1224	1469	CGAGGGATCATTGTCTTGGT	59.927	20	AGCCACTCCAGAAAGGTTCA	59.844	20	263	1217	1479
Unigene0012779	1	p2	(GA)10	20	1	20
Unigene0012780	1	p2	(GA)10	20	1	20
Unigene0012786	1	p3	(GCT)5	15	2635	2649	AAGAGAGGGAAGCAAGGGAG	59.95	20	CCATGCTGAAAAAGTGCTCA	59.988	20	204	2500	2703	AAGAGCAGAAAAGGCTGCTG	59.898	20	CCATGCTGAAAAAGTGCTCA	59.988	20	257	2447	2703	AAGAGAGGGAAGCAAGGGAG	59.95	20	TTCAGGCTCTTGCCTGTTCT	60.134	20	275	2500	2774
Unigene0012787	1	p2	(GA)9	18	1648	1665
Unigene0012794	1	p3	(ATT)5	15	663	677	GGTCCAAAATCGTTGCACTT	59.978	20	GCCATATACGCCAAGCATTT	59.956	20	203	618	820	GGTCCAAAATCGTTGCACTT	59.978	20	TTTGTGCAAGTGGGTGTTGT	60.049	20	186	618	803	GGTCCAAAATCGTTGCACTT	59.978	20	ATATTCATGGGCTCACTCGC	60.066	20	135	618	752
Unigene0012794	2	p2	(AC)6	12	1026	1037	ACCCACTCCCTCAGGAACTT	59.968	20	ACTGGAGATCGTTGACGGAC	60.12	20	174	984	1157	GCTGTCGTTGTCGTACAGGA	59.905	20	ACTGGAGATCGTTGACGGAC	60.12	20	229	929	1157	AGTGGTCGACTCCGATTTTG	60.111	20	ACTGGAGATCGTTGACGGAC	60.12	20	206	952	1157
Unigene0012795	1	p3	(AGA)6	18	504	521	AGAAGGCGAAGAGGAAGAGG	60.088	20	AAGGAATTGCAGGTGCTCTC	59.434	20	160	394	553	CGATTGGGAAGTGTTGGATT	59.79	20	AAGGAATTGCAGGTGCTCTC	59.434	20	211	343	553	TGGAGAGAGAAGAAGGCGAA	60.21	20	AAGGAATTGCAGGTGCTCTC	59.434	20	170	384	553
Unigene0012797	1	p2	(AG)8	16	1412	1427
Unigene0012803	1	p2	(AG)6	12	2788	2799
Unigene0012812	1	p2	(AG)8	16	42	57	AGAAGCACCCCAACCCTCTA	61.008	20	GTTTGGGTTTGTGCCAGAGT	60.012	20	167	5	171	GAAGCACCCCAACCCTCTA	60.058	19	GTTTGGGTTTGTGCCAGAGT	60.012	20	166	6	171	GAGAGAGAAGCACCCCAACC	61.172	20	GTTTGGGTTTGTGCCAGAGT	60.012	20	172	0	171
Unigene0012812	2	p2	(TC)6	12	200	211	ACTCTGGCACAAACCCAAAC	60.012	20	CTTGGCAGGTGGAGAAGAAG	59.982	20	160	152	311	ACTCTGGCACAAACCCAAAC	60.012	20	GCAGGTGGAGAAGAAGATGG	59.803	20	156	152	307	ACTCTGGCACAAACCCAAAC	60.012	20	GGCAGGTGGAGAAGAAGATG	59.803	20	157	152	308
Unigene0012822	1	p2	(TA)23	46	1	46
Unigene0012824	1	p2	(TA)21	42	1245	1286	ATTTCCGATTATGCCATCCA	60.117	20	TGGTGTGCTCCCAAACATAA	59.964	20	270	1150	1419	ATTTCCGATTATGCCATCCA	60.117	20	TCTCCCAAGTCTCCCAAGAA	59.773	20	185	1150	1334	ATTTCCGATTATGCCATCCA	60.117	20	CCCAAACATAAACCCAGTGC	60.227	20	261	1150	1410
Unigene0012834	1	p2	(TG)6	12	1	12
Unigene0012843	1	p3	(GAT)7	21	1437	1457	AATTCTCTCCAGCAAAGCCA	59.955	20	TGATTCAGAGGCAGAGCTGA	59.812	20	161	1358	1518	TTCCAACTACGCAAGGGAAC	60.11	20	TGATTCAGAGGCAGAGCTGA	59.812	20	194	1325	1518	AAGCAGTGGCCTTCCAACTA	59.875	20	TGATTCAGAGGCAGAGCTGA	59.812	20	205	1314	1518
Unigene0012866	1	p3	(TGG)6	18	208	225	CCATAGAAGATCCTCCGACG	59.647	20	GCCTTGTGAGTTTGAGAGCC	59.997	20	225	110	334	CCATAGAAGATCCTCCGACG	59.647	20	ACAGGGCTCCCTATTGGAGT	59.957	20	199	110	308	CAACCACAGCTGTCAATGGT	59.597	20	GGAAGGCAGCATAGTAAGCG	60.003	20	219	185	403
Unigene0012869	1	p3	(TAT)10	30	514	543	TCTCATGAACCTTCCCATCC	59.862	20	TGAAGGAAGAGAAGCCGGTA	59.948	20	165	468	632	CATGAACCTTCCCATCCAAC	60.173	20	TGAAGGAAGAGAAGCCGGTA	59.948	20	162	471	632	TGTGTTCTTCCCTCCAAAGG	60.081	20	TGGATGGGAGAGTCCAAGAG	60.191	20	238	338	575
Unigene0012877	1	p2	(TA)6	12	142	153	TGGATTATTAACGACAAACCAGC	60.245	23	GCCGGACTACAACAATCCAT	59.82	20	168	32	199	TGGATTATTAACGACAAACCAGC	60.245	23	TTCCAACTGCTTTCTCCGAC	60.375	20	226	32	257	TGGATTATTAACGACAAACCAGC	60.245	23	ACGCACTTCCAACTGCTTTC	60.44	20	232	32	263
Unigene0012877	2	p3	(TCA)5	15	1461	1475	CAGTAGGGTGGAAGCGAAAG	59.869	20	TGCAGCAACAACCTCATCAT	60.272	20	155	1413	1567	CAGTAGGGTGGAAGCGAAAG	59.869	20	CGTTAACGACGAATCCAACA	59.585	20	122	1413	1534	CAGTAGGGTGGAAGCGAAAG	59.869	20	GCGTTAACGACGAATCCAAC	60.511	20	123	1413	1535
Unigene0012877	3	p4	(TAGC)4	16	1650	1665	TTGCTGCAATTGCCATAAAC	59.708	20	AGAGAGATGGAGAGGGAGGG	59.76	20	274	1560	1833	CAGTAGGGTGGAAGCGAAAG	59.869	20	ATAAAGAGGGCAGAGGGACG	60.59	20	277	1413	1689	TCATCATCATCACCACCACC	60.189	20	ATAAAGAGGGCAGAGGGACG	60.59	20	227	1463	1689
Unigene0012877	4	p2	(TC)6	12	1828	1839
Unigene0012885	1	p2	(CT)7	14	68	81	TTCGAGTTGTTCTCGGACCT	59.844	20	GTATTGTGTGTGTGGCGGAG	60.032	20	208	8	215	CGACTCACGAGTCACAGCTC	59.764	20	GTATTGTGTGTGTGGCGGAG	60.032	20	178	38	215	CTCGGACCTCAGTCCGTTAC	59.721	20	GTATTGTGTGTGTGGCGGAG	60.032	20	197	19	215
Unigene0012886	1	p2	(CT)7	14	68	81	TTCGAGTTGTTCTCGGACCT	59.844	20	GTATTGTGTGTGTGGCGGAG	60.032	20	208	8	215	CGACTCACGAGTCACAGCTC	59.764	20	GTATTGTGTGTGTGGCGGAG	60.032	20	178	38	215	CTCGGACCTCAGTCCGTTAC	59.721	20	GTATTGTGTGTGTGGCGGAG	60.032	20	197	19	215
Unigene0012892	1	p3	(TTC)5	15	813	827	TTTGGTGTCTTTGTGGCAAG	59.734	20	TTTCCAATTCAAAAGGCTCC	59.135	20	201	662	862	TTGGTGTCTTTGTGGCAAGA	60.278	20	TTTCCAATTCAAAAGGCTCC	59.135	20	200	663	862	TCATTTGGTGTCTTTGTGGC	59.547	20	TTTCCAATTCAAAAGGCTCC	59.135	20	204	659	862
Unigene0012895	1	p2	(TC)9	18	106	123	GCAAAAGTTCCTTAACCCCC	59.814	20	TGATGATTTGGGTTCTGGGT	60.173	20	216	69	284	GCAAAAGTTCCTTAACCCCC	59.814	20	AGTGGGAGAGGAAAAGTGGG	60.48	20	152	69	220	GCAAAAGTTCCTTAACCCCC	59.814	20	TCTGGGTTCTGGGTCTGTGT	60.563	20	203	69	271
Unigene0012909	1	p3	(ATG)7	21	935	955
Unigene0012910	1	p2	(GA)7	14	238	251	ACTCGTGGGATAAACATGCC	59.82	20	CAACAACTGATGTTCTTGTCCA	58.675	22	135	157	291	GGTGGTCTGCTCTGCTTTCT	59.604	20	CAACAACTGATGTTCTTGTCCA	58.675	22	271	21	291	CACAATGACATGGCGACAAT	60.399	20	CAACAACTGATGTTCTTGTCCA	58.675	22	113	179	291
Unigene0012917	1	p2	(TC)8	16	15	30
Unigene0012920	1	p3	(CTC)7	21	331	351	CGCTAAAAGCCCAAAACAGA	60.368	20	TAGTTGGTGAGCTCGGTGTG	59.897	20	266	177	442	GCCAACAAATTAAACCACGC	60.364	20	GGGTTTTAGGGTAGGCGTTC	59.835	20	228	160	387	CGCTAAAAGCCCAAAACAGA	60.368	20	GGGTTTTAGGGTAGGCGTTC	59.835	20	211	177	387
Unigene0012921	1	p2	(GA)8	16	33	48	TCCTCATAGCACAGTAACTCAGTG	58.609	24	ATTTGAAACGGTTGGAGACG	59.971	20	130	1	130	TCCTCATAGCACAGTAACTCAGTG	58.609	24	CGGTGGTAGCATTCGATTTT	59.96	20	162	1	162	CATAGCACAGTAACTCAGTGAGAGG	59.545	25	ATTTGAAACGGTTGGAGACG	59.971	20	126	5	130
[truncated: 5,890 more rows]
